# Supplementary material for: A bis-chelate o-vanillin-2-ethano­lamine copper(II) complex bearing both imine and amine forms of the ligand
Source: Acta Crystallogr E Crystallogr Commun. 2021 Nov 9;77(Pt 12):1272–5. doi: 10.1107/S205698902101166X (PMC8647731; doi:10.1107/S205698902101166X)
Supplement: Supplementary file 1 [file e-77-01272-sup1.cif]

##############################################################################
#                                                                            #
# This CIF contains the data in a paper accepted for publication in          #
# Acta Crystallographica Section E. It conforms to the requirements of       #
# Notes for Authors for Acta Crystallographica Section E, and has been       #
# peer reviewed under the auspices of the IUCr Commission on Journals.       #
#                                                                            #
# Full details of the Crystallographic Information File format               #
# are given in the paper "The Crystallographic Information File (CIF):       #
# a New Standard Archive File for Crystallography" by S. R. Hall, F. H.      #
# Allen and I. D. Brown [Acta Cryst. (1991), A47, 655-685].                  #
#                                                                            #
# The current version of the core CIF dictionary is obtainable from          #
# ftp://ftp.iucr.org/pub/cif_core.dic.                                       #
#                                                                            #
# Software is freely available for graphical display of the structure(s)     #
# in this CIF. For information consult the CIF software page                 #
# http://www.iucr.org/resources/cif/software.                                #
#                                                                            #
# This file may be used for bona fide research purposes within the           #
# scientific community so long as proper attribution is given to the journal # 
# article from which it was obtained.                                        #
#                                                                            #
##############################################################################
data_I
_audit_creation_method
;
Olex2 1.5
(compiled 2021.08.20 svn.r13c46975 for OlexSys, GUI svn.r6405)
;
_journal_date_recd_electronic     2021-10-12
_journal_date_accepted     2021-11-04
_journal_name_full     'Acta Crystallographica, Section E'
_journal_year     2021
_journal_volume     77
_journal_issue     12
_journal_page_first     0
_journal_page_last     0
_journal_paper_category     GM
_journal_paper_doi     10.1107/S205698902101166X
_journal_coeditor_code     WM5622
_publ_contact_author_name     'Nataliya Plyuta'
_publ_contact_author_address
;
Department of Inorganic Chemistry, Taras Shevchenko National University of
 Kyiv, Volodymyrska str. 64/13, 01601 Kyiv, Ukraine
;
_publ_contact_author_email     'plyutanataliya@gmail.com'
_publ_contact_author_fax     '+380 44 286 2467'
_publ_contact_author_phone     '+380 44 235 4371'
_publ_section_title
;
A bis-chelate <i>o</i>-vanillin-2-ethanolamine copper(II) complex bearing both
imine and amine forms of the ligand
;
loop_
    _publ_author_name
    _publ_author_footnote
    _publ_author_address
    'Plyuta, Nataliya' .
;
Department of Inorganic Chemistry, Taras Shevchenko National University of Kyiv,
Volodymyrska str. 64/13, 01601 Kyiv,
Ukraine
;
    'Kokozay, Vladimir N.' .
;
Department of Inorganic Chemistry, Taras Shevchenko National University of Kyiv,
Volodymyrska str. 64/13, 01601 Kyiv,
Ukraine
;
    'Rusanova, Julia A.' .
;
Department of Inorganic Chemistry, Taras Shevchenko National University of Kyiv,
Volodymyrska str. 64/13, 01601 Kyiv,
Ukraine
;
    'Buvailo, Halyna' .
;
Department of Inorganic Chemistry, Taras Shevchenko National University of Kyiv,
Volodymyrska str. 64/13, 01601 Kyiv,
Ukraine
;
    'Goreshnik, Evgeny' .
;
Department of Inorganic Chemistry and Technology, Jo\<zef Stefan Institute,
Jamova
cesta 39, SI-1000 Ljubljana,
Slovenia
;
    'Petrusenko, Svitlana' .
;
Department of Inorganic Chemistry, Taras Shevchenko National University of Kyiv,
Volodymyrska str. 64/13, 01601 Kyiv,
Ukraine
;
_publ_section_synopsis
;
The copper(II) atom in the molecular title complex has a distorted
square-pyramidal coordination environment by three O and two N atoms from a
bidentate and a tridentate ligand.
;
_chemical_name_systematic
;\
(2-{[(2-Hydroxyethyl-\k<i>O</i>)amino-\k<i>N</i>]methyl}-6-methoxyphenolato-\
\k<i>O</i>)(2-{[(2-hydroxyethyl)imino-\k<i>N</i>]methyl}-6-methoxyphenolato-\
\k<i>O</i>)copper(II)
;
_chemical_name_common     ?
_chemical_formula_moiety     'C20 H26 Cu N2 O6'
_chemical_formula_sum     'C20 H26 Cu N2 O6'
_chemical_formula_iupac     '[Cu (C10 H14 N1 O3) (C10 H12 N1 O3)]'
_chemical_formula_weight     453.97
_chemical_melting_point     ?
_chemical_absolute_configuration     ?
_space_group_crystal_system     orthorhombic
_space_group_name_H-M_alt     'P n a 21'
_space_group_name_Hall     'P 2c -2n'
loop_
    _space_group_symop_operation_xyz
    'x, y, z'
    '-x, -y, z+1/2'
    '-x+1/2, y+1/2, z+1/2'
    'x+1/2, -y+1/2, z'
_cell_length_a     8.3068(9)
_cell_length_b     24.3280(19)
_cell_length_c     10.1370(9)
_cell_angle_alpha     90
_cell_angle_beta     90
_cell_angle_gamma     90
_cell_volume     2048.6(3)
_cell_formula_units_Z     4
_cell_measurement_reflns_used     4616
_cell_measurement_theta_min     4.1320
_cell_measurement_theta_max     28.5600
_cell_measurement_temperature     150.00(10)
_exptl_crystal_description     plate
_exptl_crystal_colour     green
_exptl_crystal_size_max     0.307
_exptl_crystal_size_mid     0.146
_exptl_crystal_size_min     0.051
_exptl_crystal_density_diffrn     1.472
_exptl_crystal_density_meas     ?
_exptl_crystal_density_method     ?
_exptl_crystal_F_000     948
loop_
    _exptl_crystal_face_index_h
    _exptl_crystal_face_index_k
    _exptl_crystal_face_index_l
    _exptl_crystal_face_perp_dist
    1 34 -2 0.0280
    0 -34 2 0.0166
    -11 -3 5 0.0689
    11 3 -5 0.0689
    7 -11 10 0.0819
    -8 21 -6 0.0719
    6 -27 -5 0.0581
_exptl_absorpt_coefficient_mu     1.105
_exptl_absorpt_correction_type     analytical
_exptl_absorpt_process_details
;
(CrysAlisPro; Rigaku OD, 2015)
;
_exptl_absorpt_correction_T_min     0.509
_exptl_absorpt_correction_T_max     0.855
_diffrn_ambient_temperature     150.00(10)
_diffrn_source     'fine-focus sealed X-ray tube'
_diffrn_radiation_type     MoK\a
_diffrn_radiation_wavelength     0.71073
_diffrn_radiation_monochromator     graphite
_diffrn_measurement_device_type     'New Gemini, Dual, Cu at zero, Atlas'
_diffrn_measurement_device     'four-circle diffractometer'
_diffrn_measurement_method     '\w scans'
_diffrn_detector     'CCD plate'
_diffrn_detector_area_resol_mean     10.6426
_diffrn_reflns_number     10546
_diffrn_reflns_av_R_equivalents     0.0359
_diffrn_reflns_av_unetI/netI     0.0363
_diffrn_reflns_theta_min     3.511
_diffrn_reflns_theta_max     28.834
_diffrn_reflns_theta_full     26.000
_diffrn_measured_fraction_theta_max     0.877
_diffrn_measured_fraction_theta_full     0.986
_diffrn_reflns_limit_h_min     -10
_diffrn_reflns_limit_h_max     9
_diffrn_reflns_limit_k_min     -31
_diffrn_reflns_limit_k_max     31
_diffrn_reflns_limit_l_min     -13
_diffrn_reflns_limit_l_max     12
_diffrn_radiation_probe     x-ray
_refine_special_details
;
1. Fixed Uiso
 At 1.2 times of:
  All C(H) groups, All C(H,H) groups, All N(H) groups
 At 1.5 times of:
  All C(H,H,H) groups, All O(H) groups
2.a Ternary CH refined with riding coordinates:
 N2(H2)
2.b Secondary CH2 refined with riding coordinates:
 C9(H9A,H9B), C10(H10A,H10B), C18(H18A,H18B), C19(H19A,H19B), C20(H20A,H20B)
2.c Aromatic/amide H refined with riding coordinates:
 C3(H3A), C4(H4), C5(H5), C8(H8), C13(H13), C14(H14), C15(H15)
2.d Idealised Me refined as rotating group:
 C1(H1A,H1B,H1C), C11(H11A,H11B,H11C)
2.e Idealised tetrahedral OH refined as rotating group:
 O3(H3)
;
_reflns_number_total     3777
_reflns_number_gt     3539
_reflns_threshold_expression     'I > 2\s(I)'
_refine_ls_structure_factor_coef     Fsqd
_refine_ls_matrix_type     full
_refine_ls_R_factor_all     0.0363
_refine_ls_R_factor_gt     0.0322
_refine_ls_wR_factor_gt     0.0757
_refine_ls_wR_factor_ref     0.0787
_refine_ls_goodness_of_fit_ref     1.061
_refine_ls_restrained_S_all     1.061
_refine_ls_number_reflns     3777
_refine_ls_number_parameters     268
_refine_ls_number_restraints     1
_refine_ls_hydrogen_treatment     mixed
_refine_ls_weighting_scheme     calc
_refine_ls_weighting_details
              'w=1/[\s^2^(Fo^2^)+(0.0466P)^2^+0.2171P] where P=(Fo^2^+2Fc^2^)/3'
_atom_sites_solution_hydrogens     mixed
_atom_sites_solution_primary     ?
_atom_sites_solution_secondary     ?
_refine_ls_shift/su_max     0.002
_refine_ls_shift/su_mean     0.000
_refine_diff_density_max     0.311
_refine_diff_density_min     -0.381
_refine_ls_extinction_method     none
_refine_ls_extinction_coef     .
_refine_ls_abs_structure_details
;
 Classical Flack method preferred over Parsons because s.u. lower
;
_refine_ls_abs_structure_Flack     -0.011(15)
loop_
    _atom_type_symbol
    _atom_type_description
    _atom_type_scat_dispersion_real
    _atom_type_scat_dispersion_imag
    _atom_type_scat_source
    'C' 'C' 0.0033 0.0016
                         'International Tables Vol C Tables 4.2.6.8 and 6.1.1.4'
    'H' 'H' 0.0000 0.0000
                         'International Tables Vol C Tables 4.2.6.8 and 6.1.1.4'
    'Cu' 'Cu' 0.3201 1.2651
                         'International Tables Vol C Tables 4.2.6.8 and 6.1.1.4'
    'N' 'N' 0.0061 0.0033
                         'International Tables Vol C Tables 4.2.6.8 and 6.1.1.4'
    'O' 'O' 0.0106 0.0060
                         'International Tables Vol C Tables 4.2.6.8 and 6.1.1.4'
_computing_data_collection
;
CrysAlisPro (Rigaku OD, 2015)
;
_computing_cell_refinement
;
CrysAlisPro (Rigaku OD, 2015)
;
_computing_data_reduction
;
CrysAlisPro (Rigaku OD, 2015)
;
_computing_structure_solution
;
ShelXS (Sheldrick, 2008)
;
_computing_structure_refinement
;
SHELXL (Sheldrick, 2015)
;
_computing_molecular_graphics
;
<i>OLEX2</i> (Dolomanov <i>et al.</i>,  2009)
;
_computing_publication_material
;
publCIF (Westrip, 2010)
;
loop_
    _atom_site_type_symbol
    _atom_site_label
    _atom_site_fract_x
    _atom_site_fract_y
    _atom_site_fract_z
    _atom_site_U_iso_or_equiv
    _atom_site_adp_type
    _atom_site_calc_flag
    _atom_site_occupancy
    _atom_site_disorder_assembly
    _atom_site_disorder_group
    Cu Cu1 0.71596(4) 0.50706(2) 0.41167(6) 0.01347(11) Uani d 1 . .
    O O1 0.3846(3) 0.37604(10) 0.2532(3) 0.0268(6) Uani d 1 . .
    O O2 0.5898(3) 0.44465(9) 0.3556(2) 0.0194(5) Uani d 1 . .
    O O3 0.8418(3) 0.47888(13) 0.8013(3) 0.0303(6) Uani d 1 . .
    H H3 0.910708 0.461250 0.840828 0.045 Uiso calc 1 . .
    O O4 1.0725(3) 0.63655(10) 0.5057(3) 0.0219(5) Uani d 1 . .
    O O5 0.8755(2) 0.56419(8) 0.4016(3) 0.0176(5) Uani d 1 . .
    O O6 0.5411(3) 0.52613(11) 0.5985(3) 0.0187(5) Uani d 1 . .
    H H6 0.567(5) 0.5466(18) 0.649(5) 0.028 Uiso d 1 . .
    N N1 0.8651(3) 0.46065(12) 0.5178(3) 0.0154(6) Uani d 1 . .
    N N2 0.5490(3) 0.55538(11) 0.3227(3) 0.0155(6) Uani d 1 . .
    H H2 0.475620 0.530360 0.276506 0.019 Uiso calc 1 . .
    C C1 0.2700(6) 0.33956(19) 0.1958(5) 0.0428(12) Uani d 1 . .
    H H1A 0.200504 0.359757 0.137664 0.064 Uiso calc 1 . .
    H H1B 0.206937 0.322833 0.264295 0.064 Uiso calc 1 . .
    H H1C 0.325208 0.311543 0.146868 0.064 Uiso calc 1 . .
    C C2 0.4986(4) 0.35356(15) 0.3365(3) 0.0196(7) Uani d 1 . .
    C C3 0.5087(5) 0.29840(15) 0.3675(3) 0.0245(8) Uani d 1 . .
    H H3A 0.434851 0.273654 0.332428 0.029 Uiso calc 1 . .
    C C4 0.6303(5) 0.27994(15) 0.4515(4) 0.0303(9) Uani d 1 . .
    H H4 0.636593 0.242899 0.473592 0.036 Uiso calc 1 . .
    C C5 0.7397(5) 0.31605(16) 0.5012(4) 0.0255(8) Uani d 1 . .
    H H5 0.821347 0.303071 0.555711 0.031 Uiso calc 1 . .
    C C6 0.7321(4) 0.37315(15) 0.4720(3) 0.0187(7) Uani d 1 . .
    C C7 0.6087(4) 0.39289(12) 0.3878(3) 0.0155(7) Uani d 1 . .
    C C8 0.8504(4) 0.40836(15) 0.5316(3) 0.0184(7) Uani d 1 . .
    H H8 0.924904 0.391349 0.586611 0.022 Uiso calc 1 . .
    C C9 0.9906(5) 0.48739(15) 0.5970(4) 0.0208(8) Uani d 1 . .
    H H9A 1.048384 0.513686 0.542842 0.025 Uiso calc 1 . .
    H H9B 1.066860 0.460018 0.627594 0.025 Uiso calc 1 . .
    C C10 0.9173(5) 0.51648(16) 0.7138(4) 0.0246(8) Uani d 1 . .
    H H10A 1.000746 0.536379 0.760726 0.029 Uiso calc 1 . .
    H H10B 0.838544 0.542958 0.682967 0.029 Uiso calc 1 . .
    C C11 1.1634(5) 0.67643(17) 0.5768(4) 0.0309(9) Uani d 1 . .
    H H11A 1.234707 0.695184 0.517408 0.046 Uiso calc 1 . .
    H H11B 1.225148 0.658469 0.644258 0.046 Uiso calc 1 . .
    H H11C 1.091562 0.702508 0.616645 0.046 Uiso calc 1 . .
    C C12 0.9635(3) 0.65617(12) 0.4146(4) 0.0180(6) Uani d 1 . .
    C C13 0.9540(4) 0.71095(14) 0.3758(4) 0.0247(8) Uani d 1 . .
    H H13 1.025083 0.736751 0.410207 0.030 Uiso calc 1 . .
    C C14 0.8373(5) 0.72677(16) 0.2852(4) 0.0294(9) Uani d 1 . .
    H H14 0.832475 0.763044 0.256536 0.035 Uiso calc 1 . .
    C C15 0.7285(5) 0.68872(16) 0.2376(4) 0.0249(8) Uani d 1 . .
    H H15 0.648537 0.699987 0.179372 0.030 Uiso calc 1 . .
    C C16 0.7364(4) 0.63357(14) 0.2756(3) 0.0172(7) Uani d 1 . .
    C C17 0.8560(4) 0.61619(13) 0.3639(3) 0.0156(7) Uani d 1 . .
    C C18 0.6167(4) 0.59254(15) 0.2197(3) 0.0191(7) Uani d 1 . .
    H H18A 0.529395 0.612378 0.177709 0.023 Uiso calc 1 . .
    H H18B 0.669693 0.570550 0.152753 0.023 Uiso calc 1 . .
    C C19 0.4499(4) 0.58501(13) 0.4204(4) 0.0201(7) Uani d 1 . .
    H H19A 0.354505 0.599835 0.378298 0.024 Uiso calc 1 . .
    H H19B 0.510825 0.615315 0.457572 0.024 Uiso calc 1 . .
    C C20 0.4019(4) 0.54520(15) 0.5289(4) 0.0220(8) Uani d 1 . .
    H H20A 0.329361 0.563357 0.589924 0.026 Uiso calc 1 . .
    H H20B 0.345529 0.514124 0.490604 0.026 Uiso calc 1 . .
loop_
    _atom_site_aniso_label
    _atom_site_aniso_U_11
    _atom_site_aniso_U_22
    _atom_site_aniso_U_33
    _atom_site_aniso_U_12
    _atom_site_aniso_U_13
    _atom_site_aniso_U_23
    Cu1 0.01244(19) 0.01677(18) 0.01119(17) 0.00087(13) -0.0031(2) 0.0002(3)
    O1 0.0330(15) 0.0203(12) 0.0270(14) -0.0059(11) -0.0155(11) 0.0038(11)
    O2 0.0223(13) 0.0170(11) 0.0191(11) 0.0016(10) -0.0084(10) 0.0035(10)
    O3 0.0191(13) 0.0563(18) 0.0155(12) 0.0059(14) -0.0001(11) 0.0035(13)
    O4 0.0167(12) 0.0237(12) 0.0254(12) -0.0012(10) -0.0079(11) -0.0016(11)
    O5 0.0133(10) 0.0172(9) 0.0224(11) 0.0013(8) -0.0023(12) 0.0018(13)
    O6 0.0148(13) 0.0261(13) 0.0152(11) 0.0016(10) -0.0013(10) -0.0025(11)
    N1 0.0091(13) 0.0265(15) 0.0107(12) 0.0014(11) -0.0009(10) 0.0005(12)
    N2 0.0123(13) 0.0199(14) 0.0143(12) -0.0019(11) -0.0028(11) -0.0014(12)
    C1 0.047(3) 0.032(2) 0.049(3) -0.017(2) -0.029(2) 0.006(2)
    C2 0.0239(19) 0.0221(17) 0.0126(15) 0.0020(14) -0.0013(14) 0.0024(14)
    C3 0.030(2) 0.0193(16) 0.0239(17) -0.0026(15) -0.0004(15) -0.0018(15)
    C4 0.037(2) 0.0180(17) 0.036(2) 0.0062(16) -0.0021(17) 0.0066(16)
    C5 0.028(2) 0.0234(19) 0.0253(18) 0.0093(15) -0.0033(16) 0.0062(17)
    C6 0.0193(18) 0.0226(18) 0.0143(17) 0.0049(14) 0.0016(13) 0.0019(15)
    C7 0.0187(16) 0.0168(13) 0.0109(17) 0.0015(12) 0.0027(12) 0.0024(13)
    C8 0.0133(17) 0.0290(19) 0.0131(15) 0.0095(14) 0.0000(13) 0.0046(15)
    C9 0.0138(18) 0.033(2) 0.0157(16) -0.0009(15) -0.0048(15) 0.0074(16)
    C10 0.024(2) 0.0272(19) 0.0228(18) 0.0012(17) -0.0099(17) -0.0019(16)
    C11 0.029(2) 0.029(2) 0.035(2) -0.0051(17) -0.0109(18) -0.0042(18)
    C12 0.0134(14) 0.0215(14) 0.0191(14) 0.0022(11) 0.0007(17) 0.000(2)
    C13 0.0205(18) 0.0205(15) 0.033(2) -0.0040(13) 0.0023(15) 0.0013(15)
    C14 0.027(2) 0.0220(18) 0.039(2) 0.0011(16) 0.0012(18) 0.0126(17)
    C15 0.0217(19) 0.027(2) 0.025(2) 0.0035(15) -0.0027(15) 0.0091(17)
    C16 0.0152(17) 0.0231(17) 0.0132(16) 0.0018(13) 0.0022(13) 0.0021(15)
    C17 0.0144(16) 0.0184(15) 0.0139(14) 0.0030(13) 0.0054(12) 0.0038(13)
    C18 0.0179(18) 0.0265(18) 0.0129(15) 0.0031(14) -0.0018(13) 0.0026(15)
    C19 0.0137(15) 0.0221(14) 0.0245(17) 0.0014(11) 0.0019(16) -0.0019(19)
    C20 0.0126(18) 0.0302(19) 0.0232(18) 0.0016(14) 0.0009(14) 0.0037(16)
_geom_special_details
;
 All esds (except the esd in the dihedral angle between two l.s. planes)
 are estimated using the full covariance matrix.  The cell esds are taken
 into account individually in the estimation of esds in distances, angles
 and torsion angles; correlations between esds in cell parameters are only
 used when they are defined by crystal symmetry.  An approximate (isotropic)
 treatment of cell esds is used for estimating esds involving l.s. planes.
;
loop_
    _geom_bond_atom_site_label_1
    _geom_bond_atom_site_label_2
    _geom_bond_site_symmetry_2
    _geom_bond_distance
    _geom_bond_publ_flag
    Cu1 O2 . 1.930(2) ?
    Cu1 O5 . 1.923(2) ?
    Cu1 O6 . 2.432(3) ?
    Cu1 N1 . 1.992(3) ?
    Cu1 N2 . 2.030(3) ?
    O1 C1 . 1.426(5) ?
    O1 C2 . 1.382(4) ?
    O2 C7 . 1.310(4) ?
    O3 H3 . 0.8200 ?
    O3 C10 . 1.420(5) ?
    O4 C11 . 1.425(4) ?
    O4 C12 . 1.379(4) ?
    O5 C17 . 1.332(4) ?
    O6 H6 . 0.75(5) ?
    O6 C20 . 1.432(4) ?
    N1 C8 . 1.286(5) ?
    N1 C9 . 1.467(5) ?
    N2 H2 . 0.9800 ?
    N2 C18 . 1.491(4) ?
    N2 C19 . 1.476(4) ?
    C1 H1A . 0.9600 ?
    C1 H1B . 0.9600 ?
    C1 H1C . 0.9600 ?
    C2 C3 . 1.381(5) ?
    C2 C7 . 1.422(5) ?
    C3 H3A . 0.9300 ?
    C3 C4 . 1.396(5) ?
    C4 H4 . 0.9300 ?
    C4 C5 . 1.360(6) ?
    C5 H5 . 0.9300 ?
    C5 C6 . 1.422(5) ?
    C6 C7 . 1.417(5) ?
    C6 C8 . 1.437(5) ?
    C8 H8 . 0.9300 ?
    C9 H9A . 0.9700 ?
    C9 H9B . 0.9700 ?
    C9 C10 . 1.508(5) ?
    C10 H10A . 0.9700 ?
    C10 H10B . 0.9700 ?
    C11 H11A . 0.9600 ?
    C11 H11B . 0.9600 ?
    C11 H11C . 0.9600 ?
    C12 C13 . 1.392(5) ?
    C12 C17 . 1.417(5) ?
    C13 H13 . 0.9300 ?
    C13 C14 . 1.390(5) ?
    C14 H14 . 0.9300 ?
    C14 C15 . 1.381(6) ?
    C15 H15 . 0.9300 ?
    C15 C16 . 1.397(5) ?
    C16 C17 . 1.402(5) ?
    C16 C18 . 1.518(5) ?
    C18 H18A . 0.9700 ?
    C18 H18B . 0.9700 ?
    C19 H19A . 0.9700 ?
    C19 H19B . 0.9700 ?
    C19 C20 . 1.519(5) ?
    C20 H20A . 0.9700 ?
    C20 H20B . 0.9700 ?
loop_
    _geom_angle_atom_site_label_1
    _geom_angle_atom_site_label_2
    _geom_angle_atom_site_label_3
    _geom_angle_site_symmetry_1
    _geom_angle_site_symmetry_3
    _geom_angle
    _geom_angle_publ_flag
    O2 Cu1 O6 . . 93.16(10) ?
    O2 Cu1 N1 . . 92.92(11) ?
    O2 Cu1 N2 . . 87.35(11) ?
    O5 Cu1 O2 . . 157.96(12) ?
    O5 Cu1 O6 . . 108.36(10) ?
    O5 Cu1 N1 . . 90.55(10) ?
    O5 Cu1 N2 . . 91.65(10) ?
    N1 Cu1 O6 . . 93.37(10) ?
    N1 Cu1 N2 . . 173.44(11) ?
    N2 Cu1 O6 . . 80.08(10) ?
    C2 O1 C1 . . 117.4(3) ?
    C7 O2 Cu1 . . 128.1(2) ?
    C10 O3 H3 . . 109.5 ?
    C12 O4 C11 . . 116.8(3) ?
    C17 O5 Cu1 . . 128.2(2) ?
    Cu1 O6 H6 . . 119(3) ?
    C20 O6 Cu1 . . 99.2(2) ?
    C20 O6 H6 . . 111(3) ?
    C8 N1 Cu1 . . 124.1(2) ?
    C8 N1 C9 . . 116.5(3) ?
    C9 N1 Cu1 . . 119.1(2) ?
    Cu1 N2 H2 . . 106.1 ?
    C18 N2 Cu1 . . 113.8(2) ?
    C18 N2 H2 . . 106.1 ?
    C19 N2 Cu1 . . 111.4(2) ?
    C19 N2 H2 . . 106.1 ?
    C19 N2 C18 . . 112.6(3) ?
    O1 C1 H1A . . 109.5 ?
    O1 C1 H1B . . 109.5 ?
    O1 C1 H1C . . 109.5 ?
    H1A C1 H1B . . 109.5 ?
    H1A C1 H1C . . 109.5 ?
    H1B C1 H1C . . 109.5 ?
    O1 C2 C7 . . 113.5(3) ?
    C3 C2 O1 . . 124.4(3) ?
    C3 C2 C7 . . 122.1(3) ?
    C2 C3 H3A . . 120.2 ?
    C2 C3 C4 . . 119.7(3) ?
    C4 C3 H3A . . 120.2 ?
    C3 C4 H4 . . 119.9 ?
    C5 C4 C3 . . 120.1(3) ?
    C5 C4 H4 . . 119.9 ?
    C4 C5 H5 . . 119.2 ?
    C4 C5 C6 . . 121.6(4) ?
    C6 C5 H5 . . 119.2 ?
    C5 C6 C8 . . 117.7(3) ?
    C7 C6 C5 . . 119.2(3) ?
    C7 C6 C8 . . 123.1(3) ?
    O2 C7 C2 . . 118.6(3) ?
    O2 C7 C6 . . 124.2(3) ?
    C6 C7 C2 . . 117.2(3) ?
    N1 C8 C6 . . 127.5(3) ?
    N1 C8 H8 . . 116.2 ?
    C6 C8 H8 . . 116.2 ?
    N1 C9 H9A . . 109.5 ?
    N1 C9 H9B . . 109.5 ?
    N1 C9 C10 . . 110.5(3) ?
    H9A C9 H9B . . 108.1 ?
    C10 C9 H9A . . 109.5 ?
    C10 C9 H9B . . 109.5 ?
    O3 C10 C9 . . 111.5(3) ?
    O3 C10 H10A . . 109.3 ?
    O3 C10 H10B . . 109.3 ?
    C9 C10 H10A . . 109.3 ?
    C9 C10 H10B . . 109.3 ?
    H10A C10 H10B . . 108.0 ?
    O4 C11 H11A . . 109.5 ?
    O4 C11 H11B . . 109.5 ?
    O4 C11 H11C . . 109.5 ?
    H11A C11 H11B . . 109.5 ?
    H11A C11 H11C . . 109.5 ?
    H11B C11 H11C . . 109.5 ?
    O4 C12 C13 . . 123.9(3) ?
    O4 C12 C17 . . 114.8(3) ?
    C13 C12 C17 . . 121.2(3) ?
    C12 C13 H13 . . 120.3 ?
    C14 C13 C12 . . 119.5(3) ?
    C14 C13 H13 . . 120.3 ?
    C13 C14 H14 . . 119.9 ?
    C15 C14 C13 . . 120.1(3) ?
    C15 C14 H14 . . 119.9 ?
    C14 C15 H15 . . 119.4 ?
    C14 C15 C16 . . 121.1(3) ?
    C16 C15 H15 . . 119.4 ?
    C15 C16 C17 . . 119.9(3) ?
    C15 C16 C18 . . 119.8(3) ?
    C17 C16 C18 . . 120.2(3) ?
    O5 C17 C12 . . 118.1(3) ?
    O5 C17 C16 . . 123.8(3) ?
    C16 C17 C12 . . 118.1(3) ?
    N2 C18 C16 . . 112.7(3) ?
    N2 C18 H18A . . 109.1 ?
    N2 C18 H18B . . 109.1 ?
    C16 C18 H18A . . 109.1 ?
    C16 C18 H18B . . 109.1 ?
    H18A C18 H18B . . 107.8 ?
    N2 C19 H19A . . 109.9 ?
    N2 C19 H19B . . 109.9 ?
    N2 C19 C20 . . 108.7(3) ?
    H19A C19 H19B . . 108.3 ?
    C20 C19 H19A . . 109.9 ?
    C20 C19 H19B . . 109.9 ?
    O6 C20 C19 . . 110.6(3) ?
    O6 C20 H20A . . 109.5 ?
    O6 C20 H20B . . 109.5 ?
    C19 C20 H20A . . 109.5 ?
    C19 C20 H20B . . 109.5 ?
    H20A C20 H20B . . 108.1 ?
loop_
    _geom_torsion_atom_site_label_1
    _geom_torsion_atom_site_label_2
    _geom_torsion_atom_site_label_3
    _geom_torsion_atom_site_label_4
    _geom_torsion_site_symmetry_1
    _geom_torsion_site_symmetry_2
    _geom_torsion_site_symmetry_3
    _geom_torsion_site_symmetry_4
    _geom_torsion
    _geom_torsion_publ_flag
    Cu1 O2 C7 C2 . . . . 178.7(2) ?
    Cu1 O2 C7 C6 . . . . -0.9(5) ?
    Cu1 O5 C17 C12 . . . . 153.4(3) ?
    Cu1 O5 C17 C16 . . . . -27.4(5) ?
    Cu1 O6 C20 C19 . . . . -44.8(3) ?
    Cu1 N1 C8 C6 . . . . 2.6(5) ?
    Cu1 N1 C9 C10 . . . . 71.2(3) ?
    Cu1 N2 C18 C16 . . . . -62.6(3) ?
    Cu1 N2 C19 C20 . . . . -44.5(3) ?
    O1 C2 C3 C4 . . . . 179.1(3) ?
    O1 C2 C7 O2 . . . . 1.8(4) ?
    O1 C2 C7 C6 . . . . -178.6(3) ?
    O4 C12 C13 C14 . . . . -178.6(3) ?
    O4 C12 C17 O5 . . . . -3.9(5) ?
    O4 C12 C17 C16 . . . . 176.9(3) ?
    N1 C9 C10 O3 . . . . 63.7(4) ?
    N2 C19 C20 O6 . . . . 63.9(4) ?
    C1 O1 C2 C3 . . . . 0.1(5) ?
    C1 O1 C2 C7 . . . . 179.4(4) ?
    C2 C3 C4 C5 . . . . -0.9(6) ?
    C3 C2 C7 O2 . . . . -178.9(3) ?
    C3 C2 C7 C6 . . . . 0.7(5) ?
    C3 C4 C5 C6 . . . . 1.3(6) ?
    C4 C5 C6 C7 . . . . -0.7(6) ?
    C4 C5 C6 C8 . . . . 178.5(4) ?
    C5 C6 C7 O2 . . . . 179.3(3) ?
    C5 C6 C7 C2 . . . . -0.3(5) ?
    C5 C6 C8 N1 . . . . 179.7(3) ?
    C7 C2 C3 C4 . . . . -0.1(5) ?
    C7 C6 C8 N1 . . . . -1.2(6) ?
    C8 N1 C9 C10 . . . . -102.7(3) ?
    C8 C6 C7 O2 . . . . 0.2(5) ?
    C8 C6 C7 C2 . . . . -179.4(3) ?
    C9 N1 C8 C6 . . . . 176.1(3) ?
    C11 O4 C12 C13 . . . . 9.3(5) ?
    C11 O4 C12 C17 . . . . -169.1(3) ?
    C12 C13 C14 C15 . . . . 2.2(6) ?
    C13 C12 C17 O5 . . . . 177.7(3) ?
    C13 C12 C17 C16 . . . . -1.6(5) ?
    C13 C14 C15 C16 . . . . -2.2(6) ?
    C14 C15 C16 C17 . . . . 0.3(6) ?
    C14 C15 C16 C18 . . . . -179.0(3) ?
    C15 C16 C17 O5 . . . . -177.6(3) ?
    C15 C16 C17 C12 . . . . 1.5(5) ?
    C15 C16 C18 N2 . . . . -134.9(3) ?
    C17 C12 C13 C14 . . . . -0.3(6) ?
    C17 C16 C18 N2 . . . . 45.8(4) ?
    C18 N2 C19 C20 . . . . -173.8(3) ?
    C18 C16 C17 O5 . . . . 1.6(5) ?
    C18 C16 C17 C12 . . . . -179.2(3) ?
    C19 N2 C18 C16 . . . . 65.4(3) ?
loop_
    _geom_hbond_atom_site_label_D
    _geom_hbond_atom_site_label_H
    _geom_hbond_atom_site_label_A
    _geom_hbond_site_symmetry_A
    _geom_hbond_distance_DH
    _geom_hbond_distance_HA
    _geom_hbond_distance_DA
    _geom_hbond_angle_DHA
    _geom_hbond_publ_flag
    O3 H3 O5 2_765 0.82 1.98 2.766(3) 160.5 yes
    O6 H6 O1 2_665 0.75(5) 2.19(5) 2.916(4) 163(5) yes
    N2 H2 O6 2_664 0.98 2.27 3.107(4) 142.4 yes
_shelx_space_group_comment
;
The symmetry employed for this shelxl refinement is uniquely defined
by the following loop, which should always be used as a source of
symmetry information in preference to the above space-group names.
They are only intended as comments.
;
_shelx_estimated_absorpt_T_min     ?
_shelx_estimated_absorpt_T_max     ?
_shelx_hkl_file
;
   0   0 -13-18.3112 24.0624   4
   0   0 -12 1462.60 102.062   4
   0   0 -11-16.3746 25.7856   4
   0   0 -11-11.1763 17.9269   1
   0   0 -10 7008.37 222.061   1
   0   0 -10 6805.53 227.168   4
   0   0  -9-15.0207 17.0938   1
   0   0  -9 4.69552 17.2062   4
   0   0  -8 4315.58 156.538   1
   0   0  -8 4471.38 163.759   4
   0   0  -7-16.8183 16.1476   4
   0   0  -7-11.4601 16.7553   1
   0   0  -6 13583.2 291.635   1
   0   0  -5 8.65352 14.2640   1
   0   0  -4 3636.00 107.596   1
   0   0  -3-23.3481 15.9264   1
   0   0  -2 71230.9 1009.60   1
   0   0   3 18.1117 12.7732   1
   0   0   4 3437.26 102.293   1
   0   0   5-21.7649 11.9860   1
   0  -1 -13 49.1359 24.6322   4
   0   1 -13 9.66999 25.0545   4
   0   1 -12-17.0674 26.6696   1
   0  -1 -12 13.2672 25.1279   4
   0   1 -12-23.0123 19.6956   4
   0   1 -11 359.778 51.0912   1
   0   1 -11 301.843 49.6684   4
   0  -1 -11 330.316 45.9641   1
   0  -1 -11 376.792 54.7990   4
   0   1 -10 62.0358 29.8633   1
   0  -1 -10 87.5949 29.4289   1
   0  -1 -10 28.8786 31.5614   4
   0   1 -10 28.6209 28.6032   4
   0   1  -9 501.012 54.5932   1
   0  -1  -9 422.439 48.5632   1
   0  -1  -9 554.323 57.7995   4
   0   1  -9 530.403 59.9398   4
   0  -1  -8 10.1377 18.2363   1
   0   1  -8 21.7082 22.9162   4
   0   1  -8-2.40099 19.5042   1
   0   1  -7 1798.98 95.9673   4
   0  -1  -7 1852.58 90.4196   1
   0   1  -7 1863.45 97.3280   1
   0   1  -6 16.7896 19.3939   4
   0   1  -6 12.1183 18.8534   1
   0  -1  -6 26.4318 19.6733   1
   0  -1  -5 1248.33 61.9136   1
   0   1  -5 1207.55 68.7504   1
   0   1  -5 1093.63 67.1259   4
   0   1  -4 24.5909 19.1537   1
   0  -1  -4 19.4751 13.8295   1
   0  -1  -3 3134.22 84.0882   1
   0   1  -3 3069.21 93.1382   1
   0  -1  -2 12.2538 9.20835   1
   0   1  -2 13.0016 12.8999   1
   0   1   3 3468.20 89.1239   1
   0  -1   4 21.4092 14.5784   1
   0   1   4 28.6387 15.5569   1
   0  -1   5 1225.25 66.2148   1
   0   1   5 1277.04 61.4570   1
   0   2 -13-2.54187 20.9321   4
   0  -2 -13 49.2907 23.8885   4
   0   2 -12 1531.01 104.203   1
   0   2 -12 1563.85 106.558   4
   0  -2 -12 1444.69 101.334   4
   0   2 -11-55.0529 28.4161   1
   0  -2 -11 7.53734 23.6578   4
   0   2 -11-26.3280 20.9421   4
   0   2 -10 8741.50 263.431   1
   0  -2 -10 8456.61 254.088   4
   0   2 -10 8512.44 262.972   4
   0  -2 -10 8675.22 243.009   1
   0  -2  -9-8.58134 20.3025   1
   0  -2  -9 18.3681 21.0470   4
   0   2  -9-18.6214 21.0731   4
   0   2  -9-17.1019 18.0058   1
   0   2  -8 4779.51 171.974   1
   0  -2  -8 4875.32 159.555   1
   0   2  -8 4827.33 176.062   4
   0   2  -7-7.38493 15.9743   1
   0   2  -7-3.06979 15.6719   4
   0  -2  -7 21.4573 17.1169   1
   0   2  -6 7439.13 203.816   1
   0  -2  -6 7217.20 183.270   1
   0   2  -6 7328.56 204.650   4
   0  -2  -5 0.42984 12.0216   1
   0   2  -5 9.17418 17.2529   4
   0   2  -5-9.74615 18.9387   1
   0  -2  -4 9794.42 196.796   1
   0   2  -4 10188.9 222.149   1
   0   2  -4 10222.9 222.853   4
   0  -2  -3 6.36762 10.0023   1
   0   2  -3 18.5145 19.1534   1
   0   2  -2 9259.91 177.068   1
   0  -2  -2 9026.91 149.430   1
   0   2   2 10321.1 165.477   1
   0  -2   2 9835.25 188.453   4
   0   2   3 0.04178 9.07205   1
   0  -2   4 9588.56 210.695   1
   0   2   4 9854.20 191.034   1
   0   2   5-10.2900 11.0416   1
   0  -2   5-1.05895 16.0374   1
   0  -3 -13-13.2969 23.4784   4
   0   3 -13 4.89464 21.0399   1
   0   3 -13 63.9567 29.5225   4
   0   3 -12-36.5756 26.6335   4
   0  -3 -12-2.80278 19.7132   4
   0   3 -12-27.4177 26.5629   1
   0   3 -11 594.417 66.6747   4
   0   3 -11 642.145 70.0971   1
   0  -3 -11 614.526 65.7182   4
   0   3 -10 54.2053 27.1312   4
   0  -3 -10 54.3405 25.2725   1
   0  -3 -10 38.8107 29.3821   4
   0   3 -10 31.3271 33.4878   1
   0   3  -9 900.480 75.5913   1
   0   3  -9 868.928 75.2738   4
   0  -3  -9 790.935 60.7480   1
   0  -3  -8 29.8184 19.9151   1
   0   3  -8-1.57238 21.8709   1
   0   3  -8 1.56168 17.5187   4
   0  -3  -7 942.990 59.6001   1
   0   3  -7 1016.28 74.1262   4
   0   3  -7 936.928 72.8097   1
   0   3  -6 4.16737 17.6490   4
   0   3  -6 40.1926 24.6705   1
   0  -3  -6 18.7795 15.4988   1
   0   3  -5 936.144 63.9254   4
   0  -3  -5 885.989 48.4149   1
   0   3  -5 983.615 65.3861   1
   0   3  -4-1.61981 16.4523   4
   0   3  -4-9.96991 17.9289   1
   0  -3  -4 5.98270 10.7259   1
   0  -3  -3 4827.39 99.3064   1
   0   3  -3 4892.94 133.629   1
   0  -3  -2 8.98450 5.44064   1
   0   3  -2 4.29859 13.4704   1
   0   3   2 12.6615 6.79985   1
   0  -3   2 16.8480 12.7021   4
   0  -3   3 5333.67 134.473   4
   0   3   3 5405.43 108.112   1
   0   3   4 5.81196 12.0962   1
   0  -3   5 984.627 62.2861   1
   0  -4 -13 24.2967 25.7573   4
   0   4 -13-47.4659 27.4275   4
   0   4 -13-19.5242 22.1774   1
   0   4 -12 750.989 78.6351   1
   0   4 -12 749.719 76.2315   4
   0  -4 -12 733.032 70.6545   4
   0  -4 -11 8.27688 20.5671   4
   0   4 -11-53.0466 30.1529   4
   0   4 -11 33.6722 28.4894   1
   0   4 -10 5083.96 198.290   4
   0   4 -10 4936.19 198.434   1
   0   4  -9 6.73432 18.3985   1
   0  -4  -9-5.27570 13.7417   1
   0   4  -9-16.0441 20.1634   4
   0  -4  -8 4269.19 138.152   1
   0   4  -8 4123.81 167.332   1
   0   4  -8 4145.86 165.457   4
   0   4  -7-9.34618 19.1236   1
   0   4  -7-4.62617 16.3930   4
   0  -4  -7 6.14176 12.8509   1
   0   4  -6 7096.38 207.275   1
   0  -4  -6 6790.76 163.531   1
   0   4  -6 6985.66 203.517   4
   0   4  -5 11.2282 15.0449   1
   0   4  -5-12.9114 19.1515   4
   0  -4  -5 5.86555 11.4229   1
   0   4  -4 11568.2 248.970   4
   0  -4  -4 10842.2 197.704   1
   0   4  -4 11460.6 251.780   1
   0  -4  -3 6.42437 6.86693   1
   0   4  -3 48.4392 23.7047   1
   0   4  -2 4187.66 113.786   1
   0   4  -1 20.4090 15.5974   1
   0  -4   1 5.39540 10.8431   4
   0  -4   2 4814.00 117.863   4
   0  -4   3-8.43611 13.3129   4
   0   4   3-4.25110 7.12614   1
   0   4  10 5276.24 109.233   2
   0   5 -13 1011.18 86.8199   4
   0  -5 -13 886.317 75.0563   4
   0   5 -13 794.768 76.0191   1
   0   5 -12-14.7027 31.3387   1
   0   5 -12 28.9193 27.1804   4
   0  -5 -12 24.8435 31.2773   4
   0   5 -11 572.675 65.8480   4
   0   5 -11 677.497 74.5304   1
   0   5 -10-12.1505 21.9780   4
   0   5 -10 49.0928 28.3155   1
   0   5  -9 642.648 68.4395   4
   0   5  -9 606.675 66.4479   1
   0   5  -8 8.16123 19.8336   4
   0   5  -8 41.8086 26.7686   1
   0  -5  -8 8.73098 12.7113   1
   0   5  -7 1526.35 94.1300   4
   0   5  -7 1584.97 98.6367   1
   0  -5  -7 1562.78 71.5994   1
   0  -5  -6 7.88168 10.1236   1
   0   5  -6-22.5901 18.0258   4
   0   5  -5 592.373 53.2772   4
   0   5  -5 592.824 54.3825   1
   0  -5  -5 564.815 34.0612   1
   0   5  -4 15.2194 20.9306   1
   0  -5  -4-4.90278 7.71030   1
   0   5  -3 3131.42 109.180   1
   0   5  -2 1.58037 12.8225   1
   0   5  -1 9500.32 185.191   1
   0  -5   0-0.50074 17.9036   3
   0   5   0 10.8567 12.4944   1
   0  -5   1 8383.87 170.756   4
   0  -5   1 8805.48 170.495   3
   0  -5   2-2.71770 13.2909   4
   0  -5   3 2865.83 96.8075   4
   0  -5   4 10.8108 14.2521   4
   0   5   7 1433.73 36.0103   2
   0   5   8 6.19070 3.63929   2
   0   5   9 565.078 20.2479   2
   0  -6 -13 1.59191 22.5835   4
   0   6 -13-24.2422 24.7795   1
   0   6 -13-4.16300 24.2705   4
   0   6 -12 2681.13 143.932   4
   0   6 -12 2673.77 150.455   1
   0  -6 -12 2471.25 128.562   4
   0   6 -11-12.5228 22.4628   4
   0   6 -11 3.33399 22.9071   1
   0   6 -10 4269.27 187.325   1
   0   6 -10 4323.69 183.945   4
   0   6  -9 28.6924 24.2585   4
   0   6  -9 1.63050 20.9330   1
   0   6  -8 1435.24 96.8366   4
   0   6  -8 1457.92 100.709   1
   0   6  -7-1.29749 21.2296   4
   0   6  -7 6.52652 20.7127   1
   0   6  -6 5039.49 182.148   1
   0   6  -6 5531.87 179.256   4
   0   6  -5-10.3409 20.7311   1
   0   6  -5-8.66476 21.3655   4
   0   6  -4 2878.38 117.401   1
   0   6  -3 21.4199 22.1409   1
   0   6  -2 1008.20 56.9098   1
   0   6  -1 18.7710 18.4799   1
   0   6   0 28622.8 423.355   1
   0  -6   0 26075.8 447.432   3
   0  -6   1-11.0227 16.0175   3
   0  -6   1-0.34262 13.9457   4
   0   6   1 5.33818 6.46018   1
   0  -6   2 1765.34 71.9630   4
   0  -6   3 1.54327 12.7485   4
   0  -6   4 3280.79 114.024   4
   0  -7 -13 1269.10 90.8515   4
   0   7 -13 1283.69 98.2462   4
   0   7 -12 1.00587 29.3807   1
   0   7 -12 39.1510 27.9287   4
   0   7 -11 552.300 66.5914   4
   0   7 -11 545.341 69.8681   1
   0   7 -10-41.4415 27.9463   4
   0   7 -10 40.6263 35.4711   1
   0   7  -9 339.700 53.2538   4
   0   7  -9 251.547 46.7775   1
   0   7  -8 15.9874 23.3280   4
   0   7  -8 25.4793 23.3287   1
   0   7  -7 4739.19 177.722   4
   0   7  -7 4988.75 188.216   1
   0   7  -6 33.1772 25.4102   1
   0   7  -6 5.40363 18.0601   4
   0   7  -5 1664.08 94.7160   1
   0   7  -5 1529.59 88.9976   4
   0   7  -4 24.4638 19.6308   1
   0   7  -3 1388.58 75.6627   1
   0   7  -2 14.3308 18.3806   1
   0   7  -2-13.9542 12.6805   3
   0   7  -1 6970.70 154.907   1
   0  -7  -1 6287.05 160.063   3
   0  -7   0 4.48240 15.0958   3
   0   7   0 17.9234 13.8381   1
   0  -7   1 7093.80 170.409   3
   0   7   1 7237.63 125.760   1
   0  -7   1 6976.81 165.715   4
   0  -7   2 2.32021 16.1837   4
   0  -7   3 1171.92 62.6107   4
   0  -7   4-16.6027 16.5905   4
   0  -7   5 1919.35 91.7760   4
   0  -8 -13 66.3553 27.6457   4
   0   8 -12 579.129 70.7933   4
   0   8 -12 631.884 75.6223   1
   0   8 -11 24.2329 23.2090   4
   0   8 -11-56.9695 35.1203   1
   0   8 -10 1980.17 126.134   4
   0   8 -10 2005.12 131.809   1
   0   8  -9 17.1952 27.8573   1
   0   8  -9-19.2998 21.3711   4
   0   8  -8 2665.47 134.847   4
   0   8  -8 2515.70 138.431   1
   0   8  -7 23.9535 22.8984   4
   0   8  -7 12.4083 20.4222   1
   0   8  -6 8111.80 246.056   1
   0   8  -6 8435.06 240.613   4
   0   8  -5-1.48065 18.3057   4
   0   8  -5 20.1612 23.9177   1
   0   8  -4 4646.00 159.041   1
   0   8  -3-28.2818 22.2750   1
   0   8  -2 5418.94 150.511   1
   0   8  -2 5098.18 131.058   3
   0  -8  -1 1.38635 17.8223   3
   0   8  -1 1.14811 13.3798   1
   0   8   0 9619.51 183.513   1
   0  -8   0 9047.15 210.062   3
   0  -8   1-2.94191 19.0684   3
   0  -8   1 1.45828 13.8514   4
   0   8   1 1.03707 8.19600   1
   0  -8   2 5001.01 140.827   4
   0  -8   3 2.94605 13.5024   4
   0  -8   4 6034.22 170.792   4
   0  -8   5 10.0882 15.0991   4
   0   9 -12-38.8920 27.5707   4
   0   9 -12-23.5682 28.6168   1
   0   9 -11 31.3825 30.0403   1
   0   9 -11 17.0932 22.5049   4
   0   9 -10 18.9116 26.9431   4
   0   9 -10 61.0382 33.4500   1
   0   9  -9 3206.63 156.624   4
   0   9  -9 2994.14 159.989   1
   0   9  -8 0.26692 22.5026   1
   0   9  -8 4.15467 20.0725   4
   0   9  -7 1351.81 98.0191   1
   0   9  -7 1337.59 95.2922   4
   0   9  -6 8.29121 18.0437   4
   0   9  -6 44.8651 28.3843   1
   0   9  -5 1355.55 88.3891   1
   0   9  -5 1329.22 84.8743   4
   0   9  -4 39.3270 26.2788   1
   0   9  -3 1791.61 89.3929   1
   0   9  -3 1675.76 71.2608   3
   0   9  -2 21.7606 19.6799   1
   0   9  -2 15.9833 12.3852   3
   0  -9  -1 7120.99 187.704   3
   0   9  -1 7349.52 173.323   1
   0   9   0 14.2525 14.7807   1
   0  -9   0 34.7860 22.6874   3
   0  -9   1 8472.40 205.699   3
   0   9   1 8127.31 152.289   1
   0  -9   1 8211.45 194.281   4
   0  -9   2 7.70311 12.3755   4
   0  -9   3 1546.14 78.3857   4
   0  -9   4-4.94600 15.0249   4
   0  -9   5 1541.76 85.1817   4
   0  -9   6 0.92527 14.7701   4
   0  10 -12 699.388 76.2912   4
   0  10 -11-12.5547 27.2600   1
   0  10 -11 4.80478 22.9446   4
   0  10 -10 1252.54 103.757   4
   0  10 -10 1249.56 105.720   1
   0  10  -9-21.0797 23.9645   1
   0  10  -9-24.2528 27.2402   4
   0  10  -8 1662.99 115.382   1
   0  10  -8 1704.41 112.680   4
   0  10  -7-19.4062 27.2989   1
   0  10  -7 4.44395 20.1320   4
   0  10  -6 12623.5 317.994   4
   0  10  -6 11945.9 323.339   1
   0  10  -5 18.2812 19.8356   1
   0  10  -5-9.41183 19.1741   4
   0  10  -4 10931.4 277.575   1
   0  10  -3 4.95739 19.2725   1
   0  10  -3 2.79168 10.7340   3
   0  10  -2 3798.87 114.623   3
   0  10  -2 3663.80 126.656   1
   0 -10  -1 1.53084 19.2528   3
   0  10  -1-2.38637 12.3294   3
   0  10  -1-2.09225 14.8173   1
   0  10   0 5150.27 128.229   1
   0 -10   0 5187.55 155.340   3
   0  10   1 11.6260 10.6575   1
   0 -10   1 6.21213 15.7717   4
   0 -10   1 27.1390 21.0232   3
   0 -10   2 3968.09 130.767   4
   0  10   2 3639.24 72.5866   1
   0 -10   3-13.0329 16.2014   4
   0 -10   4 12107.4 278.673   4
   0 -10   5 29.8095 18.5500   4
   0 -10   6 14218.6 328.085   4
   0  11 -12 9.12423 32.1483   4
   0  11 -11 37.9787 27.0975   4
   0  11 -11 30.7559 27.6221   1
   0  11 -10 83.7371 35.4665   4
   0  11 -10 37.6257 38.0277   1
   0  11  -9 236.963 46.9231   4
   0  11  -9 117.769 36.5217   1
   0  11  -8 16.6036 26.3149   1
   0  11  -8 22.2266 23.6103   4
   0  11  -7 84.8037 29.3658   1
   0  11  -7 89.6244 31.4989   4
   0  11  -6 35.1572 27.2426   4
   0  11  -6 75.3256 34.6363   1
   0  11  -5 640.657 63.7812   1
   0  11  -5 612.262 60.1221   4
   0  11  -4 49.1306 30.9668   1
   0  11  -3 1537.68 86.9234   1
   0  11  -3 1518.15 72.6285   3
   0  11  -2 5.49909 12.9779   3
   0  11  -2-15.9628 19.3081   1
   0 -11  -2-10.7565 20.2065   3
   0  11  -1 762.981 50.7170   1
   0 -11  -1 690.879 57.6298   3
   0  11  -1 791.417 51.3641   3
   0  11   0 14.4424 12.7972   1
   0 -11   0-3.73524 20.5568   3
   0 -11   1 470.259 44.1493   4
   0 -11   1 487.996 50.1900   3
   0  11   1 497.863 30.7854   1
   0  11   2 7.78864 6.50213   1
   0 -11   2 12.7981 15.8697   4
   0 -11   3 1361.60 78.1693   4
   0 -11   4-13.0961 16.2021   4
   0 -11   5 417.813 46.1015   4
   0 -11   6 37.0864 21.9264   4
   0  12 -12 1960.01 126.364   4
   0  12 -11-4.90845 22.3957   4
   0  12 -11-20.3999 25.0399   1
   0  12 -10 4997.24 212.539   4
   0  12 -10 5042.13 221.652   1
   0  12  -9-6.28975 26.0841   4
   0  12  -9-38.6780 32.8361   1
   0  12  -8 5371.05 208.474   4
   0  12  -8 5123.81 214.910   1
   0  12  -7 25.4552 20.4725   4
   0  12  -7-18.8623 24.9189   1
   0  12  -6 8079.68 255.749   1
   0  12  -6 8117.41 249.166   4
   0  12  -5 24.9968 16.1383   3
   0  12  -5 3.45415 19.6364   1
   0  12  -5-6.76702 21.3982   4
   0  12  -4 12484.5 310.359   1
   0  12  -3 8.28707 18.7594   1
   0  12  -2 1288.47 75.4071   1
   0  12  -2 1424.22 70.3587   3
   0 -12  -2 1203.66 80.1815   3
   0 -12  -1 0.25307 17.0381   3
   0  12  -1 10.4071 15.6969   3
   0  12  -1-0.80517 14.6237   1
   0 -12   0 302.382 42.6882   3
   0  12   0 273.053 29.2848   1
   0 -12   1 14.5986 14.8521   4
   0  12   1 2.58021 9.42734   1
   0 -12   1-9.86933 19.1930   3
   0  12   2 1748.37 50.6232   1
   0 -12   2 1998.69 95.8693   4
   0 -12   3-6.22404 18.7100   4
   0 -12   4 14504.9 326.299   4
   0 -12   5-9.08762 15.0517   4
   0 -12   6 9333.61 254.949   4
   0  13 -11 369.982 58.8201   4
   0  13 -11 382.600 61.6078   1
   0  13 -10-14.8385 30.6614   1
   0  13 -10 33.4452 31.2165   4
   0  13  -9 370.140 59.2468   1
   0  13  -9 358.398 57.0151   4
   0  13  -8 39.8145 29.3136   4
   0  13  -8 1.46017 22.6531   1
   0  13  -7 1048.04 92.5310   1
   0  13  -7 985.280 85.8632   4
   0  13  -6 10.4400 16.1449   3
   0  13  -6-3.21702 22.1511   4
   0  13  -6 27.7450 23.2781   1
   0  13  -5 4097.87 137.344   3
   0  13  -5 3911.50 165.087   1
   0  13  -5 3570.22 155.220   4
   0  13  -4 1.17605 12.4929   3
   0  13  -4 12.4949 18.8870   4
   0  13  -4 32.0399 30.0725   1
   0  13  -3 3095.14 129.923   1
   0  13  -2 5.57145 22.6971   1
   0 -13  -2 10.4714 21.0747   3
   0  13  -1 2279.19 94.7187   1
   0 -13  -1 2080.88 106.772   3
   0 -13   0 18.0109 23.1036   3
   0 -13   0 4.91575 13.3495   4
   0  13   0 6.05095 13.2036   1
   0 -13   1 1993.67 94.5451   4
   0  13   1 1986.62 70.5002   1
   0 -13   1 2068.22 104.581   3
   0 -13   2 3.50274 13.8791   4
   0 -13   2 3.10424 25.1801   3
   0  13   2 18.1450 10.3843   1
   0 -13   3 3043.73 126.215   4
   0 -13   4 6.06499 16.5978   4
   0 -13   5 4569.08 165.900   4
   0 -13   6 17.8685 19.8509   4
   0  14 -11 4.85383 21.6550   4
   0  14 -10 848.354 89.1098   4
   0  14 -10 779.458 88.1762   1
   0  14  -9-6.10911 25.9296   1
   0  14  -9 4.67036 21.5482   4
   0  14  -8 2287.70 135.921   4
   0  14  -8 2071.49 136.257   1
   0  14  -7-42.7010 30.2572   1
   0  14  -7 28.1369 19.4738   3
   0  14  -7 8.54156 22.2934   4
   0  14  -6 2268.06 134.222   1
   0  14  -6 2355.61 131.796   4
   0  14  -6 2633.91 110.993   3
   0  14  -5 16.7297 23.3194   4
   0 -14  -5-0.39120 3.45098   2
   0  14  -5 16.8513 15.3168   3
   0  14  -5-10.6242 20.3803   1
   0 -14  -5 5.83290 3.25754   2
   0  14  -4 7634.75 235.431   4
   0  14  -4 7895.16 238.357   1
   0  14  -4 8242.55 207.820   3
   0  14  -3-4.00030 15.2200   3
   0  14  -3-12.0403 19.3205   1
   0 -14  -3-3.62220 21.6031   3
   0 -14  -2 13967.6 340.569   3
   0  14  -2 14118.7 313.966   1
   0  14  -1 10.4697 16.3056   1
   0 -14  -1 4.97162 20.5901   3
   0 -14   0 5548.59 166.670   4
   0  14   0 5566.71 149.750   1
   0 -14   0 5551.51 187.419   3
   0 -14   1 7.42046 16.0473   4
   0 -14   1 3.74387 21.5823   3
   0  14   1 18.1614 12.1351   1
   0 -14   2 14679.1 322.127   4
   0 -14   2 14133.0 337.437   3
   0  14   2 13701.5 235.812   1
   0 -14   3-10.7863 17.3719   4
   0 -14   4 9061.61 251.566   4
   0 -14   5-10.8615 16.5336   4
   0  15 -11 804.117 85.0212   4
   0  15 -10 32.8387 27.9494   1
   0  15 -10-16.1214 29.3652   4
   0  15  -9 2751.82 162.874   1
   0  15  -9 2751.92 158.924   4
   0  15  -8 25.2818 30.5589   1
   0  15  -8 10.8167 22.9959   4
   0  15  -7 2626.91 146.171   4
   0  15  -7 2758.78 152.608   1
   0  15  -6-14.9700 17.3933   3
   0  15  -6 1.27169 20.6033   4
   0  15  -6-22.6539 21.9466   1
   0  15  -5 1981.25 120.907   1
   0  15  -5 2094.89 98.2839   3
   0  15  -5 1909.73 117.030   4
   0  15  -4 38.6133 25.8622   1
   0  15  -4-11.3473 14.4183   3
   0  15  -4-23.9966 23.6355   4
   0  15  -3 4356.77 144.730   3
   0  15  -3 4083.87 158.070   1
   0 -15  -3 3969.26 169.111   3
   0 -15  -2 27.2001 22.4236   3
   0  15  -2 44.9341 24.7549   1
   0  15  -2 9.19569 13.3115   3
   0  15  -1 6079.72 174.635   1
   0  15  -1 6274.07 180.347   3
   0 -15  -1 6215.10 206.939   3
   0 -15   0 4.09156 22.0906   3
   0 -15   0 1.16906 14.8585   4
   0  15   0 32.6533 19.6345   1
   0  15   1 6152.05 146.973   1
   0 -15   1 5951.41 199.696   3
   0 -15   1 6027.02 184.230   4
   0 -15   2 42.4357 24.2641   4
   0  15   2 6.85813 9.77185   1
   0 -15   2 30.8261 26.9216   3
   0 -15   3 5081.64 177.830   4
   0 -15   4-12.2926 18.5644   4
   0 -15   5 2701.79 128.667   4
   0  16 -10 115.161 37.7354   4
   0  16 -10 84.6774 35.0423   1
   0  16  -9 35.8987 31.0851   4
   0  16  -9 24.1711 29.4791   1
   0  16  -8 1043.58 97.7414   1
   0  16  -8 1172.04 100.872   4
   0  16  -7-25.2466 30.2616   1
   0  16  -7 28.3400 28.6969   4
   0  16  -6 1343.69 102.508   1
   0  16  -6 1355.88 101.222   4
   0  16  -6 1525.00 82.3492   3
   0  16  -5-28.8873 15.5564   3
   0  16  -5-1.90309 22.4282   1
   0  16  -5-2.94578 18.6177   4
   0  16  -4 1784.38 89.0008   3
   0 -16  -4 1444.66 104.231   3
   0  16  -4 1665.14 104.730   1
   0  16  -3 17.3376 16.6568   3
   0 -16  -3-2.79698 20.7783   3
   0  16  -3 14.0559 18.1807   1
   0  16  -2 5969.13 172.806   3
   0  16  -2 5782.15 183.786   1
   0 -16  -2 5688.14 207.375   3
   0  16  -1 15.0471 17.7272   1
   0  16  -1 20.8069 20.1294   3
   0 -16  -1 29.8685 27.9525   3
   0 -16   0 4702.80 156.848   4
   0 -16   0 4457.14 175.546   3
   0  16   0 4497.67 138.466   1
   0 -16   1 35.7052 29.6793   3
   0 -16   1 12.8042 16.5618   4
   0  16   1 14.3603 12.5722   1
   0  16   2 5642.25 126.009   1
   0 -16   2 5907.70 205.530   3
   0 -16   2 6068.24 192.361   4
   0 -16   3 49.4461 22.6929   4
   0 -16   4 1989.80 110.399   4
   0  17 -10 4.70965 27.7024   4
   0  17  -9 2303.60 146.749   4
   0  17  -9 2167.19 145.992   1
   0  17  -8 17.6897 25.6069   4
   0  17  -8-38.2776 31.7961   1
   0  17  -7 1786.74 125.433   1
   0  17  -7 1870.16 124.078   4
   0  17  -6 6.62080 25.6978   4
   0  17  -6-7.32264 25.5910   1
   0  17  -5 1462.81 81.2604   3
   0  17  -5 1198.28 95.0538   1
   0  17  -4-29.9716 25.0730   1
   0 -17  -4-9.52019 21.2557   3
   0  17  -4-15.7476 17.3346   3
   0  17  -3 3251.55 124.706   3
   0 -17  -3 3093.82 155.781   3
   0  17  -3 2906.16 135.618   1
   0  17  -2-3.82726 14.4012   3
   0  17  -2 36.1086 25.8850   1
   0 -17  -2 21.6076 25.5567   3
   0  17  -1 4488.07 151.606   1
   0  17  -1 4542.87 154.293   3
   0 -17  -1 4513.82 183.854   3
   0 -17   0 15.4365 22.5907   3
   0  17   0 23.5979 14.7399   1
   0 -17   0 16.9143 19.3317   4
   0 -17   1 4697.96 182.225   3
   0 -17   1 4649.00 164.182   4
   0  17   1 4634.67 128.437   1
   0 -17   2 61.8611 35.9277   3
   0  17   2 5.37745 9.96789   1
   0 -17   2 33.9874 20.9258   4
   0 -17   3 3426.75 147.279   4
   0  18 -10 75.1896 31.7944   4
   0  18  -9-9.44989 24.6679   1
   0  18  -9 16.9652 26.2128   4
   0  18  -8 1061.20 101.503   1
   0  18  -8 1106.05 102.397   4
   0  18  -7-2.17803 25.5517   1
   0  18  -7 16.9503 33.8935   4
   0  18  -6 1463.81 110.309   1
   0  18  -6 1520.39 111.349   4
   0  18  -5-22.8193 29.6726   1
   0  18  -5-40.1986 21.4786   3
   0 -18  -5 14.4396 23.5749   3
   0  18  -4 5973.41 213.407   1
   0  18  -4 6255.62 185.209   3
   0 -18  -4 5705.12 225.932   3
   0  18  -3 28.1470 25.1089   1
   0 -18  -3-17.3250 22.3910   3
   0  18  -3 4.40007 13.9395   3
   0 -18  -2 6758.31 239.886   3
   0  18  -2 6938.59 209.822   1
   0  18  -2 7258.55 200.861   3
   0  18  -1 49.8143 20.1938   3
   0 -18  -1-10.7565 22.4115   3
   0  18  -1 37.6613 20.9313   1
   0 -18   0 2241.91 129.687   3
   0  18   0 2514.85 101.383   1
   0 -18   0 2555.74 117.359   4
   0 -18   1 9.53454 17.9973   4
   0  18   1 48.4102 17.3166   1
   0 -18   1 24.6664 25.5702   3
   0 -18   2 6969.98 211.983   4
   0 -18   2 6779.23 230.524   3
   0  18   2 6523.89 146.027   1
   0  19  -9 1672.26 128.414   1
   0  19  -9 1813.16 131.474   4
   0  19  -8 59.4546 35.0040   1
   0  19  -8 55.4814 39.2370   4
   0  19  -7 1658.02 122.825   1
   0  19  -7 1684.31 121.945   4
   0 -19  -6 20.9256 32.7043   3
   0  19  -6 10.7485 28.2920   1
   0 -19  -5 1382.47 112.305   3
   0  19  -5 1650.59 112.139   1
   0 -19  -4-5.10439 20.6089   3
   0  19  -4 46.5411 28.1625   1
   0  19  -4 11.5186 16.8251   3
   0  19  -3 5153.93 191.395   1
   0 -19  -3 5090.67 212.967   3
   0  19  -3 5622.87 170.728   3
   0  19  -2 60.0091 22.9205   3
   0  19  -2 66.1948 28.8385   1
   0 -19  -2 67.1138 40.7641   3
   0 -19  -1 3816.63 145.880   4
   0  19  -1 3743.43 138.929   1
   0 -19  -1 3806.84 176.681   3
   0  19  -1 3983.75 144.945   3
   0 -19   0 24.8339 15.1552   4
   0 -19   0 1.92691 19.1949   3
   0  19   0-0.73170 13.5305   1
   0 -19   1 3809.01 149.427   4
   0 -19   1 3699.27 169.766   3
   0  19   1 3778.86 117.118   1
   0 -19   2 43.8686 30.4032   3
   0  19   2 5.72399 9.97513   1
   0  20  -9 27.9166 31.4112   4
   0  20  -8 707.535 85.9089   4
   0  20  -8 789.679 88.2638   1
   0  20  -7-57.7215 32.6175   1
   0 -20  -6 2010.46 140.312   3
   0  20  -6 2229.22 137.498   1
   0  20  -5 1.26878 22.7975   1
   0 -20  -5-9.23365 26.6409   3
   0  20  -4 3026.57 149.636   1
   0 -20  -4 3074.99 166.854   3
   0 -20  -3-14.8216 23.0053   3
   0  20  -3-3.30556 20.6374   1
   0 -20  -2 3555.56 176.021   3
   0  20  -2 3793.62 137.712   3
   0  20  -2 3520.47 147.067   1
   0  20  -1 21.5848 15.6848   3
   0 -20  -1 1.09273 24.0257   3
   0  20  -1 39.7596 19.9511   1
   0  20   0 746.163 55.7407   1
   0 -20   0 752.500 77.2185   3
   0  20   1 6.34828 10.1173   1
   0 -20   1 16.4514 25.5685   3
   0 -20   2 3645.39 168.731   3
   0  20   2 3490.36 100.547   1
   0  21  -8 3.22961 28.6548   1
   0  21  -7 1469.43 116.906   1
   0 -21  -7 1373.74 121.847   3
   0  21  -6-32.8438 28.0672   1
   0 -21  -6 18.3230 30.9692   3
   0  21  -5 807.702 82.2756   1
   0 -21  -5 834.126 90.8394   3
   0 -21  -4-13.2660 28.9495   3
   0  21  -4-36.5479 29.4117   1
   0  21  -3 4454.29 177.491   1
   0 -21  -3 4463.03 201.912   3
   0 -21  -2 24.9140 25.9651   3
   0  21  -2 25.1007 21.9155   1
   0  21  -1 1930.06 98.9980   1
   0 -21  -1 1860.54 129.506   3
   0  21   0 10.8940 12.6283   1
   0 -21   0-0.60371 22.6487   3
   0  21   1 2060.82 85.3594   1
   0 -21   1 2157.34 131.481   3
   0  21   2-1.24049 8.54500   1
   0 -21   2-4.23134 22.1236   3
   0  22  -8 845.049 89.4225   1
   0 -22  -8 849.832 97.3189   3
   0  22  -7 8.96309 30.3191   1
   0 -22  -7 29.3576 35.6687   3
   0  22  -6 78.0421 34.7327   1
   0 -22  -6 66.6310 33.1199   3
   0  22  -5-33.3875 26.3855   1
   0 -22  -5 4.09717 24.7636   3
   0  22  -4 1391.74 102.061   1
   0 -22  -4 1376.04 115.245   3
   0  22  -3-2.99892 20.9876   1
   0 -22  -3 25.2171 33.9240   3
   0 -22  -2 1128.16 103.753   3
   0  22  -2 954.237 75.3475   1
   0 -22  -1 3.97169 28.1700   3
   0  22  -1 18.3696 18.5040   1
   0  22   0 1641.99 84.1241   1
   0 -22   0 1835.71 124.095   3
   0  22   1 23.9411 14.5192   1
   0 -22   1 26.9167 24.0028   3
   0  22   2 1283.26 57.7269   1
   0 -22   2 1292.53 103.031   3
   0  23  -7 1749.49 128.327   1
   0 -23  -7 1838.01 138.034   3
   0  23  -6 18.7972 27.5242   1
   0 -23  -6 22.7194 35.8358   3
   0 -23  -5 917.005 105.522   3
   0  23  -5 1102.48 95.2644   1
   0  23  -4 35.3757 29.1754   1
   0 -23  -4 3.75719 23.1971   3
   0 -23  -3 394.583 63.1039   3
   0  23  -3 307.679 46.6789   1
   0 -23  -2-10.3714 27.6893   3
   0  23  -2 9.52938 17.5577   1
   0 -23  -1 2198.91 141.570   3
   0  23  -1 2108.90 107.009   1
   0 -23   0 33.6273 27.9922   3
   0  23   0-11.6034 15.2428   1
   0 -23   1 1942.35 130.834   3
   0  23   1 1875.97 83.4111   1
   0  24  -7 3.51512 25.5574   1
   0 -24  -6 478.937 72.8998   3
   0  24  -6 496.969 66.0680   1
   0  24  -5-10.2785 21.6077   1
   0 -24  -5 37.3600 27.1573   3
   0 -24  -4 680.399 86.1443   3
   0  24  -4 640.925 71.2326   1
   0 -24  -3 41.0020 36.3378   3
   0  24  -3-3.08383 19.2876   1
   0 -24  -2 711.107 83.0063   3
   0  24  -2 566.136 59.1145   1
   0 -24  -1 23.0930 29.5475   3
   0  24  -1-4.00172 14.4315   1
   0  24   0 121.701 25.5394   1
   0 -24   0 136.584 41.4019   3
   0 -24   1 23.4833 23.4727   3
   0  24   1 19.8558 15.5256   1
   0  25  -6-4.78979 23.8654   1
   0 -25  -6-16.7120 34.1183   3
   0  25  -5 564.540 69.6914   1
   0 -25  -5 606.139 80.0338   3
   0 -25  -4-30.8787 31.0461   3
   0  25  -4-26.9221 25.5016   1
   0 -25  -3 2338.77 155.054   3
   0  25  -3 2154.94 122.858   1
   0  25  -2-28.1065 20.6247   1
   0 -25  -2-25.2239 29.5146   3
   0 -25  -1 1586.51 122.752   3
   0  25  -1 1606.22 96.0368   1
   0  25   0-34.0554 18.3771   1
   0 -25   0-25.1053 30.9657   3
   0 -25   1 1667.81 125.688   3
   0  25   1 1655.69 79.5366   1
   0  26  -6 228.492 50.8755   1
   0  26  -5 27.7444 23.3557   1
   0 -26  -5-63.3877 38.7638   3
   0 -26  -4 781.855 91.4867   3
   0  26  -4 530.922 64.2487   1
   0 -26  -3 62.9488 37.2143   3
   0  26  -3 46.0822 30.3410   1
   0 -26  -2 375.608 65.8926   3
   0  26  -2 275.081 44.4165   1
   0  26  -1 4.07788 14.7246   1
   0 -26  -1 14.1203 27.3295   3
   0 -26   0 27.7066 26.7317   3
   0  26   0-11.2836 12.9616   1
   0  26   1 3.95250 10.0402   1
   0 -26   1 20.9857 32.5579   3
   0  27  -6 66.0263 30.7695   1
   0  27  -5 721.071 77.5134   1
   0  27  -4-9.16124 23.6672   1
   0 -27  -4-2.78819 29.6826   3
   0 -27  -3 3255.12 188.245   3
   0  27  -3 3041.06 149.113   1
   0  27  -2-5.41904 20.0868   1
   0 -27  -2 20.2797 32.0979   3
   0 -27  -1 1083.09 107.401   3
   0  27  -1 1108.28 77.2158   1
   0  27   0-14.5197 16.0323   1
   0 -27   0 55.1037 33.6718   3
   0 -27   1 1166.38 108.575   3
   0  27   1 1011.33 59.6003   1
   0  28  -5 16.9311 21.7281   1
   0  28  -4 254.118 47.1508   1
   0 -28  -3 17.0202 26.7920   3
   0  28  -3 8.27477 18.1716   1
   0 -28  -2 898.512 97.1149   3
   0  28  -2 776.553 69.1670   1
   0 -28  -1 43.1312 32.3735   3
   0  28  -1 6.99785 15.0871   1
   0  28   0 155.356 27.6102   1
   0 -28   0 104.268 40.4213   3
   0 -28   1 39.6093 35.7648   3
   0  29  -5 1166.94 94.2794   1
   0  29  -4-4.07243 19.4620   1
   0  29  -3 1491.29 99.9229   1
   0 -29  -2 68.8256 44.7932   3
   0  29  -2 14.1662 18.2011   1
   0  29  -1 796.968 62.8227   1
   0 -29  -1 928.686 98.6190   3
   0 -29   0 25.1949 27.3778   3
   0 -29   1 767.044 85.9508   3
   0  30  -4 19.8628 22.7552   1
   0  30  -3-10.1015 17.6359   1
   0  30  -2-17.3754 21.4277   1
   0 -30  -1 45.9435 32.7255   3
   0 -30   0 68.0967 32.2455   3
   0 -30   1 43.8049 32.7040   3
   0  31  -4 0.42753 22.6332   1
   0  31  -3 556.495 59.5489   1
  -1   0 -13-29.1428 24.2104   4
   1   0 -13 4.74262 17.2725   4
   1   0 -12-30.3626 19.7354   4
   1   0 -12 9.73831 19.5566   1
  -1   0 -12-10.3896 22.7920   4
   1   0 -11-25.1424 23.6036   4
   1   0 -11 9.42782 20.1148   1
  -1   0 -11 50.3688 28.6705   4
   1   0 -10-20.7673 23.5025   1
  -1   0 -10-18.4173 19.1612   4
   1   0 -10 6.95815 19.3976   4
   1   0  -9 5.78639 22.7238   1
   1   0  -9 3.95158 20.9371   4
  -1   0  -9 16.9526 20.5465   4
   1   0  -8 12.9964 15.2983   4
  -1   0  -8-2.63434 17.0380   1
   1   0  -8-26.6468 21.6848   1
   1   0  -7 12.7199 17.3067   4
  -1   0  -7 2.99232 16.8509   1
   1   0  -7 28.0880 22.4433   1
   1   0  -6-11.0980 14.6930   1
  -1   0  -6-18.0569 18.7645   1
   1   0  -6-4.24220 15.3784   4
   1   0  -5 77.1241 27.3221   1
   1   0  -5 28.4589 17.6075   4
  -1   0  -5-2.16103 14.2741   1
   1   0  -4 30.2334 18.3046   1
   1   0  -4 12.6182 12.4219   4
  -1   0  -4 3.12850 16.1618   1
   1   0  -3-1.77971 10.4887   4
   1   0  -2 3.18216 7.52626   4
   1   0   3 7.94475 13.2883   1
   1   0   4 10.6410 12.0982   1
   1   0   5 13.0777 17.2576   1
   1   0   8 4.19129 12.9799   1
   1   0   9 30.4401 17.9779   1
  -1   1 -13 1029.01 86.3960   4
  -1  -1 -13 843.899 78.3198   4
   1   1 -13 1021.38 79.2819   4
   1   1 -13 1038.34 81.1503   1
   1  -1 -12 165.020 35.2807   1
  -1   1 -12 221.245 46.1152   4
   1   1 -12 208.731 39.3070   1
  -1  -1 -12 196.516 43.8760   4
   1  -1 -12 196.423 39.1732   4
   1   1 -12 196.779 40.1865   4
   1   1 -11 1775.39 112.514   1
  -1   1 -11 1828.83 120.531   4
  -1  -1 -11 1780.45 116.238   4
   1  -1 -11 1841.62 110.224   4
   1  -1 -11 1953.38 109.457   1
   1   1 -11 1872.86 112.950   4
  -1  -1 -10 260.839 46.5704   4
  -1   1 -10 231.497 42.0705   4
   1  -1 -10 278.589 42.3331   1
   1   1 -10 293.427 44.1740   1
   1  -1 -10 271.239 41.1241   4
   1   1 -10 269.114 42.9002   4
   1   1  -9 2751.71 128.015   4
   1  -1  -9 2981.71 130.019   1
  -1   1  -9 2757.36 131.013   1
  -1   1  -9 2847.76 139.861   4
   1   1  -9 2900.49 134.845   1
   1  -1  -9 2953.20 129.536   4
   1   1  -8 189.419 34.8277   4
   1  -1  -8 225.788 36.0494   1
   1   1  -8 229.097 38.1514   1
   1  -1  -8 266.216 38.9667   4
  -1   1  -8 198.065 33.9154   1
  -1   1  -8 244.727 42.8687   4
  -1  -1  -7 6111.14 180.187   1
   1  -1  -7 6482.16 184.201   1
   1   1  -7 6521.44 187.593   4
   1  -1  -7 6469.86 182.574   4
   1   1  -7 6306.85 192.668   1
  -1   1  -7 6004.32 189.546   1
  -1   1  -6 258.736 35.4277   1
   1   1  -6 245.220 32.4242   4
   1  -1  -6 288.316 35.4477   1
   1  -1  -6 274.383 33.2146   4
   1   1  -6 236.217 35.2956   1
  -1  -1  -6 255.332 32.4802   1
  -1   1  -5 10888.2 245.283   1
   1  -1  -5 10933.9 237.995   1
   1   1  -5 11010.2 250.141   1
   1   1  -5 11120.7 237.379   4
  -1  -1  -5 10680.4 233.119   1
   1   1  -4 2586.05 86.9161   4
  -1   1  -4 2438.65 92.8940   1
   1  -1  -4 2583.77 88.6948   1
   1   1  -4 2598.92 94.7809   1
   1   1  -3 27144.9 420.193   4
  -1   1  -3 25902.5 437.194   1
   1   1  -2 6721.59 123.792   4
   1   1   2 6378.61 123.467   2
  -1  -1   2 6512.52 120.655   4
   1   1   3 28112.0 441.615   1
   1   1   4 2408.25 81.3185   1
   1  -1   4 2568.36 87.6678   1
   1  -1   5 11502.1 244.112   1
   1   1   5 11644.9 236.153   1
   1   1   6 338.053 34.9268   1
   1  -1   7 6809.37 188.809   1
   1   1   8 337.412 38.0256   1
   1  -1   8 302.787 36.9073   1
   1  -1   9 3017.12 121.106   1
  -1   2 -13 95.4728 38.7880   4
   1   2 -13 292.009 47.6298   1
  -1  -2 -13 155.873 37.5485   4
   1   2 -13 138.000 36.3037   4
  -1  -2 -12 16.6696 23.7699   4
   1   2 -12-32.1120 19.1739   1
   1  -2 -12 22.5935 22.1585   4
   1  -2 -12 4.40729 16.1584   1
  -1   2 -12-19.5464 26.1683   4
   1   2 -12-4.22214 20.6427   4
   1   2 -11 84.6530 32.9046   1
   1  -2 -11 106.168 28.0093   1
   1   2 -11 98.4414 34.3120   4
   1  -2 -11 50.9470 24.2187   4
  -1  -2 -11 102.508 33.1813   4
  -1   2 -11 105.976 35.9120   4
  -1   2 -10-12.7760 24.0725   1
   1  -2 -10-37.8790 22.1569   4
   1   2 -10 11.8906 23.5113   1
   1   2 -10 17.2896 21.5036   4
  -1   2 -10 25.0539 22.9907   4
   1  -2 -10-11.5745 17.9404   1
   1  -2  -9 907.876 70.0280   4
   1   2  -9 945.190 74.5848   4
   1   2  -9 989.358 80.3052   1
  -1   2  -9 910.525 76.7957   1
   1  -2  -9 1018.64 72.0639   1
  -1   2  -9 998.941 82.5668   4
  -1   2  -8 61.4248 28.1112   4
   1  -2  -8 33.6265 16.9887   1
   1  -2  -8 60.5831 23.5493   4
   1   2  -8 56.2798 22.4935   4
  -1   2  -8-11.0072 20.0471   1
   1   2  -8 32.7459 18.8354   1
  -1   2  -7 856.280 69.7522   1
  -1   2  -7 921.585 71.6542   4
   1   2  -7 952.364 66.0106   4
   1   2  -7 970.648 74.0401   1
   1  -2  -7 907.990 63.1132   1
   1   2  -6 2824.69 111.791   4
  -1   2  -6 2816.18 123.293   4
   1  -2  -6 2832.68 105.062   1
  -1   2  -6 2753.11 117.388   1
   1   2  -6 2721.88 118.967   1
  -1   2  -5 490.552 46.0325   1
   1  -2  -5 521.494 42.9676   1
   1   2  -5 487.287 41.2127   4
   1   2  -5 622.369 54.1903   1
  -1   2  -4 1775.59 80.9921   1
   1   2  -4 1875.89 74.2609   4
   1   2  -4 1936.80 84.6042   1
   1  -2  -4 1933.70 73.1599   1
   1   2  -3 8854.34 176.467   4
  -1   2  -3 8867.59 193.522   1
   1   2  -2 34780.1 521.029   4
  -1   2  -2 35592.9 543.972   1
  -1  -2  -2 35085.3 510.182   2
   1  -2  -1 13624.7 217.630   2
  -1  -2  -1 13754.2 224.123   3
  -1  -2   1 14961.5 231.404   4
   1   2   1 13859.8 226.679   2
  -1   2   2 36876.7 530.771   2
  -1  -2   2 36841.9 542.701   4
   1   2   2 36835.1 535.333   2
   1   2   3 9479.12 177.796   1
   1   2   3 9353.14 166.288   2
  -1   2   3 9137.67 159.666   2
  -1  -2   3 9199.44 180.476   4
   1   2   4 1973.47 70.8904   1
   1  -2   4 1941.55 78.6239   1
   1   2   5 581.430 41.9467   1
   1  -2   5 613.830 46.8965   1
   1   2   6 3197.46 105.406   1
   1  -2   7 1093.44 69.6854   1
   1  -2   8 28.3720 20.5058   1
   1   2   8 6.03888 13.7415   1
   1  -2   9 1169.52 74.6886   1
   1   2  10-12.9568 11.8154   2
  -1  -3 -13 1863.61 117.348   4
  -1   3 -13 1916.25 122.612   4
   1   3 -13 2128.81 122.238   1
   1   3 -13 1822.87 111.498   4
   1  -3 -12 216.209 39.1843   4
  -1   3 -12 227.688 46.6502   4
   1   3 -12 200.301 41.5895   1
   1  -3 -12 94.4002 28.7671   1
   1   3 -12 145.473 37.2446   4
  -1  -3 -12 173.738 39.0242   4
  -1   3 -11 2656.43 146.481   4
   1   3 -11 2917.65 149.892   1
   1  -3 -11 2832.10 135.072   4
  -1  -3 -11 2648.72 143.568   4
   1   3 -11 2667.72 137.190   4
   1  -3 -11 2804.21 126.703   1
   1  -3 -10 178.542 38.8404   4
  -1   3 -10 176.802 37.8708   4
  -1   3 -10 187.229 40.1988   1
   1  -3 -10 223.894 36.6291   1
   1   3 -10 229.568 40.1895   4
   1   3 -10 169.546 38.5600   1
   1   3  -9 3293.72 143.167   4
   1   3  -9 3296.49 153.121   1
   1  -3  -9 3426.47 138.756   4
  -1   3  -9 3268.26 151.617   1
   1  -3  -9 3325.87 133.176   1
  -1   3  -9 3353.70 157.026   4
   1  -3  -8 471.446 47.1312   1
   1   3  -8 500.432 55.1371   1
   1   3  -8 498.964 51.7875   4
  -1   3  -8 510.695 58.3362   4
  -1   3  -8 522.143 56.6528   1
   1   3  -7 5058.97 168.080   4
   1   3  -7 5286.48 182.040   1
   1  -3  -7 5198.47 153.324   1
  -1   3  -7 5189.71 182.195   4
  -1   3  -7 4826.98 174.808   1
   1  -3  -6 302.039 32.6437   1
  -1   3  -6 268.172 39.3402   4
   1   3  -6 256.392 39.1050   1
  -1   3  -6 302.398 42.2538   1
   1   3  -6 310.961 38.3962   4
   1   3  -5 14879.8 321.770   1
   1   3  -5 15078.3 303.712   4
  -1   3  -5 14703.1 315.558   1
   1  -3  -5 15206.7 282.858   1
   1  -3  -4 1573.26 61.9396   1
   1   3  -4 1544.43 70.0032   4
   1   3  -4 1628.22 78.6903   1
  -1   3  -4 1638.76 78.3518   1
  -1   3  -3 11041.4 230.052   1
   1   3  -3 10975.3 212.708   4
   1  -3  -2 7975.20 138.555   2
  -1  -3  -2 8095.29 139.350   2
  -1   3  -2 8011.31 172.038   1
   1  -3  -1 4908.64 98.5976   2
  -1  -3  -1 4951.78 109.543   3
  -1   3  -1 4972.62 85.6170   3
  -1  -3   0 137.104 17.5791   3
   1  -3   0 111.928 12.1573   4
   1  -3   1 6004.42 126.700   4
  -1   3   2 8810.83 147.315   2
   1   3   2 8653.96 150.546   2
  -1  -3   2 8825.34 166.575   4
   1   3   3 11598.1 206.317   1
  -1   3   3 11624.9 187.657   2
  -1  -3   3 11944.6 219.819   4
   1   3   3 11506.2 192.835   2
  -1   3   4 1404.48 43.6734   2
   1   3   4 1445.17 47.7850   2
   1   3   4 1524.16 58.1589   1
   1   3   5 15230.1 258.072   2
   1  -3   5 15847.8 310.895   1
   1   3   5 15270.4 280.665   1
   1   3   6 289.988 24.9494   2
   1   3   6 307.052 31.5108   1
   1   3   7 5766.93 134.157   2
   1  -3   7 6051.32 178.986   1
   1   3   8 521.941 35.1068   2
   1  -3   8 521.834 50.7786   1
   1  -3   9 4181.89 148.187   1
   1   3   9 3775.24 106.416   2
  -1   3  10 188.275 18.8368   2
   1   3  10 194.441 21.9882   2
  -1  -4 -13 73.0374 32.2417   4
   1   4 -13 155.856 38.9318   1
   1   4 -13 83.7214 31.3145   4
  -1   4 -12 526.294 66.6610   4
   1   4 -12 400.117 54.2049   4
  -1  -4 -12 486.416 61.8848   4
   1   4 -12 523.989 63.3489   1
   1  -4 -12 481.435 54.5875   4
   1  -4 -11 506.040 58.5033   4
   1   4 -11 515.036 65.6595   1
   1   4 -11 376.466 53.4879   4
  -1   4 -11 426.247 61.2055   4
   1  -4 -11 439.072 48.2912   1
   1  -4 -10 196.706 32.0446   1
   1   4 -10 285.557 45.5810   4
  -1   4 -10 219.209 41.0099   1
   1   4 -10 284.788 49.4032   1
  -1   4 -10 219.829 43.5097   4
   1  -4 -10 247.592 39.2217   4
  -1   4  -9 256.919 45.8648   4
   1   4  -9 232.436 45.9028   1
   1   4  -9 215.677 37.8100   4
  -1   4  -9 284.007 45.2150   1
   1  -4  -9 295.098 37.5218   1
  -1   4  -8 72.0093 25.0879   1
  -1   4  -8 104.450 31.7001   4
   1  -4  -8 66.3956 19.2888   1
   1   4  -8 64.4712 23.5448   4
   1   4  -8 51.6386 22.3812   1
   1   4  -7 76.3923 28.0679   1
   1   4  -7 96.5927 25.7655   4
   1  -4  -7 108.986 23.6936   1
  -1   4  -7 71.1858 27.7177   4
  -1   4  -7 90.5584 31.4634   1
   1  -4  -6 750.857 47.7268   1
   1   4  -6 751.852 63.4822   1
  -1   4  -6 716.532 61.7744   1
  -1   4  -6 703.169 62.6859   4
   1   4  -6 686.108 56.5724   4
   1   4  -5 175.070 30.4386   4
   1  -4  -5 189.327 24.6425   1
  -1   4  -5 181.308 32.5584   1
   1   4  -5 206.488 38.1330   1
   1   4  -4 2602.95 96.2282   4
  -1   4  -4 2644.22 105.963   1
   1  -4  -4 2787.50 79.5705   1
   1   4  -4 2720.99 106.418   1
   1   4  -3 2318.55 81.0420   4
  -1   4  -3 2417.51 91.2808   1
  -1   4  -2 3545.88 107.582   1
  -1  -4  -2 3715.29 77.7326   2
   1  -4  -2 3746.83 78.4852   2
  -1  -4  -1 16788.5 297.348   3
  -1   4  -1 17398.4 267.415   3
  -1   4  -1 17580.5 291.753   1
   1  -4   0 187.003 17.3131   4
  -1  -4   0 198.528 24.3287   3
   1  -4   1 18087.6 278.976   3
   1  -4   1 18424.7 303.249   4
   1  -4   2 4391.09 117.912   4
  -1  -4   2 4473.54 108.457   4
  -1   4   3 2412.96 55.8114   2
   1   4   3 2493.34 68.0982   1
   1   4   3 2465.37 58.4271   2
  -1  -4   3 2443.18 81.3456   4
   1   4   4 2801.61 79.0357   1
  -1   4   4 2600.19 59.2472   2
  -1  -4   4 2805.90 94.9029   4
   1   4   4 2611.40 63.6053   2
   1   4   5 211.362 23.9417   1
   1   4   5 150.748 15.0870   2
  -1   4   5 152.521 13.5284   2
   1  -4   6 819.086 60.4666   1
   1   4   6 924.208 51.1954   1
  -1   4   6 827.501 32.8570   2
   1   4   6 831.552 37.3315   2
  -1   4   7 86.5437 12.2755   2
   1   4   7 91.4714 21.7212   1
   1  -4   7 95.7645 27.9594   1
   1   4   7 92.7965 14.4386   2
   1   4   8 115.555 15.8858   2
   1  -4   8 139.297 28.7457   1
  -1   4   8 114.656 13.9836   2
  -1   4   9 256.721 20.4307   2
   1   4   9 292.650 23.7812   2
  -1   4  10 244.985 18.3292   2
   1   4  10 222.498 20.0398   2
   1   5 -13 1843.47 113.793   4
  -1  -5 -13 1773.42 111.890   4
   1   5 -13 1888.19 117.685   1
   1   5 -12 123.757 33.3001   4
  -1   5 -12 93.3142 34.3595   4
   1   5 -12 137.363 38.1348   1
  -1  -5 -12 87.4649 31.6918   4
   1  -5 -12 133.233 32.0543   4
   1   5 -11 2883.13 156.947   1
   1  -5 -11 3258.00 142.402   4
   1   5 -11 2880.41 148.210   4
  -1   5 -11 3164.35 161.645   1
   1  -5 -11 3190.75 124.601   1
  -1   5 -11 3095.61 161.747   4
   1   5 -10-25.1326 23.5361   4
   1  -5 -10 11.0606 14.2841   1
  -1   5 -10 20.2095 24.8409   1
   1   5 -10 2.81499 24.3110   1
   1  -5 -10 52.1341 25.4764   4
  -1   5 -10 21.0694 30.0895   4
   1  -5  -9 2730.64 108.538   1
  -1   5  -9 2587.29 136.572   1
   1   5  -9 2594.57 129.016   4
   1   5  -9 2607.97 138.715   1
  -1   5  -9 2690.79 139.946   4
   1  -5  -8 175.428 28.6673   1
   1   5  -8 151.138 30.8918   4
  -1   5  -8 184.407 38.5762   1
   1   5  -8 181.985 38.7849   1
  -1   5  -8 188.544 36.7150   4
   1  -5  -7 5752.48 150.869   1
   1   5  -7 5369.09 193.179   1
  -1   5  -7 5608.14 193.286   4
   1   5  -7 5670.64 182.961   4
  -1   5  -7 5282.10 190.220   1
   1  -5  -6 146.638 20.3129   1
  -1   5  -6 145.614 31.1363   4
  -1   5  -6 123.479 27.3763   1
   1   5  -6 137.338 31.4762   1
   1   5  -6 137.013 27.3119   4
   1  -5  -5 8223.78 169.769   1
   1   5  -5 8259.40 207.968   4
   1   5  -5 8135.94 223.647   1
  -1   5  -5 8070.03 221.239   1
  -1   5  -4 530.612 49.8682   1
   1   5  -4 452.513 44.4464   1
   1   5  -4 476.384 40.3885   4
   1  -5  -4 538.297 29.9572   1
   1  -5  -3 10129.7 165.937   2
  -1   5  -3 10541.3 229.621   1
  -1  -5  -3 10303.2 168.688   2
   1   5  -3 10182.8 212.203   4
   1   5  -3 9930.29 230.724   1
   1  -5  -2 5703.73 110.223   2
  -1   5  -2 5728.55 145.052   1
  -1  -5  -2 5823.35 110.334   2
  -1   5  -1 7292.26 135.874   3
  -1   5  -1 7278.37 152.526   1
  -1  -5  -1 6686.41 159.643   3
   1  -5   0 2912.32 79.7777   4
   1  -5   0 3037.40 78.2005   3
  -1  -5   0 3227.04 97.6700   3
   1  -5   1 7319.12 155.999   4
   1  -5   1 7647.60 145.757   3
  -1  -5   2 6309.60 144.967   4
   1  -5   2 6393.43 152.096   4
  -1  -5   3 11332.7 229.050   4
   1  -5   3 12071.1 249.313   4
   1   5   4 461.598 28.5793   1
   1   5   4 423.145 20.6465   2
  -1  -5   4 441.007 38.1549   4
  -1   5   4 391.156 18.3591   2
  -1   5   5 8806.41 147.412   2
   1   5   5 9023.20 153.938   2
  -1  -5   5 9697.68 216.657   4
   1   5   5 9717.23 185.093   1
   1   5   6 132.485 19.0381   1
  -1   5   6 134.866 10.8861   2
   1   5   6 137.050 12.7135   2
   1  -5   6 145.477 27.8969   1
   1   5   7 5623.73 111.901   2
   1  -5   7 6608.36 190.688   1
   1   5   7 6233.52 153.167   1
   1  -5   8 174.496 31.0163   1
  -1   5   8 129.252 12.8030   2
   1   5   8 177.868 15.4442   2
   1   5   9 2484.99 63.1412   2
   1   5  10 20.2065 5.46380   2
  -1  -6 -13 51.0013 31.6839   4
   1   6 -13-9.58822 22.0543   4
   1   6 -12 933.759 86.8007   1
  -1   6 -12 858.362 83.8067   4
   1  -6 -12 777.895 66.9826   4
   1   6 -12 850.681 77.5221   4
   1   6 -11 1211.95 93.8811   4
   1   6 -11 1149.79 97.4802   1
  -1   6 -11 1108.93 96.2228   1
   1  -6 -11 1190.98 84.5967   4
  -1   6 -11 1112.94 97.4932   4
   1  -6 -10 533.832 47.2578   1
   1   6 -10 517.566 67.3237   1
  -1   6 -10 488.439 60.4237   1
   1   6 -10 512.142 61.0009   4
  -1   6 -10 561.783 66.6248   4
  -1   6  -9 169.352 41.4310   1
   1   6  -9 210.032 45.6018   1
   1   6  -9 209.351 42.5916   4
  -1   6  -9 183.076 41.4548   4
   1  -6  -9 162.510 28.4171   1
  -1   6  -8 82.2874 31.0975   4
   1   6  -8 68.1954 26.0742   4
   1  -6  -8 85.2281 18.2686   1
   1   6  -8 30.2883 23.8745   1
  -1   6  -8 69.1959 27.8450   1
   1   6  -7 82.7143 29.7104   1
   1   6  -7 94.5788 28.0163   4
   1  -6  -7 68.4951 17.1514   1
  -1   6  -7 94.9529 30.7221   4
  -1   6  -7 111.900 34.5021   1
  -1   6  -6 846.192 70.4106   1
  -1   6  -6 976.031 74.0226   4
   1   6  -6 850.622 71.5548   1
   1   6  -6 861.073 64.8180   4
   1  -6  -6 892.523 45.9407   1
   1   6  -5 309.582 37.3511   4
  -1   6  -5 288.232 41.8951   1
   1   6  -5 338.789 44.6879   1
   1  -6  -5 326.735 24.8900   1
   1   6  -4 6011.69 179.263   1
   1  -6  -4 6345.80 121.927   1
  -1   6  -4 6047.56 179.125   1
   1   6  -4 5990.02 165.236   4
   1   6  -3 8015.66 200.102   1
  -1   6  -3 8238.22 200.443   1
   1   6  -3 7628.12 185.260   4
   1  -6  -3 8172.93 138.550   2
  -1  -6  -3 8039.79 140.104   2
  -1   6  -2 845.014 38.3283   3
   1  -6  -2 878.436 35.5837   2
  -1   6  -2 883.394 52.5267   1
  -1   6  -1 2456.35 81.6607   1
  -1  -6  -1 2532.49 89.0713   3
   1  -6  -1 2448.29 59.4068   1
  -1   6  -1 2619.49 71.7372   3
   1  -6   0 257.348 20.6053   1
   1  -6   0 274.324 24.1274   3
  -1  -6   0 308.952 33.4254   3
   1  -6   0 237.992 23.4134   4
   1  -6   1 2852.28 81.6908   3
   1  -6   1 2525.19 82.7366   4
   1  -6   2 941.600 53.8512   4
  -1  -6   2 993.148 53.1376   4
   1  -6   3 8977.14 205.403   4
  -1  -6   3 8352.96 191.557   4
   1   6   4 6618.95 131.757   1
  -1  -6   4 6258.15 165.837   4
   1   6   5 369.006 27.4385   1
  -1  -6   5 331.242 36.7159   4
   1  -6   6 1077.49 71.8080   1
   1   6   6 977.594 49.8813   1
   1   6   7 45.9588 6.38409   2
   1  -6   7 89.0355 25.8893   1
   1   6   7 93.4792 19.1138   1
   1  -6   8 114.904 27.9773   1
   1   6   8 141.459 22.9403   1
   1   7 -13 1397.06 97.8126   4
  -1  -7 -13 1274.68 95.2334   4
   1  -7 -12 75.3217 25.6873   4
  -1   7 -12 109.693 35.6061   4
   1   7 -12 117.694 34.5379   1
   1   7 -12 102.810 31.6638   4
   1   7 -11 1018.69 95.4862   1
  -1   7 -11 1121.02 98.6995   1
   1   7 -11 1084.52 91.5518   4
  -1   7 -11 1004.54 95.2407   4
  -1   7 -10 0.62133 24.5180   4
   1   7 -10 37.6870 29.2745   1
  -1   7 -10 54.1736 27.0988   1
   1   7 -10 45.3220 27.5117   4
   1   7  -9 2048.28 127.872   1
  -1   7  -9 2054.83 125.368   4
   1  -7  -9 2137.01 87.0926   1
   1   7  -9 1942.36 113.127   4
  -1   7  -9 2010.09 127.586   1
   1  -7  -8 765.358 47.2504   1
  -1   7  -8 720.706 73.4466   1
   1   7  -8 729.145 73.6899   1
   1   7  -8 671.433 65.4148   4
  -1   7  -8 693.012 71.2504   4
   1   7  -7 4663.97 185.110   1
  -1   7  -7 4729.96 185.263   1
   1   7  -7 4956.75 174.419   4
  -1   7  -7 5070.69 188.979   4
   1  -7  -7 5093.88 127.334   1
  -1   7  -6 1119.90 83.0570   4
   1   7  -6 1103.12 74.1467   4
   1  -7  -6 1135.96 48.5442   1
   1   7  -6 892.799 77.0381   1
  -1   7  -6 1114.73 82.8040   1
   1   7  -5 6474.23 199.171   1
   1  -7  -5 6746.72 131.131   1
  -1   7  -5 6660.44 203.483   1
   1   7  -5 6468.47 186.984   4
   1   7  -4 251.962 33.7758   4
   1  -7  -4 251.144 16.9619   1
   1   7  -4 262.285 39.2121   1
  -1   7  -4 277.860 40.2775   1
  -1   7  -3 13722.0 287.746   1
   1  -7  -3 13480.8 215.134   2
  -1  -7  -3 13280.5 215.946   2
   1   7  -3 13050.7 271.864   4
   1   7  -3 13249.3 286.122   1
  -1   7  -2 238.959 29.8877   1
  -1   7  -2 223.969 21.0918   3
  -1   7  -1 3495.86 90.8456   3
  -1  -7  -1 3395.49 110.290   3
   1  -7  -1 3088.59 73.3795   1
  -1   7  -1 3411.62 99.5679   1
   1  -7   0 2837.84 78.4910   1
  -1  -7   0 2920.47 104.740   3
   1  -7   0 2907.24 89.6755   3
   1  -7   0 2809.50 88.1541   4
   1  -7   1 4669.31 119.345   3
   1  -7   1 4271.50 118.929   4
  -1  -7   1 4460.00 131.278   3
  -1  -7   2 142.318 24.4841   4
   1  -7   2 172.586 25.0419   4
   1  -7   3 13511.3 284.472   4
  -1  -7   3 14080.0 277.383   4
   1  -7   4 284.881 36.4714   4
  -1  -7   4 212.652 29.3472   4
   1   7   4 239.868 19.6833   1
   1   7   5 7361.04 147.002   1
  -1  -7   5 7100.44 190.435   4
   1   7   6 1242.17 52.9601   1
  -1  -7   6 1254.57 74.6374   4
   1  -7   6 1397.02 82.3125   1
   1   7   7 6047.44 145.767   1
   1  -7   7 6458.68 197.463   1
   1   8 -13 220.491 43.7000   4
   1   8 -12 138.746 38.4044   4
   1  -8 -12 97.7883 24.9880   4
   1   8 -12 149.700 41.1693   1
  -1   8 -12 94.3016 35.4959   4
  -1   8 -12 191.391 45.9005   1
  -1   8 -11 81.5425 34.9317   1
   1   8 -11 19.4322 20.9881   4
  -1   8 -11 50.6979 33.1056   4
   1   8 -11 172.650 47.1421   1
   1   8 -10 209.803 40.7469   4
  -1   8 -10 174.605 41.1178   4
   1   8 -10 222.626 45.7537   1
  -1   8 -10 163.543 41.4800   1
  -1   8  -9 741.206 77.1755   4
   1   8  -9 882.163 84.9499   1
  -1   8  -9 864.047 84.8063   1
   1   8  -9 879.904 77.4876   4
  -1   8  -8 490.070 62.6828   1
   1  -8  -8 542.261 38.0624   1
  -1   8  -8 614.871 68.4996   4
   1   8  -8 640.315 70.9599   1
   1   8  -8 526.508 58.3098   4
  -1   8  -7 75.1635 31.9509   4
   1   8  -7 29.7016 21.2453   4
   1   8  -7 30.6753 25.9914   1
   1  -8  -7 25.2822 11.2981   1
  -1   8  -7 43.5769 29.6613   1
  -1   8  -6 2127.43 116.034   4
   1  -8  -6 2164.54 63.7163   1
  -1   8  -6 2149.54 118.825   1
   1   8  -6 2169.65 116.759   1
   1   8  -6 2153.35 107.450   4
   1   8  -5 810.119 69.3288   1
   1   8  -5 835.458 62.0484   4
   1  -8  -5 712.445 29.3606   1
  -1   8  -5 753.875 67.7933   1
  -1  -8  -4 5945.21 106.361   2
   1  -8  -4 5691.05 101.203   2
   1   8  -4 6078.30 174.214   4
   1   8  -4 6115.92 186.694   1
  -1   8  -4 6455.06 189.066   1
  -1   8  -3 742.400 41.1736   3
   1  -8  -3 738.899 31.4725   2
   1   8  -3 686.180 50.3126   4
  -1  -8  -3 742.642 31.7045   2
  -1   8  -3 823.938 61.0359   1
   1   8  -3 777.902 57.8589   1
  -1   8  -2 860.103 55.3535   1
  -1   8  -2 791.628 41.6057   3
  -1  -8  -2 823.330 57.5214   3
   1  -8  -2 767.437 26.1557   1
  -1  -8  -1 1449.62 74.1237   3
  -1   8  -1 1491.43 66.2921   1
   1  -8  -1 1436.03 46.6194   1
  -1   8  -1 1518.97 61.7810   3
  -1  -8   0 392.170 41.8570   3
   1  -8   0 424.366 35.6405   3
   1  -8   0 426.523 29.0608   1
  -1   8   0 378.226 28.7733   1
   1  -8   0 420.067 34.7526   4
   1  -8   1 1590.36 69.2918   3
   1  -8   1 1574.20 69.3154   4
   1  -8   1 1549.52 63.8071   1
  -1  -8   1 1512.83 77.9981   3
   1  -8   2 979.885 57.6886   4
  -1  -8   2 1050.58 61.4706   4
  -1  -8   3 750.067 51.9225   4
   1  -8   3 671.526 51.2378   4
   1   8   4 6877.65 129.538   1
  -1  -8   4 6998.56 183.687   4
   1  -8   4 6912.84 190.936   4
  -1  -8   5 809.099 58.0570   4
   1   8   5 879.979 37.3043   1
   1  -8   6 2581.42 117.060   1
   1   8   6 2556.93 75.7198   1
  -1  -8   6 2479.98 108.274   4
   1   8   7 22.0400 10.8380   1
   1  -8   7 22.4402 17.6864   1
   1   9 -13 503.574 60.8980   4
   1   9 -12 318.141 50.7560   4
  -1   9 -12 375.160 58.4509   1
   1   9 -12 294.895 52.7706   1
  -1   9 -12 278.239 50.8552   4
  -1   9 -11 452.978 65.3967   1
  -1   9 -11 555.797 69.8079   4
   1   9 -11 434.459 58.2107   4
   1   9 -11 573.459 75.8046   1
  -1   9 -10 182.766 46.8717   1
   1   9 -10 180.821 40.9764   4
  -1   9 -10 178.175 37.0063   4
   1   9 -10 238.037 51.6465   1
  -1   9  -9 1685.38 117.893   4
   1   9  -9 1624.29 107.929   4
  -1   9  -9 1765.90 120.292   1
   1   9  -9 1721.78 119.839   1
   1   9  -8 1049.57 83.8737   4
  -1   9  -8 1078.66 90.4212   4
   1   9  -8 994.689 87.6282   1
  -1   9  -8 966.570 86.8262   1
   1   9  -7 3462.97 159.513   1
  -1   9  -7 3731.39 163.327   4
   1   9  -7 3546.78 150.438   4
  -1   9  -7 3489.96 161.604   1
  -1   9  -6 4004.55 163.870   4
   1   9  -6 3714.17 159.934   1
   1   9  -6 3681.31 146.780   4
  -1   9  -6 3731.39 161.260   1
   1   9  -5 7395.45 224.766   1
   1   9  -5 7635.75 213.929   4
  -1   9  -5 7727.23 231.986   1
   1   9  -4 6354.53 192.755   1
  -1   9  -4 6675.46 199.532   1
   1   9  -4 6160.34 180.745   4
   1  -9  -4 6147.99 110.214   2
  -1  -9  -4 6043.49 113.205   2
   1  -9  -3 5696.02 117.206   2
   1   9  -3 5634.81 168.782   1
  -1   9  -3 5557.82 173.033   1
  -1   9  -3 5487.14 136.336   3
  -1   9  -2 1651.18 65.4681   3
   1   9  -2 1569.13 80.4155   1
  -1   9  -2 1748.34 80.6086   1
  -1  -9  -2 1696.05 87.1165   3
   1  -9  -2 1529.78 41.0752   1
  -1   9  -1 10704.6 213.142   3
  -1   9  -1 10465.6 219.799   1
   1  -9  -1 10153.2 182.491   1
  -1  -9  -1 10263.0 242.213   3
  -1  -9   0-4.32212 21.0331   3
  -1   9   0 9.39760 11.9082   1
   1  -9   0 9.26632 13.9661   4
   1  -9   0-37.4160 17.9083   1
   1  -9   0 1.41316 16.3841   3
   1  -9   1 10709.2 219.312   1
   1  -9   1 10970.4 233.097   3
   1  -9   1 10811.8 231.826   4
  -1  -9   1 11177.6 254.906   3
   1  -9   2 1826.13 82.6962   4
  -1  -9   2 1994.82 87.7641   4
   1  -9   3 6263.38 175.753   4
  -1  -9   3 6506.53 175.994   4
  -1  -9   4 7128.91 192.086   4
   1   9   4 7083.62 129.166   1
   1  -9   4 7321.98 200.045   4
  -1  -9   5 8495.34 221.694   4
   1  -9   5 9085.10 236.989   4
   1   9   5 8791.62 158.070   1
   1  -9   6 4618.35 163.731   1
   1   9   6 4581.60 103.444   1
  -1  -9   6 4476.41 155.174   4
   1   9   7 4402.26 107.976   1
   1  -9   7 4559.96 164.007   1
  -1  10 -12 504.611 70.1127   4
   1  10 -12 435.785 58.6158   4
  -1  10 -11 249.113 51.2574   1
  -1  10 -11 321.941 59.6647   4
   1  10 -11 248.702 51.0791   4
   1  10 -11 322.345 57.4983   1
   1  10 -10 43.2057 31.7522   1
  -1  10 -10 32.3156 25.5326   1
   1  10 -10 6.06879 21.0476   4
  -1  10 -10 82.6537 34.2586   4
  -1  10  -9 117.435 37.3963   4
  -1  10  -9 39.4772 25.0576   1
   1  10  -9 73.8859 29.7845   4
   1  10  -9 64.8597 29.0821   1
   1  10  -8 753.397 77.8984   1
  -1  10  -8 925.853 84.1618   1
   1  10  -8 898.996 77.9862   4
  -1  10  -8 858.355 83.6398   4
   1  10  -7 244.879 41.7157   4
  -1  10  -7 217.106 42.3666   1
   1  10  -7 233.927 44.4500   1
  -1  10  -7 248.716 45.7816   4
   1  10  -6 2154.55 121.196   1
   1  10  -6 2351.10 116.608   4
  -1  10  -6 2346.24 126.748   1
  -1  10  -6 2382.86 126.371   4
   1  10  -5 2660.05 121.003   4
   1  10  -5 2787.56 131.985   1
  -1  10  -5 2844.92 132.851   1
   1 -10  -4 1161.06 38.4009   2
  -1 -10  -4 1156.62 39.3687   2
  -1  10  -4 1204.61 83.3620   1
  -1  10  -4 1289.46 60.7808   3
   1  10  -4 1179.06 75.3671   4
   1  10  -4 1129.56 79.6951   1
   1  10  -3 367.431 42.4705   1
  -1  10  -3 422.284 33.5525   3
  -1  10  -3 439.638 48.3339   1
  -1 -10  -2 438.566 47.6104   3
   1 -10  -2 420.147 21.3667   1
   1  10  -2 508.498 46.0284   1
  -1  10  -2 614.707 49.8912   1
  -1  10  -2 450.866 35.5581   3
  -1  10  -1 3625.86 116.149   1
   1 -10  -1 3768.82 127.704   3
  -1  10  -1 3809.29 114.939   3
   1 -10  -1 3607.27 89.5966   1
  -1 -10  -1 3592.37 133.086   3
   1 -10   0 1510.85 60.5096   1
  -1  10   0 1609.38 65.1230   1
   1 -10   0 1597.95 77.4128   3
   1 -10   0 1687.53 74.3909   4
  -1 -10   0 1633.29 87.4692   3
  -1 -10   1 3825.17 127.705   4
   1 -10   1 3927.40 125.683   4
  -1 -10   1 4031.17 143.817   3
   1 -10   1 3856.09 113.374   1
   1 -10   1 3846.62 126.662   3
   1 -10   2 390.168 37.1283   1
  -1 -10   2 402.155 40.8897   4
   1 -10   2 373.423 37.9053   4
   1 -10   3 406.811 42.8317   4
  -1 -10   3 379.310 41.4086   4
  -1 -10   4 986.097 65.2281   4
   1  10   4 906.544 31.6614   1
   1 -10   4 942.647 67.0675   4
  -1 -10   5 3089.14 125.228   4
   1  10   5 3200.81 71.7878   1
   1 -10   5 3125.51 131.552   4
  -1 -10   6 2702.10 118.973   4
   1 -10   6 2707.57 122.977   1
   1  10   6 2590.57 67.2522   1
  -1 -10   7 406.513 45.9660   4
   1  11 -12 143.322 36.7832   4
   1  11 -11 2634.15 157.195   1
   1  11 -11 2476.29 141.688   4
  -1  11 -11 2742.62 161.671   1
  -1  11 -11 2617.59 153.747   4
   1  11 -10 715.320 82.0456   1
  -1  11 -10 699.924 82.7099   4
   1  11 -10 796.012 79.6501   4
  -1  11 -10 737.112 84.0005   1
   1  11  -9 2480.97 146.879   1
   1  11  -9 2306.60 135.244   4
  -1  11  -9 2559.54 146.554   4
  -1  11  -9 2563.59 150.304   1
  -1  11  -8 1484.79 111.730   1
   1  11  -8 1400.93 100.226   4
   1  11  -8 1477.87 106.839   1
  -1  11  -8 1461.14 106.545   4
  -1  11  -7 4454.08 183.358   4
  -1  11  -7 4182.64 185.255   1
   1  11  -7 4196.46 181.680   1
   1  11  -7 4156.70 170.803   4
   1  11  -6 482.064 57.4104   4
  -1  11  -6 466.397 58.2707   4
   1  11  -6 488.678 58.4547   1
  -1  11  -6 496.119 60.3148   1
  -1  11  -5 4675.57 179.458   4
  -1  11  -5 4951.63 183.312   1
   1  11  -5 4816.98 169.219   4
   1  11  -5 4804.12 179.793   1
   1  11  -4 3459.68 141.824   1
  -1  11  -4 3345.89 143.795   1
  -1 -11  -4 3495.70 81.5638   2
   1  11  -4 3651.35 128.983   3
   1  11  -4 3256.44 133.478   4
   1 -11  -4 3419.79 80.1778   2
  -1  11  -4 3451.67 111.005   3
   1  11  -3 3598.70 137.214   1
  -1 -11  -3 3746.34 145.731   3
  -1  11  -3 3671.80 110.785   3
  -1  11  -3 3667.24 141.190   1
  -1  11  -2 1661.90 70.4840   3
   1 -11  -2 1509.27 45.3492   1
  -1  11  -2 1648.48 83.4682   1
  -1 -11  -2 1522.17 89.4079   3
   1  11  -2 1542.19 81.3479   1
   1 -11  -1 2779.47 79.6613   1
  -1  11  -1 3205.33 104.214   3
  -1  11  -1 3161.39 107.820   1
   1 -11  -1 3073.36 119.606   3
   1  11  -1 3005.61 108.200   1
  -1 -11  -1 2978.02 125.281   3
   1 -11   0-14.2716 17.1883   3
  -1  11   0 10.3543 11.6072   1
   1 -11   0 25.1464 15.5554   4
   1 -11   0-3.57215 10.1251   1
  -1 -11   0 23.7844 22.9250   3
   1 -11   1 3267.75 103.414   1
   1 -11   1 3118.60 116.434   3
   1 -11   1 3290.43 117.221   4
  -1 -11   1 3170.34 116.796   4
  -1 -11   1 3131.61 131.758   3
   1 -11   2 1727.93 85.5030   3
   1 -11   2 1740.81 85.4689   4
  -1 -11   2 1786.05 88.2567   4
   1 -11   2 1725.51 79.8802   1
  -1 -11   3 4917.72 159.003   4
   1 -11   3 4620.79 150.644   4
   1  11   4 3619.81 73.5541   1
   1 -11   4 3885.13 141.820   4
  -1 -11   4 3951.40 141.791   4
   1  11   5 5165.72 95.2093   1
   1 -11   5 5473.60 177.143   1
   1 -11   5 5546.47 180.004   4
  -1 -11   5 5401.55 174.246   4
   1 -11   6 597.771 57.7376   1
   1 -11   6 489.099 52.4180   4
  -1 -11   6 550.135 54.8773   4
  -1 -11   7 4450.74 161.088   4
   1  12 -12 208.081 43.3375   4
  -1  12 -11 634.132 75.8132   4
  -1  12 -11 522.448 76.1077   1
   1  12 -11 533.099 75.6439   1
   1  12 -11 465.658 64.8396   4
   1  12 -10 442.588 65.3601   1
   1  12 -10 473.622 61.2923   4
  -1  12 -10 558.269 70.8946   4
  -1  12 -10 357.857 60.0126   1
  -1  12  -9 21.7145 26.4933   1
   1  12  -9 87.5385 38.1610   1
   1  12  -9 40.1564 30.3031   4
  -1  12  -9-12.8425 27.3365   4
   1  12  -8 122.417 32.3193   4
  -1  12  -8 104.062 35.9715   4
  -1  12  -8 86.7497 30.7575   1
   1  12  -8 112.026 33.3104   1
  -1  12  -7 60.3787 30.6728   4
   1  12  -7 36.5543 23.7467   4
   1  12  -7 42.8744 26.3359   1
  -1  12  -7 43.0870 27.0803   1
   1  12  -6 1488.55 103.696   1
  -1  12  -6 1651.47 81.5876   3
   1  12  -6 1570.88 99.2825   4
  -1  12  -6 1667.94 107.176   4
  -1  12  -6 1694.22 109.749   1
  -1  12  -5 1614.09 103.365   4
   1  12  -5 1574.92 101.169   1
   1  12  -5 1697.65 100.138   4
  -1  12  -5 1823.50 109.100   1
  -1 -12  -5 1502.13 40.3935   2
   1  12  -5 1845.84 94.3036   3
   1  12  -4 3451.91 143.599   4
  -1 -12  -4 3754.76 89.8001   2
   1 -12  -4 3790.91 89.7861   2
   1  12  -4 3580.59 147.671   1
  -1  12  -4 3658.30 152.423   1
   1  12  -4 3901.38 135.604   3
   1  12  -3 278.881 39.8474   1
  -1  12  -3 278.505 40.8879   1
  -1 -12  -3 298.029 43.6074   3
  -1  12  -3 262.043 28.4765   3
  -1 -12  -2 274.065 45.9883   3
   1  12  -2 366.412 41.4081   1
  -1  12  -2 326.732 31.5137   3
   1 -12  -2 322.490 20.1931   1
  -1  12  -2 388.129 42.3392   1
   1 -12  -1 4683.89 138.807   4
   1  12  -1 4834.94 143.694   1
  -1 -12  -1 4699.52 168.395   3
  -1  12  -1 4855.00 142.355   1
   1 -12  -1 4460.37 111.170   1
   1 -12  -1 4635.82 157.452   3
  -1  12  -1 4994.74 139.905   3
   1 -12   0 67.1882 23.5364   3
  -1 -12   0 71.1553 23.4522   3
   1  12   0 90.6544 20.2307   1
   1 -12   0 98.2842 18.5868   1
  -1  12   0 76.6759 16.1141   1
   1 -12   0 109.894 21.7909   4
   1 -12   1 4836.27 154.679   3
   1 -12   1 4961.56 138.063   1
  -1 -12   1 4886.05 170.589   3
   1 -12   1 5011.28 154.663   4
  -1 -12   1 4905.08 153.819   4
   1 -12   2 447.881 47.0495   3
   1 -12   2 378.196 41.0677   4
  -1 -12   2 346.202 38.9328   4
   1 -12   2 361.292 38.9194   1
  -1 -12   3 412.245 47.1992   4
   1 -12   3 317.716 38.9630   4
   1 -12   3 335.032 39.0420   1
   1 -12   4 4323.85 154.814   4
  -1 -12   4 4383.93 156.668   4
   1 -12   4 4460.94 152.558   1
  -1 -12   5 1887.04 100.679   4
   1 -12   5 1902.07 101.607   1
   1 -12   5 2009.36 105.705   4
   1 -12   6 1855.08 100.311   1
  -1 -12   6 1754.22 99.8682   4
   1 -12   6 1680.49 99.5396   4
  -1 -12   7 74.8133 28.3728   4
   1  13 -12 83.3858 30.0777   4
  -1  13 -11 961.663 94.6927   4
   1  13 -11 783.458 86.2450   1
  -1  13 -11 825.638 90.0844   1
   1  13 -11 790.719 80.5940   4
  -1  13 -10 125.993 39.0163   1
   1  13 -10 140.158 36.3902   4
  -1  13 -10 121.347 36.9507   4
   1  13 -10 92.6131 34.3593   1
  -1  13  -9 2292.36 147.098   1
   1  13  -9 2331.01 138.165   4
  -1  13  -9 2606.54 151.501   4
   1  13  -9 2283.48 144.078   1
   1  13  -8 271.596 48.9403   1
   1  13  -8 202.725 42.5570   4
  -1  13  -8 185.010 44.1415   4
  -1  13  -8 179.807 44.4740   1
  -1  13  -7 5915.75 169.621   3
   1  13  -7 5848.14 211.094   4
  -1  13  -7 5899.28 222.695   4
   1  13  -7 5421.70 214.064   1
  -1  13  -7 5446.50 220.780   1
   1  13  -6 154.576 37.1166   1
  -1  13  -6 199.562 28.8867   3
  -1  13  -6 161.737 34.9756   4
   1  13  -6 188.484 36.8244   4
  -1  13  -6 175.381 38.6997   1
  -1  13  -5 3326.53 115.707   3
   1 -13  -5 3146.66 66.2357   2
  -1 -13  -5 3157.98 70.6877   2
  -1  13  -5 3181.03 150.852   1
   1  13  -5 3032.00 145.055   1
   1  13  -5 3730.58 137.511   3
   1  13  -5 2975.04 139.275   4
  -1  13  -5 3240.67 148.598   4
  -1  13  -4 117.443 33.8179   1
   1 -13  -4 120.694 16.1854   2
   1  13  -4 86.4210 21.4549   3
   1  13  -4 92.7168 29.5069   1
  -1  13  -3 4514.59 134.633   3
   1  13  -3 4708.72 149.823   3
   1  13  -3 4377.51 159.791   1
  -1 -13  -3 4382.15 172.446   3
  -1  13  -3 4623.87 165.649   1
  -1  13  -2 243.589 35.4166   1
  -1  13  -2 246.417 28.6812   3
  -1 -13  -2 222.855 39.9838   3
   1  13  -2 207.639 33.5373   1
   1 -13  -2 243.376 40.4689   3
  -1 -13  -1 2851.07 131.920   3
   1  13  -1 2794.86 109.879   1
  -1  13  -1 2953.56 106.845   3
   1 -13  -1 2753.63 105.010   4
   1 -13  -1 2774.46 83.7759   1
   1 -13  -1 2967.58 126.635   3
  -1  13  -1 2926.62 109.095   1
   1 -13   0 670.646 43.6240   1
   1 -13   0 627.890 55.4953   3
  -1 -13   0 620.655 61.8518   3
   1  13   0 648.798 46.5643   1
   1 -13   0 645.474 48.8754   4
  -1  13   0 628.807 44.1459   1
   1 -13   1 2820.69 117.924   3
   1 -13   1 2939.16 103.201   1
   1  13   1 2825.78 91.8097   1
   1 -13   1 2895.87 116.990   4
  -1 -13   1 2750.39 114.387   4
  -1 -13   1 2890.17 131.389   3
  -1 -13   2 277.239 38.4483   4
   1 -13   2 271.164 34.5864   1
   1 -13   2 290.547 38.0618   4
   1 -13   2 265.180 38.3558   3
   1 -13   3 4783.36 154.446   1
  -1 -13   3 5040.81 170.288   4
   1 -13   3 4766.26 160.434   4
   1 -13   4 153.585 28.1787   1
  -1 -13   4 146.081 30.9823   4
   1 -13   4 127.163 27.5756   4
  -1 -13   5 4092.11 155.579   4
   1 -13   5 3903.98 155.130   4
   1 -13   5 3968.34 150.461   1
  -1 -13   6 264.941 42.5328   4
   1  14 -11-3.60605 24.5682   4
  -1  14 -11 75.3559 41.0451   4
  -1  14 -10 985.289 96.9372   4
   1  14 -10 1248.26 102.954   4
  -1  14 -10 1077.53 103.781   1
   1  14 -10 888.560 93.3474   1
  -1  14  -9 620.382 76.3667   4
   1  14  -9 495.854 66.3719   4
  -1  14  -9 630.080 78.3158   1
   1  14  -9 547.783 73.2749   1
  -1  14  -8 115.296 33.6013   4
   1  14  -8 87.6803 33.3303   1
  -1  14  -8 83.0313 20.4018   3
  -1  14  -8 64.0263 31.2898   1
   1  14  -8 111.220 35.6837   4
  -1  14  -7 980.877 63.6460   3
  -1  14  -7 892.659 84.8407   4
   1  14  -7 922.170 86.1304   1
  -1  14  -7 1004.97 93.2166   1
   1  14  -7 941.843 84.0165   4
   1  14  -6 603.768 54.7194   3
   1  14  -6 551.884 65.4268   1
  -1  14  -6 499.992 44.1382   3
  -1  14  -6 541.211 64.8990   4
   1  14  -6 437.902 56.1805   4
  -1  14  -6 522.925 64.6257   1
   1  14  -5 2665.07 138.499   1
   1  14  -5 3023.83 124.448   3
  -1 -14  -5 2811.31 69.4094   2
  -1  14  -5 2837.30 107.566   3
  -1  14  -5 2662.82 140.085   1
  -1  14  -5 2766.82 140.117   4
   1 -14  -5 2812.66 66.5602   2
   1  14  -4 3115.04 123.180   3
  -1  14  -4 3032.50 139.071   1
   1  14  -4 2773.64 133.390   1
  -1 -14  -4 2752.00 140.750   3
  -1  14  -4 3014.30 140.087   4
  -1 -14  -3-19.8381 24.5550   3
  -1  14  -3 15.8830 20.3225   1
   1  14  -3-0.37902 18.1580   1
   1  14  -3 10.5700 16.2305   3
   1  14  -2 2394.02 110.569   1
   1  14  -2 2704.89 111.873   3
  -1  14  -2 2569.30 114.167   1
  -1 -14  -2 2493.80 125.959   3
   1 -14  -2 2460.72 121.288   3
   1 -14  -1 1954.38 90.7616   4
   1 -14  -1 2062.07 72.7216   1
  -1 -14  -1 2047.02 114.221   3
   1  14  -1 2003.36 92.5103   1
   1 -14  -1 1986.02 104.630   3
  -1  14  -1 2079.25 94.4147   1
   1 -14   0 1782.89 87.9097   4
  -1  14   0 1822.53 78.7740   1
   1  14   0 1840.73 81.4786   1
   1 -14   0 1819.11 99.0736   3
   1 -14   0 1938.39 77.3702   1
  -1 -14   0 1741.22 103.628   3
  -1 -14   1 2044.34 99.1794   4
  -1 -14   1 2111.12 115.962   3
   1 -14   1 2154.72 88.4818   1
   1 -14   1 2201.87 101.732   4
   1 -14   1 2088.56 103.950   3
   1  14   1 2010.81 77.5267   1
   1 -14   2 3183.97 129.527   4
  -1 -14   2 3079.26 127.570   4
   1 -14   2 3287.33 119.052   1
   1  14   2 3113.60 87.8976   1
   1 -14   2 3099.21 131.916   3
   1 -14   3 1.41234 14.3710   1
   1  14   3 3.42690 5.16443   1
   1 -14   3-22.0679 14.6690   4
  -1 -14   3 29.1641 21.7215   4
   1 -14   4 3390.87 142.376   4
   1 -14   4 3517.02 138.846   1
  -1 -14   4 3556.17 147.114   4
  -1 -14   5 3221.48 140.994   4
   1 -14   5 3264.71 139.532   4
   1 -14   5 3209.80 135.672   1
  -1 -14   6 466.367 53.4926   4
   1  15 -11 491.073 64.6855   4
   1  15 -10 153.303 41.5480   4
   1  15 -10 272.938 52.5289   1
  -1  15 -10 244.239 52.5577   1
  -1  15 -10 194.236 47.5448   4
  -1  15  -9 852.861 88.8281   4
   1  15  -9 842.037 91.4279   1
   1  15  -9 803.793 83.1393   4
  -1  15  -9 828.165 90.0584   1
  -1  15  -8 98.1273 32.3803   4
   1  15  -8 79.8106 28.4620   4
  -1  15  -8 130.737 38.2524   1
   1  15  -8 122.762 35.0644   1
  -1  15  -7 2015.35 91.7453   3
   1  15  -7 1832.23 121.422   1
  -1  15  -7 1925.87 129.040   1
   1  15  -7 1869.58 119.940   4
  -1  15  -7 1926.19 127.504   4
  -1  15  -6 40.8592 21.9518   1
   1  15  -6 70.0638 30.0211   4
  -1  15  -6 40.0171 27.0697   4
  -1  15  -6 38.3172 19.5051   3
   1  15  -6 18.6793 28.0987   1
   1 -15  -5 3844.58 88.3350   2
   1  15  -5 3602.82 164.442   1
  -1  15  -5 3799.54 167.946   4
   1  15  -5 4077.13 146.730   3
  -1  15  -5 3751.41 169.267   1
  -1 -15  -5 3829.61 90.2989   2
  -1  15  -5 4078.41 132.798   3
  -1  15  -4 132.105 31.8046   1
  -1  15  -4 116.960 21.9897   3
  -1 -15  -4 97.1316 32.2133   3
   1  15  -4 71.6536 25.4044   1
   1  15  -4 121.943 25.8570   3
  -1  15  -4 110.748 30.1395   4
  -1  15  -3 4757.85 178.682   4
   1  15  -3 4582.24 171.266   1
  -1 -15  -3 4576.80 186.554   3
   1  15  -3 5410.82 165.789   3
  -1  15  -3 4792.99 174.809   1
  -1 -15  -2 1507.91 101.322   3
   1 -15  -2 1442.72 95.3458   3
   1  15  -2 1461.76 82.0064   3
  -1  15  -2 1613.45 89.2493   1
   1  15  -2 1465.84 86.0680   1
  -1  15  -1 5947.18 172.403   1
  -1 -15  -1 5938.86 209.071   3
   1 -15  -1 5677.76 195.333   3
   1 -15  -1 5781.53 171.904   4
   1  15  -1 6443.70 185.831   3
   1  15  -1 5881.28 173.384   1
  -1 -15   0 149.116 36.7979   3
   1  15   0 145.302 24.6924   1
   1 -15   0 178.022 36.0647   3
  -1  15   0 187.258 27.8954   1
   1 -15   0 223.665 27.5744   1
   1 -15   0 174.926 29.5530   4
   1 -15   1 5936.88 163.176   1
   1 -15   1 6105.85 183.148   4
  -1 -15   1 5465.79 199.077   3
   1  15   1 5702.86 147.666   1
   1 -15   1 5702.31 186.364   3
  -1 -15   1 6046.67 182.951   4
   1 -15   2 1465.76 78.7242   1
  -1 -15   2 1533.92 88.4554   4
   1  15   2 1405.85 57.1812   1
   1 -15   2 1484.96 91.7479   3
   1 -15   2 1519.93 89.2832   4
   1 -15   3 5191.61 177.495   4
  -1 -15   3 5261.20 179.941   4
   1  15   3 4724.27 104.225   1
   1 -15   3 5209.16 165.758   1
   1 -15   4 99.9196 24.5918   4
   1 -15   4 112.159 26.2343   1
  -1 -15   4 114.533 30.1040   4
  -1 -15   5 4443.94 170.906   4
   1 -15   5 4385.28 162.553   1
   1  16 -11 28.3594 22.4030   4
  -1  16 -10 614.474 79.2632   1
  -1  16 -10 768.552 86.6913   4
   1  16 -10 576.783 75.8232   1
   1  16 -10 693.559 78.0939   4
  -1  16  -9 84.7081 37.2862   1
  -1  16  -9 102.190 37.1890   4
   1  16  -9 55.2377 35.1552   1
   1  16  -9 70.4895 30.6878   4
  -1  16  -8 1272.94 106.286   4
   1  16  -8 1187.62 103.996   1
   1  16  -8 1150.98 99.6549   4
  -1  16  -8 1112.31 100.426   1
  -1  16  -7 480.066 66.0206   4
  -1  16  -7 547.155 70.9505   1
   1  16  -7 468.872 64.1723   4
   1  16  -7 507.887 69.3832   1
  -1  16  -7 538.138 47.2587   3
  -1  16  -6 3162.56 160.343   4
  -1  16  -6 2882.42 157.745   1
   1  16  -6 2987.13 154.130   1
  -1  16  -6 3148.59 118.358   3
   1  16  -5 2808.86 145.252   1
  -1  16  -5 2941.38 151.116   4
  -1 -16  -5 2779.13 153.537   3
  -1 -16  -5 3257.97 84.7532   2
  -1  16  -5 3239.62 118.772   3
   1 -16  -5 3187.24 82.2469   2
   1  16  -5 3397.21 132.506   3
  -1  16  -5 3051.72 153.881   1
   1  16  -4 2103.10 101.250   3
  -1 -16  -4 2127.99 127.028   3
  -1  16  -4 2103.24 120.298   4
   1  16  -4 2110.68 116.379   1
  -1  16  -4 2144.99 95.5940   3
  -1  16  -4 2043.20 117.742   1
  -1  16  -3 32.4282 22.8481   1
  -1  16  -3 57.7667 19.3391   3
   1 -16  -3 23.3057 21.0241   3
  -1 -16  -3 43.9318 25.7672   3
   1  16  -3 32.4160 17.0760   3
   1  16  -3 66.5490 27.9911   1
  -1 -16  -2 2072.42 121.274   3
  -1  16  -2 1995.74 103.196   1
   1  16  -2 1937.45 101.620   1
   1 -16  -2 1994.32 116.034   3
   1  16  -2 2122.15 101.623   3
  -1  16  -2 2232.50 95.6212   3
   1  16  -1 25.7956 17.8390   1
   1 -16  -1-7.38087 19.2703   3
  -1 -16  -1 6.92988 23.8546   3
   1  16  -1 16.3994 16.3768   3
   1 -16  -1 34.1316 19.3566   4
  -1  16  -1 40.6506 23.1816   1
   1 -16   0 3766.15 155.205   3
   1  16   0 4129.22 147.320   3
  -1  16   0 3685.48 122.609   1
   1 -16   0 3651.28 134.719   4
  -1 -16   0 3598.09 159.639   3
   1  16   0 3647.17 124.737   1
  -1 -16   1 32.2643 21.3470   4
   1 -16   1 46.9362 28.5435   3
   1 -16   1 3.65704 13.1938   1
   1 -16   1 67.8203 24.8688   4
   1  16   1 12.8986 12.5396   1
  -1 -16   1 60.2256 37.9906   3
   1 -16   2 2491.55 106.678   1
   1 -16   2 2377.67 118.884   3
   1  16   2 2282.15 78.2739   1
  -1 -16   2 2335.59 113.218   4
   1 -16   2 2423.49 116.902   4
   1 -16   3 12.4745 16.0556   4
   1  16   3 34.5922 9.34537   1
  -1 -16   3 40.6243 22.0550   4
   1 -16   3 58.3219 20.2554   1
   1 -16   4 2380.39 113.080   1
  -1 -16   4 2555.04 127.285   4
   1 -16   4 2330.65 118.946   4
   1  17 -10 21.3620 25.9723   4
  -1  17 -10 68.7747 34.0567   4
   1  17  -9 1163.65 104.685   1
  -1  17  -9 1146.67 105.754   4
  -1  17  -9 1247.64 108.798   1
   1  17  -9 1245.42 105.285   4
   1  17  -8 409.364 63.9792   1
  -1  17  -8 440.084 64.7873   4
  -1  17  -8 371.453 60.9404   1
   1  17  -8 458.497 67.4983   4
  -1  17  -7 656.616 76.3866   1
  -1  17  -7 594.367 75.4113   4
   1  17  -7 555.010 70.2072   1
  -1  17  -6 155.238 25.9113   3
  -1  17  -6 193.522 44.4222   1
  -1 -17  -6 156.925 44.8788   3
   1  17  -6 192.851 42.0439   1
  -1  17  -6 197.032 46.0992   4
  -1  17  -5 1382.18 76.0795   3
  -1 -17  -5 1471.08 55.4657   2
   1 -17  -5 1424.91 54.6460   2
  -1 -17  -5 1199.50 103.268   3
   1  17  -5 1314.90 98.5854   1
  -1  17  -5 1452.56 104.061   1
  -1  17  -5 1396.10 102.645   4
  -1  17  -4 360.869 39.1284   3
  -1  17  -4 391.639 53.0169   1
   1  17  -4 386.675 43.1475   3
  -1 -17  -4 307.952 55.9178   3
   1  17  -4 324.168 49.2937   1
  -1  17  -4 364.114 51.6724   4
   1 -17  -3 6575.12 230.524   3
  -1 -17  -3 6429.64 237.887   3
  -1  17  -3 6916.07 187.362   3
   1  17  -3 7146.49 204.268   3
  -1  17  -3 6997.65 219.285   1
   1  17  -3 6548.32 214.427   1
  -1  17  -2 435.839 49.0875   1
  -1  17  -2 441.657 43.7291   3
   1 -17  -2 449.004 57.3922   3
   1  17  -2 433.574 46.3290   3
   1  17  -2 415.499 47.9624   1
  -1 -17  -2 400.261 56.7944   3
  -1  17  -1 6059.63 181.499   1
  -1 -17  -1 6208.91 222.980   3
   1  17  -1 6565.29 194.147   3
   1 -17  -1 6179.69 211.903   3
   1  17  -1 5780.35 178.949   1
   1 -17  -1 6188.24 184.785   4
  -1 -17   0 173.146 40.4109   3
   1 -17   0 229.805 42.6665   3
   1  17   0 189.860 31.2768   1
  -1  17   0 207.379 31.4621   1
   1  17   0 184.123 32.8226   3
   1 -17   0 186.180 32.4704   4
   1  17   1 5889.08 154.686   1
  -1 -17   1 6172.69 194.823   4
   1 -17   1 6167.52 190.780   4
   1 -17   1 5778.17 200.285   3
  -1 -17   1 5924.71 215.039   3
   1 -17   2 440.892 50.5875   4
   1 -17   2 416.484 51.6751   3
  -1 -17   2 416.792 48.5534   4
   1  17   2 405.422 32.1411   1
   1 -17   2 466.891 46.0578   1
   1 -17   3 7504.06 224.170   4
   1 -17   3 7499.26 210.015   1
   1  17   3 6562.96 136.654   1
  -1 -17   3 7406.02 224.035   4
   1 -17   4 415.490 48.8682   1
   1  18 -10 687.841 80.7600   4
   1  18  -9 14.0547 26.1961   4
  -1  18  -9 32.6823 26.2857   1
   1  18  -9 33.3135 27.4093   1
  -1  18  -9 0.67043 22.9803   4
  -1  18  -8 2876.35 167.868   1
   1  18  -8 2445.25 152.364   1
  -1  18  -8 3002.34 168.834   4
  -1  18  -7 161.370 42.6247   1
  -1  18  -7 165.707 39.7130   4
   1  18  -7 130.409 37.3458   1
  -1 -18  -6 2602.60 153.301   3
   1  18  -6 2600.19 145.466   1
  -1 -18  -6 2564.17 55.8703   2
  -1  18  -6 2826.55 154.978   1
  -1  18  -6 3046.66 114.167   3
  -1  18  -6 2836.17 156.311   4
  -1  18  -5 1239.68 71.0500   3
  -1  18  -5 1106.59 94.1005   1
  -1  18  -5 1250.45 98.4375   4
  -1 -18  -5 1172.21 51.3141   2
   1 -18  -5 1146.86 51.2522   2
  -1 -18  -5 890.735 92.5600   3
   1  18  -5 902.083 82.5227   1
  -1  18  -4 1301.28 74.4586   3
   1  18  -4 1234.72 92.9440   1
  -1  18  -4 1262.93 94.7012   1
   1 -18  -4 1226.02 99.0360   3
  -1 -18  -4 1289.73 105.253   3
  -1  18  -3 1314.70 74.3528   3
   1  18  -3 1497.11 85.5796   3
  -1 -18  -3 1327.22 104.724   3
   1  18  -3 1289.29 90.8452   1
  -1  18  -3 1302.79 91.9608   1
   1 -18  -3 1354.24 102.336   3
  -1 -18  -2 2957.33 153.837   3
   1  18  -2 3011.67 124.360   3
  -1  18  -2 3189.16 121.003   3
  -1  18  -2 2880.10 129.219   1
   1  18  -2 2777.57 127.610   1
   1 -18  -2 2851.67 147.812   3
   1 -18  -1 53.0772 20.2409   4
   1  18  -1 56.4166 22.5767   3
  -1 -18  -1 52.2845 31.5168   3
   1  18  -1 43.2935 21.0314   1
   1 -18  -1 77.6517 34.2719   3
  -1  18  -1 60.7298 22.8830   1
   1 -18   0 4117.68 150.468   4
  -1 -18   0 4172.49 180.952   3
   1 -18   0 4179.54 173.095   3
  -1  18   0 4181.71 136.897   1
   1  18   0 4710.11 163.898   3
   1  18   0 4139.53 138.910   1
   1 -18   1 50.2458 22.6520   4
   1  18   1 36.3108 14.3763   1
  -1 -18   1 100.545 34.5285   3
   1 -18   1 65.2966 29.4787   3
  -1 -18   1 55.8464 21.5098   4
  -1 -18   2 3060.91 133.503   4
   1 -18   2 2993.85 131.706   4
   1  18   2 2795.12 90.9639   1
   1 -18   2 2948.56 139.348   3
   1  18   3 1287.69 48.2129   1
   1  19  -9 521.798 73.5565   1
  -1  19  -9 559.528 79.4108   1
  -1  19  -9 695.413 82.9586   4
   1  19  -8 30.0282 24.5384   1
  -1  19  -8 54.8352 34.5818   1
  -1  19  -8 41.8386 31.4842   4
  -1 -19  -7 1277.68 115.173   3
   1  19  -7 1174.66 103.146   1
  -1  19  -7 1343.42 111.019   4
  -1  19  -7 1274.52 108.081   1
  -1 -19  -6 940.099 93.8607   3
   1  19  -6 858.954 85.4400   1
  -1  19  -6 945.724 90.5881   4
  -1  19  -6 912.528 88.2426   1
   1 -19  -6 752.108 25.5504   2
   1  19  -5 1741.40 115.997   1
   1 -19  -5 2167.44 75.9390   2
  -1 -19  -5 1934.51 132.367   3
  -1  19  -5 2095.96 130.388   4
  -1  19  -5 2045.07 94.1192   3
  -1  19  -5 1819.21 120.405   1
   1  19  -4 150.490 37.9928   1
   1 -19  -4 90.3711 33.1237   3
  -1  19  -4 168.081 27.4855   3
  -1 -19  -4 147.827 40.3217   3
  -1  19  -4 118.536 35.4530   1
   1 -19  -3 4038.34 185.016   3
  -1 -19  -3 4106.52 192.077   3
  -1  19  -3 4347.45 142.477   3
   1  19  -3 4006.40 165.825   1
  -1  19  -3 3994.66 165.018   1
   1 -19  -2 633.173 72.7470   3
  -1 -19  -2 590.063 71.0991   3
  -1  19  -2 569.889 58.1670   1
   1 -19  -2 635.506 56.3072   4
   1  19  -2 474.994 48.0777   3
   1  19  -2 568.297 57.4911   1
  -1  19  -2 569.555 50.3238   3
   1 -19  -1 2875.03 148.006   3
  -1 -19  -1 2887.22 152.338   3
   1  19  -1 3227.99 130.564   3
   1  19  -1 2748.52 120.556   1
   1 -19  -1 3052.79 124.780   4
  -1  19  -1 2939.41 121.877   1
  -1  19   0 500.836 47.1753   1
  -1 -19   0 503.104 54.1449   4
  -1 -19   0 586.971 70.0789   3
   1  19   0 502.736 48.7647   1
   1 -19   0 590.321 54.8429   4
   1 -19   0 447.537 58.6989   3
   1  19   1 2816.74 103.477   1
   1 -19   1 3073.14 146.100   3
   1 -19   1 3119.35 130.768   4
  -1 -19   1 2961.27 152.500   3
   1 -19   2 544.501 64.6103   3
   1  19   2 544.525 39.0973   1
   1  19   3 4009.51 97.3536   1
   1  20  -8 1589.69 123.200   1
  -1  20  -8 1705.47 130.291   4
  -1 -20  -8 1293.16 124.961   3
  -1  20  -8 1721.92 129.510   1
  -1 -20  -7 568.852 76.9193   3
  -1  20  -7 633.927 78.9036   1
  -1  20  -7 615.216 77.5936   4
   1  20  -7 555.335 74.1763   1
  -1  20  -6 1340.27 111.411   4
   1  20  -6 1216.11 103.370   1
  -1 -20  -6 1365.76 115.496   3
  -1  20  -6 1362.56 108.521   1
   1 -20  -5 278.364 28.7623   2
  -1  20  -5 224.006 46.6089   1
   1  20  -5 186.353 41.6155   1
  -1  20  -5 187.320 30.7080   3
  -1 -20  -5 211.244 45.9596   3
   1 -20  -5 179.661 42.5241   3
   1 -20  -4 1708.65 122.374   3
  -1 -20  -4 1757.11 127.798   3
  -1  20  -4 1790.41 114.949   1
   1  20  -4 1706.62 110.329   1
  -1  20  -4 1907.43 91.3958   3
   1 -20  -3 328.672 55.1715   3
  -1  20  -3 427.566 44.4513   3
  -1 -20  -3 352.294 60.1534   3
   1  20  -3 307.597 47.0317   1
  -1  20  -3 424.376 52.4344   1
  -1  20  -2 4100.67 159.361   1
  -1  20  -2 4349.65 146.127   3
   1  20  -2 3987.88 157.818   1
   1 -20  -2 4380.98 153.766   4
   1 -20  -2 4107.52 187.108   3
  -1 -20  -2 4047.62 192.818   3
  -1 -20  -1 599.809 72.6020   3
   1 -20  -1 519.203 66.3093   3
  -1  20  -1 580.632 54.8810   1
   1 -20  -1 559.284 53.2500   4
   1  20  -1 526.304 52.9509   1
  -1 -20   0 4328.42 195.511   3
   1 -20   0 4784.65 193.096   3
   1  20   0 4664.61 151.510   1
   1 -20   0 4625.38 164.203   4
  -1  20   0 4576.44 147.448   1
   1  20   1 578.558 45.3544   1
  -1 -20   1 680.340 76.7661   3
   1 -20   1 665.906 70.2834   3
   1  20   2 4658.06 126.554   1
   1 -20   2 4868.27 192.878   3
   1  20   3 394.737 26.8933   1
  -1  21  -8 65.4112 35.3082   4
  -1  21  -8 56.3999 35.0428   1
  -1 -21  -8 15.7674 35.6958   3
   1  21  -8 17.4482 27.2462   1
  -1  21  -7 735.254 83.5344   1
  -1  21  -7 720.433 84.0734   4
  -1 -21  -7 881.414 96.9098   3
   1  21  -7 787.616 85.9347   1
   1  21  -6 493.075 67.2682   1
  -1 -21  -6 445.862 72.1318   3
   1 -21  -6 355.587 60.0659   3
  -1  21  -6 383.408 58.0226   1
   1 -21  -5 585.721 75.6985   3
  -1  21  -5 675.587 74.3954   1
  -1 -21  -5 350.867 72.2486   3
   1  21  -5 553.532 67.7135   1
   1  21  -4 610.589 67.5066   1
   1 -21  -4 551.755 71.5349   3
  -1 -21  -4 562.946 75.0681   3
  -1  21  -4 564.531 66.4809   1
   1  21  -3 16.1010 24.8758   1
  -1  21  -3-20.4743 25.3298   1
   1 -21  -3-7.31135 24.2681   3
  -1  21  -3-0.73930 14.6283   3
  -1 -21  -3 26.2584 29.3015   3
   1  21  -2 1613.24 98.8521   1
   1 -21  -2 1691.55 118.375   3
  -1  21  -2 1795.24 89.2640   3
  -1  21  -2 1523.33 95.1610   1
  -1 -21  -2 1640.98 123.097   3
   1  21  -1 1705.86 94.1315   1
   1 -21  -1 1779.95 119.243   3
  -1  21  -1 1671.35 94.3830   1
  -1 -21  -1 1796.70 123.862   3
  -1  21   0 630.265 52.5005   1
   1  21   0 606.767 52.6904   1
  -1 -21   0 567.244 71.0151   3
   1 -21   0 658.256 73.0897   3
   1  21   1 1608.00 77.3361   1
  -1 -21   1 1597.26 115.695   3
   1 -21   1 1628.40 111.171   3
   1  21   2 1615.77 69.1861   1
   1 -21   2 1677.96 110.142   3
   1  21   3 7.61927 6.90551   1
  -1  22  -8 761.899 85.9927   1
  -1 -22  -8 632.426 83.1821   3
   1  22  -8 788.271 88.2197   1
  -1  22  -7 125.005 39.3550   1
  -1 -22  -7 50.2798 27.6460   3
   1 -22  -7 57.4661 36.4974   3
   1  22  -7 60.6404 35.7873   1
   1  22  -6 1315.32 109.062   1
  -1 -22  -6 1290.39 117.133   3
  -1  22  -6 1430.98 114.141   1
   1 -22  -6 1418.66 117.630   3
  -1  22  -5 259.586 48.3377   1
  -1 -22  -5 238.426 53.7366   3
   1 -22  -5 368.199 61.2310   3
   1  22  -5 254.905 47.6644   1
   1  22  -4 1807.20 115.991   1
   1 -22  -4 2072.86 138.184   3
  -1 -22  -4 2130.80 144.596   3
  -1  22  -4 1990.18 122.191   1
  -1  22  -3 221.520 41.3997   1
  -1 -22  -3 194.925 44.7696   3
   1 -22  -3 209.984 47.7131   3
   1  22  -3 221.636 41.8776   1
  -1 -22  -2 2375.59 149.617   3
   1 -22  -2 2211.46 139.187   3
  -1  22  -2 2216.79 116.159   1
   1  22  -2 2126.19 114.038   1
   1  22  -1 68.9238 23.2981   1
  -1  22  -1 89.6727 24.6858   1
  -1 -22  -1 52.1258 33.0187   3
   1 -22  -1 53.0546 33.2424   3
   1  22   0 2460.05 107.642   1
   1 -22   0 2500.74 142.674   3
  -1  22   0 2486.21 105.577   1
  -1 -22   0 2536.28 151.657   3
  -1 -22   1 38.1437 30.4634   3
   1 -22   1 35.3906 26.3042   3
   1  22   1 57.5170 18.3190   1
   1 -22   2 2434.00 138.621   3
   1  22   2 2512.99 89.3009   1
   1  22   3 301.517 23.9608   1
  -1  23  -7 151.525 41.0705   1
   1  23  -7 162.094 45.0626   1
   1 -23  -7 73.3278 35.6362   3
  -1 -23  -7 125.330 44.8548   3
  -1  23  -6 542.906 72.0697   1
   1 -23  -6 547.400 77.3048   3
  -1 -23  -6 543.363 78.7007   3
   1  23  -6 535.047 71.0970   1
  -1  23  -5 235.610 46.9478   1
   1  23  -5 230.724 46.4591   1
  -1 -23  -5 292.112 54.6743   3
   1 -23  -5 181.668 47.9873   3
   1  23  -4 769.857 78.1334   1
   1 -23  -4 851.560 90.3676   3
  -1 -23  -4 813.115 92.7619   3
  -1  23  -4 827.144 79.7964   1
  -1  23  -3 323.307 48.1777   1
   1 -23  -3 326.926 59.3457   3
  -1 -23  -3 345.710 61.7112   3
   1  23  -3 271.692 44.8575   1
   1  23  -2 171.718 35.0730   1
   1 -23  -2 224.910 46.6471   3
  -1 -23  -2 142.411 39.9824   3
  -1  23  -2 168.555 38.3077   1
   1  23  -1 682.991 61.4208   1
   1 -23  -1 640.431 76.8961   3
  -1  23  -1 635.594 58.5728   1
  -1 -23  -1 693.498 81.4434   3
  -1 -23   0 90.5136 39.6930   3
   1 -23   0 78.3626 29.7008   3
   1  23   0 68.4537 22.5783   1
  -1 -23   1 700.216 79.8605   3
   1 -23   1 729.306 77.3279   3
   1  23   1 683.203 51.2687   1
   1  23   2 172.538 24.0491   1
   1 -23   2 120.433 35.9420   3
   1  23   3 401.732 27.7146   1
   1  24  -7 180.342 43.0725   1
  -1  24  -7 207.315 50.5175   1
  -1 -24  -6 1616.03 132.361   3
  -1  24  -6 1431.76 114.914   1
   1 -24  -6 1474.75 124.938   3
   1  24  -6 1612.00 118.943   1
  -1  24  -5 371.434 58.9369   1
   1 -24  -5 441.262 69.6245   3
  -1 -24  -5 385.655 68.3294   3
   1  24  -5 429.986 62.6065   1
  -1 -24  -4 1295.17 115.068   3
   1 -24  -4 1155.12 104.798   3
  -1  24  -4 1231.74 100.032   1
   1  24  -4 1150.17 96.3728   1
  -1  24  -3 269.085 44.1966   1
  -1 -24  -3 220.105 52.1307   3
   1 -24  -3 198.406 50.3539   3
   1  24  -3 270.931 45.8290   1
  -1  24  -2 1311.59 91.1548   1
   1 -24  -2 1512.44 119.633   3
  -1 -24  -2 1463.82 121.609   3
   1  24  -2 1346.04 93.5437   1
  -1 -24  -1 505.844 71.3882   3
   1 -24  -1 573.874 71.4567   3
   1  24  -1 432.410 48.3170   1
  -1  24  -1 413.704 47.8086   1
  -1 -24   0 469.122 66.7775   3
   1 -24   0 548.100 69.4258   3
   1  24   0 544.010 51.1730   1
  -1 -24   1 382.111 63.2943   3
   1 -24   1 502.219 64.9915   3
   1  24   1 419.043 40.3494   1
   1 -24   2 1112.34 97.2265   3
   1  24   2 1144.46 59.0599   1
   1  24   3 205.963 20.1788   1
   1  25  -6 179.829 44.9671   1
  -1 -25  -6 148.759 44.7252   3
   1 -25  -6 164.214 49.8054   3
  -1  25  -6 164.575 42.9493   1
  -1  25  -5 75.2627 28.4946   1
   1  25  -5 184.552 45.5818   1
  -1 -25  -5 222.001 52.4004   3
   1 -25  -5 6.94226 26.6184   3
  -1 -25  -4 142.835 44.7623   3
   1  25  -4 166.593 42.9126   1
   1 -25  -4 129.352 45.6253   3
  -1  25  -4 104.473 31.7190   1
  -1 -25  -3 345.594 62.3272   3
   1 -25  -3 439.628 69.0691   3
  -1  25  -3 319.438 49.4322   1
   1  25  -3 410.633 56.5753   1
  -1 -25  -2 56.0254 36.4041   3
   1 -25  -2 16.4656 23.6667   3
  -1  25  -2 8.33698 20.0320   1
   1  25  -2 24.7237 26.2337   1
  -1  25  -1 119.761 27.9224   1
   1 -25  -1 126.318 40.9789   3
   1  25  -1 190.547 34.9094   1
  -1 -25  -1 95.9972 34.5280   3
   1  25   0 82.4447 21.1114   1
   1 -25   0 96.7891 33.2525   3
  -1 -25   0 96.6518 41.5615   3
  -1 -25   1 249.179 54.9392   3
   1 -25   1 348.159 59.9583   3
   1  25   1 228.634 30.8109   1
   1  25   2 37.1644 14.0478   1
  -1  26  -6 1120.94 97.8582   1
   1  26  -6 1036.90 93.8214   1
  -1 -26  -5 106.760 45.8254   3
   1 -26  -5 40.1669 25.7292   3
  -1  26  -5-6.67174 23.5176   1
   1  26  -5 71.1546 32.5509   1
   1 -26  -4 1294.29 115.025   3
  -1  26  -4 1134.44 93.5895   1
   1  26  -4 1221.88 99.1513   1
  -1 -26  -4 1236.99 117.355   3
  -1  26  -3 210.403 41.5889   1
  -1 -26  -3 262.961 58.6579   3
   1 -26  -3 230.735 52.5108   3
   1  26  -3 224.621 43.2865   1
  -1 -26  -2 1133.77 109.698   3
   1 -26  -2 1287.34 114.014   3
  -1  26  -2 1094.78 84.4192   1
   1  26  -2 1050.80 82.6606   1
   1  26  -1 598.348 58.4432   1
  -1 -26  -1 595.237 79.7290   3
   1 -26  -1 639.695 79.8067   3
  -1  26  -1 565.589 56.1404   1
  -1 -26   0 1916.00 139.583   3
   1 -26   0 1953.38 135.773   3
   1  26   0 1808.51 95.1002   1
  -1 -26   1 664.121 83.7567   3
   1 -26   1 632.777 74.9163   3
   1  26   1 564.335 47.2754   1
   1  27  -6 43.7745 23.4683   1
  -1  27  -6 172.849 42.2191   1
  -1  27  -5 255.379 51.1919   1
   1  27  -5 263.185 52.4466   1
  -1 -27  -4 49.0406 38.9198   3
   1  27  -4 82.0172 30.1110   1
   1 -27  -4 42.4954 36.1739   3
  -1  27  -4 45.8672 26.0595   1
  -1  27  -3 174.447 38.5522   1
  -1 -27  -3 245.790 54.2412   3
   1  27  -3 164.085 37.2166   1
   1 -27  -3 182.271 49.5161   3
   1  27  -2 114.678 32.8196   1
  -1 -27  -2 175.241 51.4315   3
  -1  27  -2 191.169 37.8400   1
   1 -27  -2 178.003 46.4932   3
   1  27  -1 452.762 51.8334   1
  -1 -27  -1 514.231 73.9333   3
   1 -27  -1 516.515 71.6461   3
   1  27   0 29.1555 17.6975   1
  -1 -27   0 43.3717 31.4997   3
   1 -27   0 20.7048 29.6578   3
  -1 -27   1 476.146 69.8627   3
   1 -27   1 405.934 64.2804   3
   1  27   1 474.813 42.3358   1
   1  28  -5 34.2547 28.6304   1
  -1  28  -5 81.3060 35.2194   1
  -1  28  -4 948.442 84.8307   1
   1 -28  -4 1109.41 107.404   3
   1  28  -4 870.034 81.9371   1
  -1 -28  -3 280.697 61.1835   3
  -1  28  -3 138.198 37.6324   1
   1 -28  -3 180.428 48.0172   3
   1  28  -3 151.906 35.0131   1
  -1 -28  -2 1122.90 111.080   3
   1 -28  -2 1162.52 106.577   3
  -1  28  -2 1019.28 79.2639   1
   1  28  -2 999.382 78.7645   1
  -1 -28  -1 186.450 51.6077   3
   1 -28  -1 160.564 42.8884   3
   1  28  -1 272.643 40.4148   1
  -1 -28   0 1193.79 112.644   3
   1  28   0 1097.07 70.6255   1
   1 -28   0 1117.58 104.198   3
  -1 -28   1 236.546 52.9748   3
   1 -28   1 240.877 52.2009   3
  -1  29  -5 135.837 36.6094   1
   1  29  -5 167.887 40.5868   1
  -1  29  -4 83.4347 32.2371   1
   1  29  -4-4.04582 21.9832   1
   1 -29  -3 127.317 38.6408   3
   1  29  -3 178.038 40.9904   1
  -1  29  -3 106.894 36.9153   1
   1 -29  -2 62.2352 31.5922   3
   1  29  -2 38.5101 22.5837   1
   1  29  -1 87.8899 22.8106   1
   1 -29  -1 38.6615 29.6751   3
  -1 -29  -1 84.8828 38.4839   3
  -1 -29   0 73.5926 36.2981   3
   1 -29   0 58.4718 33.5944   3
  -1 -29   1 70.6346 39.7649   3
   1 -29   1 81.9010 38.8282   3
  -1  30  -4 1230.61 93.0108   1
   1  30  -4 1166.75 91.2754   1
   1  30  -3 45.3931 22.8977   1
   1  30  -2 1627.84 98.3393   1
   1 -30  -1 56.6046 33.7837   3
   1 -30   0 292.953 54.1969   3
   1 -30   1 0.20880 25.3680   3
   1  31  -4 38.8824 18.4805   1
   1  31  -3 14.1603 18.9491   1
   1 -31   1 377.827 61.7960   3
   2   0 -12 1108.40 79.7804   4
  -2   0 -12 1021.29 92.7674   4
   2   0 -12 1177.01 86.6221   1
   2   0 -11 1838.12 111.938   1
  -2   0 -11 1684.76 118.288   4
   2   0 -11 1956.41 104.472   4
  -2   0 -10 987.474 86.9467   4
   2   0 -10 985.153 72.6375   4
   2   0 -10 972.786 80.5130   1
   2   0  -9 201.073 39.5226   1
   2   0  -9 260.552 38.4726   4
   2   0  -8 7363.86 199.733   4
   2   0  -8 7455.21 222.573   1
   2   0  -7 2407.91 98.4216   4
   2   0  -7 2478.07 114.918   1
   2   0  -6 3950.77 122.204   4
   2   0  -6 4158.37 143.694   1
   2   0  -5 1860.07 69.8397   4
   2   0  -4 12580.8 222.022   4
   2   0  -3 942.090 33.5065   4
   2   0  -1 3357.58 92.1137   2
  -2   0  -1 3190.12 64.2042   3
   2   0   0 869.501 46.7170   2
   2   0   1 2788.45 60.0153   3
   2   0   1 2971.50 89.5486   2
   2   0   2 1278.37 58.2973   2
   2   0   3 739.577 46.3411   2
   2   0   4 15500.8 299.695   2
   2   0   4 16234.2 303.806   1
   2   0   5 1968.56 84.7922   1
   2   0   7 3272.31 121.679   1
   2   0   8 8402.16 217.920   1
   2   0   9 380.450 42.2300   2
   2   0   9 360.068 43.2783   1
   2   0  10 869.487 60.9770   2
   2   0  11 1837.43 87.0032   2
   2  -1 -12 196.975 37.2995   1
  -2  -1 -12 210.435 45.9045   4
   2   1 -12 205.672 42.6008   1
  -2   1 -12 103.006 34.9290   4
   2   1 -12 142.946 33.6224   4
  -2   1 -11 161.985 43.7257   4
   2   1 -11 111.660 35.3951   1
  -2  -1 -11 122.667 37.1327   4
   2  -1 -11 141.498 34.1046   1
   2   1 -11 107.752 29.8627   4
   2  -1 -11 110.665 28.4438   4
   2  -1 -10 183.356 33.1176   4
   2  -1 -10 180.711 35.8755   1
  -2   1 -10 108.042 32.6494   4
   2   1 -10 232.496 39.7308   4
   2   1 -10 204.722 39.7067   1
   2  -1  -9 447.714 51.6496   1
   2   1  -9 405.601 54.2447   1
  -2   1  -9 410.010 56.4456   4
   2  -1  -9 379.313 42.7948   4
   2   1  -9 389.185 44.4484   4
   2  -1  -8 79.7203 30.3570   1
   2   1  -8 62.7663 28.3834   1
   2   1  -8 23.9470 17.3258   4
   2  -1  -8 40.7093 21.2930   4
   2   1  -7 189.803 33.7019   1
   2  -1  -7 196.308 33.8533   1
   2   1  -7 171.825 27.4052   4
   2  -1  -7 149.945 25.4703   4
   2   1  -6 58.3700 23.4176   1
   2   1  -6 22.1230 13.6393   4
   2  -1  -6 47.6853 20.9620   1
   2  -1  -6 17.2107 12.0350   4
   2  -1  -5 45.2723 14.4077   4
   2   1  -5 36.4621 13.4436   4
   2   1  -4 4344.57 107.643   4
   2  -1  -4 4454.82 102.106   4
   2  -1  -3 8907.58 146.580   4
   2   1  -3 8621.71 157.370   4
  -2  -1  -2 13354.5 240.030   2
   2  -1  -1 3033.81 87.9037   2
  -2  -1  -1 2986.86 71.9077   3
   2   1   0 96.3979 19.2577   2
   2  -1   0 111.687 18.9796   2
   2   1   0 87.9671 13.2756   3
   2  -1   1 3182.65 93.0772   2
   2   1   1 2985.10 87.7193   2
   2   1   1 2862.49 70.6196   3
   2  -1   2 14078.5 259.931   2
   2   1   2 13691.3 253.056   2
  -2  -1   2 13380.0 213.264   4
  -2   1   2 13590.3 240.779   2
  -2  -1   3 9183.29 165.887   4
   2  -1   3 9512.14 205.999   2
  -2   1   3 9502.92 185.068   2
   2   1   3 9558.42 196.512   2
   2   1   4 4757.54 129.495   2
   2  -1   4 4986.84 137.986   1
  -2   1   4 4886.33 121.165   2
   2   1   4 4919.24 133.490   1
   2   1   5 38.4781 16.2982   2
   2   1   5 46.6889 15.3644   1
   2   1   6 40.2980 14.7801   2
   2   1   7 181.724 28.8092   1
   2   1   7 199.864 27.7600   2
   2  -1   7 184.274 29.9607   1
   2   1   8 29.6851 15.1389   2
   2  -1   8 69.1601 26.3295   1
   2   1   8 69.7833 23.8477   1
   2   1   9 528.596 49.0470   1
   2  -1   9 473.893 47.8314   1
   2   1   9 457.623 41.9692   2
   2   1  10 229.138 30.4995   2
   2  -1  11 125.936 25.8606   2
   2   2 -13 114.137 32.2997   1
   2  -2 -12 1067.92 77.0559   1
  -2  -2 -12 938.685 87.0169   4
   2   2 -12 1120.83 79.7264   4
  -2   2 -12 1118.06 98.4278   4
   2   2 -12 1001.75 85.1282   1
   2  -2 -11 755.072 63.2173   4
   2   2 -11 829.867 79.9045   1
   2   2 -11 675.412 65.2324   4
   2  -2 -11 759.234 68.3707   1
  -2   2 -11 769.506 78.5496   4
  -2  -2 -11 768.641 79.5197   4
  -2   2 -10 1040.11 90.9524   4
   2  -2 -10 1098.07 76.0888   4
   2   2 -10 1196.95 82.7331   4
   2  -2 -10 1235.13 83.4549   1
   2   2 -10 1199.94 93.5576   1
   2   2  -9 356.424 52.6247   1
   2  -2  -9 320.565 43.2200   1
   2  -2  -9 236.221 33.8044   4
  -2   2  -9 257.391 45.8776   4
   2   2  -9 207.427 34.5701   4
  -2   2  -8 6688.54 225.379   4
   2  -2  -8 7290.53 208.716   1
   2  -2  -8 7105.55 191.115   4
   2   2  -8 6961.55 198.060   4
   2   2  -8 6734.67 221.558   1
   2   2  -7 509.504 54.2944   1
   2  -2  -7 552.384 45.5548   4
   2  -2  -7 557.387 52.5912   1
   2   2  -7 529.581 46.8379   4
   2  -2  -6 3854.12 115.929   4
   2   2  -6 3719.80 141.457   1
   2  -2  -6 4080.70 135.585   1
   2   2  -6 3740.64 121.880   4
   2  -2  -5 1601.20 62.5342   4
   2   2  -5 1504.09 66.5899   4
   2  -2  -4 14280.3 235.760   4
   2   2  -4 13156.1 247.554   4
   2  -2  -3 10617.7 167.767   4
   2   2  -3 10140.3 187.820   4
   2  -2  -2 32609.4 509.646   2
  -2  -2  -2 32794.5 500.490   3
  -2  -2  -2 32684.8 504.247   2
  -2  -2  -1 15572.4 259.818   3
   2  -2  -1 14937.1 268.152   2
   2   2   0 39.1383 16.5712   2
   2  -2   0 40.9305 17.9899   2
   2   2   1 13259.1 236.380   3
   2   2   1 14193.2 252.892   2
   2  -2   1 14295.2 261.567   2
   2  -2   2 31967.2 534.272   2
   2   2   2 33673.7 515.843   2
  -2  -2   2 33270.3 490.899   4
  -2   2   2 32719.5 504.175   2
  -2   2   3 9645.72 186.363   2
  -2  -2   3 9685.14 177.988   4
   2   2   3 9973.47 198.013   2
  -2   2   4 14107.8 253.332   2
   2   2   4 14467.8 274.401   1
   2   2   4 14387.3 267.342   2
  -2  -2   4 14167.1 254.356   4
  -2   2   5 1538.03 60.4819   2
   2   2   5 1598.22 68.5839   2
   2   2   5 1708.82 73.2159   1
   2  -2   6 3939.52 134.746   1
  -2   2   6 3743.91 104.250   2
   2   2   6 3701.22 113.856   2
   2  -2   7 852.317 61.3031   1
   2   2   7 655.629 51.2642   1
  -2   2   7 830.584 46.7575   2
   2   2   7 748.198 49.9972   2
  -2   2   8 7503.37 170.162   2
   2   2   8 7332.36 196.993   1
   2  -2   8 7670.47 211.685   1
   2   2   8 7494.37 183.936   2
   2   2   9 324.236 34.8653   2
   2   2   9 323.869 38.1289   1
  -2   2   9 356.525 30.0241   2
  -2   2  10 1279.13 55.9956   2
   2   2  10 1218.00 72.1008   1
   2   2  10 1355.46 68.8375   2
   2   3 -13-11.5404 25.4902   1
  -2  -3 -12 30.6499 23.3506   4
   2   3 -12 85.5596 33.9214   1
  -2   3 -12 57.8283 35.6501   4
   2   3 -12 35.0953 19.5377   4
   2   3 -11 44.0287 23.2379   4
   2   3 -11 43.5638 26.9859   1
   2  -3 -11 76.8541 29.0569   1
  -2   3 -11 31.7554 25.9215   4
   2  -3 -11 55.1354 23.0374   4
   2   3 -10 316.830 51.2601   1
   2  -3 -10 275.880 40.8664   4
  -2   3 -10 292.600 49.8191   4
   2  -3 -10 298.017 43.4337   1
   2   3 -10 302.091 45.0167   4
   2   3  -9 105.810 25.0580   4
   2  -3  -9 119.781 29.3717   4
   2  -3  -9 80.9672 25.3495   1
  -2   3  -9 56.7728 25.0585   4
   2   3  -9 137.296 35.3190   1
   2  -3  -8 68.1773 21.5214   4
  -2   3  -8 90.4688 32.5037   4
   2   3  -8 132.557 36.4164   1
   2  -3  -8 48.6697 20.8743   1
   2   3  -8 78.9667 25.1113   4
  -2   3  -7 172.823 33.2847   4
   2   3  -7 186.019 29.5211   4
   2  -3  -7 171.480 32.4534   1
   2   3  -7 209.495 36.4290   1
   2  -3  -7 189.685 27.2565   4
   2   3  -6 1459.70 74.0886   4
   2  -3  -6 1432.35 67.1055   4
   2  -3  -6 1427.45 75.8598   1
   2   3  -6 1437.29 87.3093   1
   2   3  -5 424.942 36.8981   4
   2   3  -4 11350.9 222.133   4
   2   3  -3 1302.60 52.8840   4
  -2  -3  -3 1430.19 54.4431   2
  -2  -3  -2 4198.12 107.567   3
  -2  -3  -2 4039.38 102.297   2
   2  -3  -2 4179.82 105.975   2
  -2  -3  -1 828.180 44.0663   3
   2  -3  -1 864.257 43.5067   2
  -2   3   0 1847.65 55.8869   4
   2  -3   0 1717.52 68.8938   2
   2   3   1 859.183 43.2007   3
   2  -3   1 790.151 47.6503   2
  -2   3   1 798.737 25.3603   4
   2   3   1 790.781 43.2748   2
   2   3   2 4338.67 110.960   2
  -2  -3   2 4481.96 104.518   4
  -2   3   2 4314.83 104.819   2
  -2  -3   3 1419.35 53.3682   4
  -2   3   3 1334.90 50.5602   2
   2   3   3 1391.87 57.0953   2
   2   3   4 13536.8 254.446   1
  -2   3   4 13017.4 233.691   2
   2   3   4 13082.3 245.063   2
  -2  -3   4 12864.5 244.326   4
   2   3   5 429.663 35.8414   1
  -2   3   5 477.546 31.0840   2
   2   3   5 443.460 34.6901   2
   2  -3   6 1707.47 85.7491   1
   2   3   6 1650.18 74.8086   1
  -2   3   6 1578.75 59.8627   2
   2   3   6 1610.57 67.9895   2
  -2   3   7 184.337 20.9949   2
   2   3   7 197.330 25.7965   2
   2  -3   7 222.497 33.8700   1
   2   3   8 120.829 25.9790   1
  -2   3   8 106.556 16.8695   2
   2   3   8 77.8577 16.8384   2
   2  -3   8 118.279 29.1492   1
  -2   3   9 76.3090 12.9588   2
   2   3   9 92.4053 18.3115   2
   2   3   9 82.4896 20.0327   1
   2   3  10 313.999 36.5098   1
   2   3  10 381.310 34.3102   2
   2   4 -13 194.206 39.4461   1
  -2   4 -12 2942.63 156.243   4
   2   4 -12 2708.00 129.278   4
  -2  -4 -12 2692.68 147.275   4
   2   4 -12 2833.82 149.781   1
   2   4 -11 214.288 40.3252   4
  -2   4 -11 295.283 53.2820   4
   2  -4 -11 266.299 37.3097   1
   2  -4 -11 260.771 38.0826   4
   2   4 -11 158.500 36.9690   1
   2   4 -10 3583.13 151.383   4
   2   4 -10 3635.67 171.407   1
  -2   4 -10 3449.31 169.478   4
   2  -4 -10 3767.31 144.236   1
   2  -4 -10 3742.94 142.402   4
   2  -4  -9 362.950 42.2612   1
   2  -4  -9 376.946 42.2810   4
   2   4  -9 398.266 53.5722   1
   2   4  -9 342.680 43.3031   4
  -2   4  -9 374.819 54.7903   4
   2  -4  -8 7516.81 199.851   1
   2   4  -8 6950.62 204.148   4
  -2   4  -8 6655.23 229.907   4
   2  -4  -8 7252.63 190.561   4
   2   4  -8 6934.61 229.407   1
  -2   4  -7 1428.45 94.1239   4
   2  -4  -7 1517.74 79.0741   1
   2   4  -7 1395.06 92.3362   1
   2   4  -7 1469.61 80.9934   4
   2   4  -6 3264.02 118.157   4
  -2   4  -6 3359.28 141.517   4
   2  -4  -6 3586.57 119.362   1
   2   4  -6 3421.91 140.076   1
   2   4  -5 3833.45 119.089   4
   2   4  -4 7044.06 163.009   4
   2  -4  -3 2923.63 84.1223   2
  -2  -4  -3 3170.07 86.0384   2
  -2  -4  -2 23134.1 385.937   3
   2  -4  -2 23328.6 374.550   2
  -2   4  -2 21475.5 328.168   3
  -2  -4  -2 22268.6 367.831   2
   2  -4  -2 23345.4 332.400   4
   2  -4  -1 7371.02 128.835   4
  -2  -4  -1 7662.34 165.945   3
   2  -4  -1 7119.70 158.472   2
  -2  -4   0 1851.77 73.4841   3
   2  -4   0 2274.41 65.1181   4
   2  -4   0 2083.83 76.3758   2
  -2   4   0 2181.57 64.5872   4
   2   4   1 6802.78 156.957   3
  -2   4   1 7371.26 128.663   4
  -2  -4   2 24895.2 393.104   4
   2   4   2 22923.9 385.362   2
  -2   4   2 23676.2 380.629   2
  -2   4   3 2977.22 79.9395   2
  -2  -4   3 2837.19 85.7658   4
   2   4   3 2845.94 85.3172   2
  -2   4   4 8142.42 160.104   2
  -2  -4   4 8205.47 177.756   4
   2   4   4 8149.23 168.562   2
  -2  -4   5 4181.73 123.297   4
   2   4   5 4301.86 112.371   2
   2   4   5 4617.83 124.095   1
  -2   4   5 4240.17 102.542   2
  -2   4   6 3471.10 92.2449   2
   2   4   6 3650.62 114.796   1
   2  -4   6 3748.50 133.899   1
   2   4   6 3561.58 102.102   2
   2  -4   7 1925.02 97.0790   1
   2   4   7 1803.51 70.4635   2
  -2   4   7 1841.97 63.3496   2
   2   4   8 7999.18 200.650   1
  -2   4   8 8003.29 163.242   2
   2  -4   8 8386.52 223.812   1
   2   4   8 8068.78 177.745   2
   2   4   9 506.749 44.6865   1
  -2   4   9 532.180 31.6723   2
   2   4   9 544.799 38.0121   2
   2   4  10 4512.89 118.352   2
   2   4  10 4586.15 141.829   1
   2   5 -13-24.5336 27.7845   1
   2   5 -12 26.6282 22.4585   1
  -2   5 -12 66.9043 32.9911   4
   2   5 -12 60.1152 24.7021   4
   2  -5 -11 212.282 33.1986   1
   2   5 -11 239.756 42.1544   4
   2   5 -11 232.805 47.0238   1
   2  -5 -11 231.969 37.3469   4
  -2   5 -11 188.186 44.2104   4
   2   5 -10 358.615 57.9613   1
   2   5 -10 370.680 49.3313   4
  -2   5 -10 322.902 55.9630   4
   2  -5 -10 379.366 43.7632   1
   2  -5 -10 344.909 43.5194   4
   2   5  -9 564.485 67.0899   1
   2   5  -9 497.544 52.6835   4
   2  -5  -9 558.380 50.5864   1
   2  -5  -9 527.450 49.5766   4
  -2   5  -9 567.396 67.0751   4
   2  -5  -8 248.097 34.0224   1
  -2   5  -8 263.167 47.1286   4
   2   5  -8 301.144 49.9638   1
   2   5  -8 260.142 39.7276   4
   2  -5  -7 181.284 25.6017   1
   2   5  -7 145.982 34.0846   1
  -2   5  -7 130.521 33.0639   4
   2   5  -7 122.637 27.8092   4
  -2   5  -6 451.742 51.4209   4
   2   5  -6 322.005 37.5688   4
   2  -5  -6 418.689 37.6683   1
   2   5  -6 366.714 48.0156   1
   2   5  -5 633.096 47.0020   4
   2   5  -4 573.322 43.2391   4
   2  -5  -3 6270.37 136.959   2
  -2  -5  -3 6176.22 134.369   2
   2  -5  -2 187.138 26.7724   2
  -2  -5  -2 107.101 17.1234   2
  -2   5  -2 86.1473 9.63872   3
  -2  -5  -2 89.7105 23.0697   3
  -2  -5  -1 587.149 44.1549   3
  -2   5  -1 525.697 37.6019   4
  -2  -5  -1 519.425 35.2295   2
   2  -5  -1 559.091 27.1536   4
   2  -5  -1 491.556 35.8974   2
   2  -5   0 4875.06 111.438   4
  -2   5   0 4837.07 111.860   4
  -2  -5   0 4832.32 129.644   3
   2  -5   1 611.248 27.4894   3
   2  -5   1 547.141 37.8254   4
  -2  -5   2 122.737 24.9918   4
  -2   5   2 96.3813 16.4014   2
  -2   5   3 7010.48 141.179   2
   2   5   3 6527.45 145.602   2
  -2  -5   3 6992.05 159.558   4
  -2  -5   4 574.549 40.2873   4
   2   5   4 569.574 34.8901   2
  -2   5   4 606.720 32.6185   2
  -2  -5   5 835.460 51.3771   4
  -2   5   5 791.332 37.3791   2
   2   5   5 768.816 41.1482   2
   2   5   5 800.824 47.2414   1
   2  -5   6 432.005 46.3259   1
   2   5   6 497.556 38.0350   1
   2   5   6 426.911 30.3105   2
  -2   5   6 418.254 26.8093   2
  -2   5   7 125.456 15.9603   2
   2  -5   7 136.667 29.1348   1
   2   5   7 110.210 16.8168   2
   2   5   8 195.875 28.0908   1
   2  -5   8 395.071 46.5191   1
  -2   5   8 269.582 21.2470   2
   2   5   8 274.698 25.0286   2
   2   5   9 500.764 43.2473   1
  -2   5   9 503.928 27.6644   2
   2   5   9 506.748 33.0240   2
   2   5  10 363.805 27.1226   2
   2   5  10 433.431 40.1984   1
  -2   6 -12 1470.86 110.839   4
   2   6 -12 1589.89 115.778   1
   2   6 -12 1465.78 94.8111   4
  -2   6 -11 485.960 65.8499   4
   2   6 -11 475.883 66.3757   1
   2  -6 -11 480.398 49.7275   4
   2   6 -11 552.066 60.5171   4
   2  -6 -10 1713.14 91.9203   4
   2   6 -10 1600.80 115.505   1
   2  -6 -10 1580.01 83.5985   1
   2   6 -10 1572.44 101.869   4
  -2   6 -10 1541.73 112.487   4
   2   6  -9 1399.19 91.7713   4
  -2   6  -9 1484.86 107.530   4
   2   6  -9 1576.45 110.291   1
   2  -6  -9 1541.04 78.9742   1
   2  -6  -8 4330.16 134.159   1
  -2   6  -8 4055.77 176.197   4
   2   6  -8 3900.96 172.487   1
   2   6  -8 4019.93 152.784   4
   2   6  -7 2474.48 129.337   1
   2  -6  -7 2704.89 99.1158   1
   2   6  -7 2430.47 110.028   4
  -2   6  -7 2562.54 132.758   4
   2   6  -6 3464.22 148.083   1
   2  -6  -6 3976.37 116.978   1
   2   6  -6 3489.30 126.699   4
  -2   6  -6 3648.32 152.480   4
  -2   6  -6 3422.66 148.222   1
   2   6  -5 601.440 59.4670   1
   2   6  -5 588.521 47.4106   4
  -2  -6  -4 7011.15 144.251   2
   2   6  -4 6921.31 173.101   4
   2  -6  -3 81.6632 14.9111   2
  -2  -6  -3 77.1866 13.9033   2
   2  -6  -2 10183.1 203.268   2
  -2  -6  -2 9960.68 225.729   3
  -2  -6  -2 10151.5 198.958   2
  -2   6  -2 10556.3 176.711   3
   2  -6  -1 9113.88 192.026   2
  -2  -6  -1 9243.71 208.366   3
  -2   6  -1 9167.23 196.052   4
   2  -6  -1 8875.02 166.795   4
  -2  -6   0 14500.2 285.170   3
  -2   6   0 14308.9 254.065   4
   2  -6   0 14185.4 251.867   4
   2  -6   1 9649.38 175.840   3
   2  -6   1 9854.34 202.618   4
   2  -6   2 10793.1 233.846   4
  -2  -6   2 11081.3 227.426   4
  -2  -6   3 37.7885 15.4443   4
  -2   6   4 8937.78 163.257   2
   2   6   4 8066.57 166.552   2
  -2  -6   4 8224.00 191.980   4
   2   6   5 719.202 42.7148   1
   2   6   5 642.668 35.2581   2
  -2  -6   5 627.936 46.9110   4
  -2   6   5 697.521 33.7149   2
   2   6   6 3815.22 97.1858   2
  -2  -6   6 3867.32 130.525   4
  -2   6   6 3948.60 90.2409   2
   2  -6   6 4124.44 147.793   1
   2   6   6 4074.62 116.132   1
   2   6   7 2876.16 99.7620   1
   2  -6   7 3165.77 127.851   1
   2   6   7 2747.27 78.7930   2
  -2   6   7 2913.26 72.9548   2
   2   6   8 4383.45 104.241   2
  -2   6   8 4465.29 94.4444   2
   2   6   9 1492.45 50.5077   2
   2   6   9 1600.45 75.1973   1
  -2   6   9 1422.87 42.1086   2
   2   6  10 1783.90 79.7083   1
   2   7 -12 30.1402 26.7272   4
   2   7 -12 61.8407 29.8680   1
  -2   7 -12 54.6737 32.8949   4
   2  -7 -11 90.5175 25.1720   4
   2   7 -11 60.7869 34.6872   1
  -2   7 -11 111.360 34.6879   4
   2   7 -11 115.550 33.5507   4
  -2   7 -10 544.953 68.6504   4
   2   7 -10 504.146 60.0236   4
   2  -7 -10 640.819 56.2833   4
   2  -7 -10 620.957 48.1184   1
   2   7 -10 561.257 70.5144   1
   2   7  -9 104.063 30.3786   4
   2   7  -9 120.996 35.9815   1
   2  -7  -9 131.984 24.8331   1
  -2   7  -9 126.942 40.6012   4
  -2   7  -8 241.938 46.7689   4
   2   7  -8 216.166 42.0667   1
   2   7  -8 225.466 36.2453   4
   2  -7  -8 220.149 27.2638   1
   2  -7  -7 411.322 37.7269   1
   2   7  -7 387.949 52.6076   1
   2   7  -7 447.238 47.1474   4
  -2   7  -7 390.345 56.2145   1
  -2   7  -7 403.678 53.5659   4
  -2   7  -6 563.488 60.7502   1
  -2   7  -6 591.172 61.5700   4
   2  -7  -6 674.029 41.7512   1
   2   7  -6 542.442 59.0769   1
   2   7  -6 575.512 53.2814   4
  -2   7  -5 1043.58 76.5230   1
   2   7  -5 965.752 63.4323   4
   2   7  -5 1002.19 75.1670   1
   2  -7  -4 2574.68 75.0920   2
   2   7  -4 2294.65 95.3494   4
  -2  -7  -4 2452.02 73.2133   2
  -2   7  -3 1426.65 50.2872   3
  -2  -7  -3 1459.35 78.1306   3
   2  -7  -3 1475.51 57.2545   2
  -2  -7  -3 1447.19 55.0373   2
  -2   7  -2 1487.22 49.2079   3
   2  -7  -2 1352.30 58.6930   2
  -2  -7  -2 1267.26 55.8510   2
  -2  -7  -2 1317.07 73.2016   3
   2  -7  -1 1059.52 45.8225   4
  -2  -7  -1 1128.52 66.7732   3
   2  -7  -1 1060.96 58.9476   2
  -2   7  -1 1027.41 56.8528   4
  -2   7   0 2018.15 72.5979   4
   2  -7   0 1998.05 70.2313   4
  -2  -7   0 2059.33 90.5016   3
   2  -7   1 1029.69 45.8849   3
   2  -7   1 1031.44 53.8611   4
  -2  -7   2 1545.51 73.3651   4
   2  -7   2 1435.43 71.5578   4
  -2  -7   3 1679.46 77.0671   4
  -2  -7   4 2534.27 97.3488   4
   2   7   5 1178.15 54.2968   1
  -2  -7   5 1128.63 65.1622   4
  -2  -7   6 680.694 53.2122   4
   2  -7   6 823.689 63.6288   1
   2   7   6 737.309 44.2225   1
   2  -7   7 430.668 48.0773   1
   2   7   7 486.778 38.0928   1
   2   7   9 148.139 22.7471   1
   2   7  10 542.032 42.3253   1
   2   8 -12 405.481 62.1634   1
   2   8 -12 428.735 54.5998   4
   2   8 -11 973.007 93.9454   1
   2  -8 -11 1069.95 72.5967   4
  -2   8 -11 1010.66 96.6764   4
   2   8 -11 905.805 77.1904   4
   2   8 -10 458.471 65.9637   1
   2  -8 -10 550.410 43.1009   1
   2   8 -10 491.549 57.9450   4
  -2   8 -10 570.660 71.4309   4
   2   8  -9 3420.24 169.495   1
   2   8  -9 3428.84 148.869   4
  -2   8  -9 3574.99 170.632   4
   2  -8  -9 3595.48 115.622   1
   2  -8  -8 4204.46 118.652   1
   2   8  -8 3657.32 170.270   1
   2   8  -8 3656.98 152.050   4
  -2   8  -8 3889.47 176.624   4
  -2   8  -8 3676.29 173.750   1
   2   8  -7 1614.73 92.8077   4
  -2   8  -7 1816.46 114.225   1
   2  -8  -7 1926.81 72.7702   1
   2   8  -7 1646.53 106.221   1
  -2   8  -7 1885.63 115.592   4
   2   8  -6 2120.81 117.593   1
  -2   8  -6 2319.85 123.503   4
  -2   8  -6 2326.72 122.412   1
   2  -8  -6 2538.82 80.0664   1
   2   8  -6 2295.67 106.886   4
  -2   8  -5 1260.98 86.4275   1
   2   8  -5 1235.62 73.2471   4
   2   8  -5 1182.68 81.5076   1
  -2  -8  -4 7737.58 157.282   2
  -2   8  -4 7921.61 224.546   1
   2  -8  -4 8033.84 160.099   2
  -2   8  -3 8575.31 166.080   3
  -2  -8  -3 8360.24 218.885   3
  -2  -8  -3 8461.16 173.556   2
   2  -8  -3 8776.66 178.547   2
  -2   8  -2 25247.1 396.086   3
  -2  -8  -2 25377.3 412.149   2
  -2  -8  -2 24628.5 458.780   3
   2  -8  -2 25185.4 418.106   2
   2  -8  -2 24767.9 401.474   4
  -2   8  -1 4897.22 138.849   4
   2  -8  -1 4966.12 121.235   4
  -2  -8  -1 5057.46 154.154   3
  -2  -8   0 7101.51 190.512   3
   2  -8   0 6463.80 152.644   3
   2  -8   0 6859.32 152.388   1
  -2   8   0 6588.76 158.065   4
   2  -8   0 6552.19 153.575   4
   2  -8   1 5119.20 125.333   3
   2  -8   1 5357.91 138.096   1
   2  -8   1 5206.63 140.718   4
  -2  -8   2 26245.1 456.020   4
   2  -8   2 25612.1 454.473   4
   2  -8   3 9858.36 236.772   4
  -2  -8   3 10226.1 232.681   4
  -2  -8   4 8077.25 201.271   4
   2   8   5 1482.50 59.5406   1
  -2  -8   5 1377.27 74.6558   4
  -2  -8   6 2656.87 110.495   4
   2  -8   6 2971.90 126.057   1
   2   8   6 2852.98 90.1002   1
   2   8   7 1890.97 74.3973   1
   2  -8   7 2053.34 104.356   1
   2   9 -12 392.346 51.2720   4
   2   9 -12 437.771 63.4185   1
   2   9 -11 173.375 46.9143   1
   2   9 -11 147.587 30.9470   4
  -2   9 -11 245.925 54.1522   4
   2   9 -10 387.682 59.8408   1
   2   9 -10 463.527 59.4379   4
  -2   9 -10 524.182 68.8689   4
   2   9  -9 996.031 89.9064   1
   2   9  -9 910.606 76.7879   4
   2  -9  -9 958.065 51.5611   1
  -2   9  -9 913.154 88.4352   4
   2  -9  -8 832.377 45.6188   1
  -2   9  -8 794.693 78.8177   4
   2   9  -8 773.497 80.6684   1
   2   9  -8 699.611 64.2675   4
  -2   9  -8 683.204 75.1350   1
   2  -9  -7 1100.05 49.6449   1
   2   9  -7 968.947 73.6853   4
  -2   9  -7 1141.06 90.0199   4
   2   9  -7 1095.15 87.1404   1
  -2   9  -7 1018.29 88.0779   1
  -2   9  -6 514.085 60.5020   4
   2  -9  -6 572.357 32.6310   1
   2   9  -6 545.331 60.5034   1
  -2   9  -6 491.875 59.3283   1
   2   9  -6 532.083 53.0219   4
  -2   9  -5 150.685 34.1852   1
   2   9  -5 133.984 31.9675   1
   2   9  -5 160.491 31.4494   4
  -2  -9  -5 153.583 16.7459   2
   2  -9  -4 154.487 18.5159   2
  -2   9  -4 127.088 17.8861   3
  -2   9  -4 153.296 33.9318   1
  -2  -9  -4 143.077 18.5002   2
   2  -9  -3 2356.27 78.3196   2
  -2  -9  -3 2219.67 105.072   3
  -2  -9  -3 2321.72 75.4121   2
  -2   9  -3 2232.90 71.9342   3
  -2  -9  -2 3797.82 135.359   3
  -2   9  -2 3897.43 100.711   3
   2  -9  -2 3707.22 103.178   4
   2  -9  -2 3775.09 110.755   2
  -2  -9  -1 2502.10 109.077   3
   2  -9  -1 2499.85 77.6080   1
  -2   9  -1 2455.49 94.6845   4
   2  -9  -1 2550.71 84.4065   4
   2  -9   0 2999.09 96.4860   4
  -2  -9   0 3047.65 122.741   3
   2  -9   0 2869.01 95.9894   3
  -2   9   0 2954.21 100.686   4
   2  -9   0 2890.11 90.3569   1
   2  -9   1 2141.22 78.2990   3
   2  -9   1 2267.87 87.7831   4
   2  -9   1 2280.75 84.9836   1
   2  -9   2 3776.01 125.874   4
  -2  -9   2 3918.79 128.789   4
   2  -9   3 2156.43 98.4728   4
  -2  -9   3 2332.34 99.9220   4
  -2  -9   4 111.494 22.8013   4
   2  -9   4 109.722 25.9217   4
  -2  -9   5 231.940 32.2217   4
   2   9   5 235.215 23.4897   1
  -2  -9   6 682.139 56.1400   4
   2   9   6 676.662 40.7445   1
   2  -9   6 744.536 62.5637   1
  -2  -9   7 1174.05 74.9866   4
   2   9   7 1203.83 57.5053   1
   2   9   8 869.238 48.4824   1
   2  10 -12 2231.08 123.999   4
   2  10 -11 853.378 78.9886   4
  -2  10 -11 913.263 90.1662   4
   2  10 -11 923.894 92.5637   1
   2  10 -10 2447.15 148.598   1
  -2  10 -10 2591.12 155.272   4
   2  10 -10 2545.24 135.850   4
  -2  10  -9 1521.67 113.286   1
   2  10  -9 1405.35 109.623   1
  -2  10  -9 1629.40 116.738   4
   2  10  -9 1423.05 99.3591   4
   2 -10  -9 1520.85 59.6415   1
  -2  10  -8 2221.14 136.565   1
   2  10  -8 2185.60 118.658   4
   2  10  -8 2110.88 130.122   1
  -2  10  -8 2242.43 134.563   4
   2 -10  -8 2390.76 73.8862   1
  -2  10  -7 1927.64 118.512   4
   2  10  -7 1764.80 114.329   1
   2  10  -7 1796.87 101.852   4
  -2  10  -7 1864.29 120.333   1
   2 -10  -7 2048.11 62.5874   1
   2 -10  -6 1389.99 46.9067   1
  -2  10  -6 1256.86 95.4461   1
   2  10  -6 1239.81 82.9530   4
   2  10  -6 1179.12 91.1127   1
  -2  10  -6 1352.07 96.2803   4
  -2  10  -5 3726.40 110.090   3
  -2  10  -5 3559.84 154.147   1
   2  10  -5 3430.85 149.764   1
  -2 -10  -5 3657.39 90.1115   2
  -2 -10  -4 1305.29 86.3828   3
   2 -10  -4 1332.91 53.8438   2
  -2 -10  -4 1316.52 52.6452   2
  -2  10  -4 1259.92 84.9631   1
  -2  10  -4 1362.86 58.3964   3
   2  10  -4 1220.12 79.7206   1
  -2  10  -3 1507.25 61.2468   3
  -2 -10  -3 1534.20 90.0962   3
  -2 -10  -3 1507.40 61.9847   2
  -2  10  -3 1479.62 87.4546   1
   2 -10  -3 1615.87 65.4795   2
  -2  10  -2 11534.9 215.575   3
  -2 -10  -2 10724.0 267.909   3
   2 -10  -2 10642.6 195.879   1
   2 -10  -2 10700.6 217.928   4
  -2 -10  -1 1668.92 92.7897   3
  -2  10  -1 1574.85 78.1848   4
   2 -10  -1 1707.92 71.1715   4
   2 -10  -1 1655.75 62.8512   1
   2 -10   0 10495.5 228.261   3
  -2 -10   0 10719.5 264.708   3
   2 -10   0 10382.5 213.311   1
   2 -10   0 10561.8 223.945   4
   2 -10   1 1554.35 70.6204   3
   2 -10   1 1478.93 73.3062   4
  -2 -10   1 1587.07 90.0271   3
   2 -10   1 1568.19 70.1716   1
  -2 -10   2 11163.7 256.651   4
   2 -10   2 10970.4 247.617   1
   2 -10   2 11458.7 253.275   4
  -2 -10   3 2149.25 98.4651   4
   2 -10   3 2046.53 95.9952   4
   2 -10   4 1512.66 86.8979   4
  -2 -10   4 1461.46 81.8557   4
  -2 -10   5 4230.02 147.839   4
  -2 -10   6 1418.67 82.9044   4
   2 -10   6 1413.49 86.9975   1
   2  10   6 1383.13 56.9415   1
   2  10   7 2033.88 72.7898   1
  -2 -10   7 2049.84 101.700   4
   2  10   8 2645.34 85.7505   1
   2  10   9 1691.71 65.7553   1
   2  11 -12 315.326 48.8327   4
   2  11 -11 491.771 66.5196   1
  -2  11 -11 508.403 71.1720   4
   2  11 -11 426.836 56.6418   4
   2  11 -10 577.630 74.9658   1
  -2  11 -10 556.521 70.9601   4
   2  11 -10 559.878 64.9870   4
   2  11  -9 1274.55 105.013   1
  -2  11  -9 1408.31 109.600   4
   2  11  -9 1170.72 90.6061   4
  -2  11  -9 1221.55 106.454   1
   2  11  -8 711.836 68.7007   4
   2  11  -8 761.747 80.4740   1
  -2  11  -8 751.609 78.0564   4
   2 -11  -8 738.973 33.0658   1
  -2  11  -8 663.762 73.9746   1
   2 -11  -7 1460.53 43.9606   1
   2  11  -7 1414.81 104.036   1
  -2  11  -7 1505.32 109.980   1
  -2  11  -7 1396.31 104.546   4
   2  11  -7 1455.36 92.5867   4
   2 -11  -6 1378.93 38.9550   1
  -2  11  -6 1322.95 98.1817   1
  -2  11  -6 1324.73 97.0680   4
   2  11  -6 1242.62 93.5050   1
   2  11  -6 1197.60 83.7801   4
   2 -11  -5 2143.88 53.0633   1
  -2  11  -5 2146.00 118.882   1
  -2 -11  -5 2146.40 65.6588   2
   2  11  -5 2046.25 114.836   1
  -2  11  -5 2134.62 81.2301   3
   2 -11  -5 2173.73 64.5929   2
  -2  11  -5 2283.64 122.358   4
  -2  11  -4 11.3886 20.7495   1
  -2 -11  -4 50.9715 12.0666   2
   2 -11  -4 16.8279 10.7148   2
  -2  11  -4 25.2550 8.94798   3
  -2 -11  -4 15.7367 20.7322   3
   2  11  -4 17.3021 22.2480   1
  -2  11  -3 1426.95 60.9877   3
  -2 -11  -3 1293.87 85.4252   3
  -2  11  -3 1285.85 81.9294   1
  -2 -11  -3 1423.53 60.8530   2
   2 -11  -3 1285.89 43.7017   1
   2 -11  -3 1397.39 62.2261   2
  -2  11  -2 304.214 28.3495   3
   2 -11  -2 263.330 22.2390   1
  -2 -11  -2 269.452 41.4625   3
   2 -11  -2 301.974 29.4953   4
  -2 -11  -1 5190.67 176.842   3
   2 -11  -1 5327.31 142.109   4
  -2  11  -1 5285.13 158.092   4
   2 -11  -1 5211.46 125.673   1
  -2 -11   0 3244.58 135.324   3
   2 -11   0 3176.49 112.631   3
   2 -11   0 3019.06 107.258   4
   2 -11   0 3034.06 97.8813   1
  -2 -11   1 5061.42 174.469   3
   2 -11   1 4938.86 143.387   3
   2 -11   1 4905.27 146.406   4
   2 -11   1 5065.79 139.926   1
   2 -11   2 339.283 35.9993   3
   2 -11   2 283.226 34.6605   1
  -2 -11   2 310.355 37.9692   4
   2 -11   2 284.662 34.5560   4
   2 -11   3 1477.66 78.6821   1
  -2 -11   3 1460.04 84.0275   4
   2 -11   3 1482.64 81.9768   4
   2 -11   4 16.1307 18.1545   4
  -2 -11   4 26.8143 16.4774   4
   2 -11   5 2485.83 114.144   1
  -2 -11   5 2515.50 113.732   4
   2 -11   6 1721.36 94.8717   1
  -2 -11   6 1637.46 91.8164   4
   2  11   6 1547.18 59.0115   1
   2  11   7 1760.65 63.8268   1
  -2 -11   7 1656.65 92.5994   4
   2  11   8 887.726 44.3965   1
   2  12 -12 607.109 67.2239   4
   2  12 -11 226.058 49.5952   1
  -2  12 -11 199.290 49.8962   4
   2  12 -11 191.183 40.9691   4
   2  12 -10 1125.65 102.224   1
  -2  12 -10 1254.57 108.475   4
   2  12 -10 1018.33 86.1658   4
  -2  12  -9 86.2464 35.0755   1
   2  12  -9 177.785 47.1567   1
  -2  12  -9 94.9604 40.6786   4
   2  12  -9 63.0590 31.5734   4
   2  12  -8 1254.35 92.8453   4
   2  12  -8 1187.88 98.9159   1
  -2  12  -8 1278.56 105.879   1
  -2  12  -8 1239.28 101.823   4
  -2  12  -7 1538.29 75.4539   3
  -2  12  -7 1431.62 108.126   1
   2  12  -7 1492.56 107.995   1
  -2  12  -7 1607.85 111.381   4
   2  12  -7 1484.30 96.1900   4
   2  12  -6 2499.70 134.386   1
  -2  12  -6 2745.25 144.884   1
  -2  12  -6 2857.96 147.353   4
   2  12  -5 611.084 58.7282   3
  -2  12  -5 604.828 43.0901   3
   2  12  -5 512.129 58.1866   1
  -2  12  -5 513.421 62.2344   1
   2 -12  -5 585.946 32.4005   2
  -2 -12  -5 577.775 32.6281   2
  -2  12  -5 548.402 62.0747   4
   2 -12  -4 3261.64 68.2736   1
   2  12  -4 4197.59 146.695   3
  -2  12  -4 3705.36 109.470   3
  -2 -12  -4 3652.91 153.904   3
  -2  12  -4 3597.32 153.577   1
  -2 -12  -4 3771.96 101.722   2
  -2  12  -4 3837.57 158.100   4
   2  12  -4 3405.72 145.487   1
   2 -12  -4 3852.58 104.180   2
  -2  12  -3 208.376 36.2455   1
   2 -12  -3 149.415 21.7976   2
   2 -12  -3 148.857 14.0537   1
  -2  12  -3 154.947 20.5146   3
  -2  12  -3 182.159 33.0020   4
  -2 -12  -3 125.330 32.0712   3
  -2 -12  -2 3262.21 141.858   3
  -2  12  -2 3554.59 107.128   3
   2 -12  -2 3225.53 87.2269   1
   2 -12  -2 3391.81 108.832   4
  -2 -12  -1 1165.54 81.3850   3
   2 -12  -1 1153.21 71.2190   3
   2 -12  -1 1117.70 61.3733   4
   2 -12  -1 1063.35 50.2649   1
  -2 -12   0 8278.39 235.569   3
   2 -12   0 8129.16 185.370   1
   2 -12   0 8012.64 205.585   3
   2 -12   0 8301.49 201.398   4
  -2 -12   1 968.049 78.6924   3
   2 -12   1 982.092 61.8489   3
   2 -12   1 1033.64 63.0566   4
   2 -12   1 968.560 57.8249   1
   2 -12   2 3683.81 125.177   1
   2 -12   2 3800.42 129.356   3
   2 -12   2 3658.22 130.466   4
  -2 -12   2 3627.14 133.930   4
   2 -12   3 218.511 32.7315   1
   2 -12   3 174.049 29.4109   4
  -2 -12   3 175.414 31.8008   4
   2 -12   4 3778.87 141.511   1
   2 -12   4 3698.46 143.110   4
  -2 -12   4 3801.17 148.794   4
   2 -12   5 657.128 57.5275   1
  -2 -12   5 710.668 61.7027   4
   2 -12   5 665.931 61.6826   4
   2  12   6 2379.75 71.7337   1
  -2 -12   6 2424.65 116.043   4
   2  12   7 1595.82 56.3690   1
  -2 -12   7 1589.82 92.3188   4
   2  12   8 1336.40 51.1338   1
   2  13 -12-15.3084 20.3892   4
   2  13 -11 1016.98 87.3462   4
   2  13 -10 23.4903 25.9029   1
  -2  13 -10 67.0991 36.2280   4
   2  13 -10 63.7223 30.1925   4
  -2  13  -9 456.100 68.0415   1
   2  13  -9 476.051 68.4306   1
  -2  13  -9 663.566 75.2230   4
   2  13  -9 529.727 66.0807   4
  -2  13  -8 168.483 41.8773   1
  -2  13  -8 213.180 27.7950   3
   2  13  -8 242.272 52.5861   1
  -2  13  -8 164.764 40.8968   4
   2  13  -8 203.005 42.2525   4
  -2  13  -7 328.681 56.2663   1
   2  13  -7 294.043 44.2850   4
  -2  13  -7 425.924 38.3431   3
   2  13  -7 337.415 54.7343   1
  -2  13  -7 319.715 51.9003   4
  -2  13  -6 537.135 70.6146   1
   2  13  -6 582.941 67.8357   1
  -2  13  -6 556.639 66.0415   4
  -2  13  -5 551.049 67.2712   1
  -2  13  -5 641.575 66.8483   4
  -2 -13  -5 585.831 70.0624   3
   2 -13  -5 695.348 36.6888   2
   2  13  -5 783.301 61.6123   3
   2  13  -5 644.769 66.0614   1
  -2 -13  -5 676.282 36.4917   2
  -2  13  -4 1527.58 68.8778   3
  -2 -13  -4 1424.89 98.6604   3
  -2 -13  -4 1528.65 62.7496   2
   2  13  -4 1802.66 94.9081   3
   2  13  -4 1520.06 95.2299   1
  -2  13  -4 1435.04 95.8197   1
   2 -13  -4 1520.40 64.4042   2
  -2  13  -4 1503.13 97.8956   4
   2 -13  -3 1511.00 48.0328   1
  -2  13  -3 1659.69 97.6125   4
  -2  13  -3 1730.61 72.1656   3
  -2 -13  -3 1506.41 99.2275   3
  -2  13  -3 1715.22 97.7130   1
   2 -13  -3 1652.97 73.2270   2
   2  13  -3 1535.69 92.1927   1
  -2 -13  -2 1172.24 87.4544   3
  -2  13  -2 1268.75 61.9610   3
  -2  13  -2 1123.79 76.2074   4
   2 -13  -2 1071.69 60.0187   4
   2 -13  -2 1032.16 45.8658   1
   2 -13  -1 1679.62 66.7901   1
  -2 -13  -1 1811.30 106.222   3
   2 -13  -1 1777.41 93.7258   3
   2 -13  -1 1752.92 80.2467   4
  -2 -13   0 4852.48 177.294   3
   2 -13   0 4784.35 132.979   1
   2 -13   0 5185.21 152.101   4
   2 -13   0 4741.67 155.229   3
   2 -13   1 2016.54 85.8153   1
  -2 -13   1 2048.58 112.701   3
   2 -13   1 1906.30 90.1572   3
   2 -13   1 2078.90 95.0155   4
   2 -13   2 1298.98 75.4499   3
  -2 -13   2 1246.30 77.6533   4
   2 -13   2 1272.53 75.9808   4
   2 -13   2 1259.47 71.1658   1
   2 -13   3 1844.76 96.2292   4
   2 -13   3 1841.19 92.9350   1
  -2 -13   3 1874.39 99.3523   4
   2 -13   4 1498.48 90.5443   4
   2 -13   4 1518.42 87.9303   1
  -2 -13   4 1657.00 95.9454   4
   2 -13   5 776.642 66.5809   4
   2 -13   5 775.782 62.2469   1
  -2 -13   5 849.400 68.9914   4
  -2 -13   6 707.271 63.2656   4
   2  13   6 661.841 33.6538   1
   2  13   7 434.604 25.9970   1
   2  13   8 266.071 19.9377   1
   2  14 -12 254.566 44.9632   4
   2  14 -11 288.019 50.5901   4
   2  14 -10 779.249 90.0098   1
  -2  14 -10 707.017 82.3790   4
   2  14 -10 643.673 70.3703   4
   2  14  -9 303.814 55.6817   1
  -2  14  -9 296.976 56.5928   1
  -2  14  -9 382.733 63.7456   4
   2  14  -9 218.195 43.7745   4
  -2  14  -8 2385.64 95.2407   3
  -2  14  -8 2330.64 143.173   4
   2  14  -8 2133.98 134.601   1
   2  14  -8 2060.97 123.491   4
  -2  14  -8 2349.18 147.196   1
  -2  14  -7 121.041 35.6094   1
  -2  14  -7 149.671 24.0967   3
   2  14  -7 125.050 35.9380   1
  -2  14  -7 130.028 36.9047   4
  -2  14  -6 3964.71 124.177   3
  -2  14  -6 3607.95 178.416   1
   2  14  -6 3457.61 164.571   1
  -2  14  -6 3801.69 174.351   4
  -2 -14  -6 3717.90 84.6836   2
   2  14  -5 591.179 54.9169   3
  -2  14  -5 481.128 61.5469   4
  -2 -14  -5 505.516 61.2491   3
  -2  14  -5 492.072 64.2561   1
  -2 -14  -5 466.903 31.5005   2
   2 -14  -5 519.874 32.2939   2
   2  14  -5 403.916 54.2616   1
   2  14  -4 3459.89 135.181   3
  -2 -14  -4 2896.49 146.364   3
  -2 -14  -4 3038.44 95.8837   2
  -2  14  -4 2982.12 142.365   1
   2 -14  -4 3124.95 98.8705   2
  -2  14  -4 3101.96 145.827   4
   2  14  -4 2907.45 137.205   1
   2  14  -3 1582.43 87.6850   3
  -2 -14  -3 1283.59 94.7882   3
   2  14  -3 1256.39 85.4592   1
  -2  14  -3 1361.13 89.7981   1
   2 -14  -3 1363.70 45.6038   1
  -2  14  -3 1389.56 67.1158   3
  -2  14  -3 1430.46 92.0166   4
   2 -14  -2 948.546 45.0822   1
  -2  14  -2 1056.40 58.0031   3
   2 -14  -2 908.310 57.2503   4
  -2  14  -2 846.597 68.6716   4
  -2 -14  -2 959.769 78.4670   3
  -2 -14  -1 636.229 65.4426   3
   2 -14  -1 661.325 40.5411   1
   2 -14  -1 652.411 59.5127   3
   2 -14  -1 718.594 52.0818   4
  -2 -14   0 492.800 57.6836   3
   2 -14   0 493.895 40.4381   1
   2 -14   0 511.971 52.2968   3
   2 -14   0 531.227 47.9211   4
  -2 -14   1 781.656 74.2564   3
   2 -14   1 785.372 59.7390   3
   2 -14   1 796.289 54.5787   1
   2 -14   1 772.284 58.5584   4
   2 -14   2 968.235 63.7442   1
   2 -14   2 897.417 65.6580   4
  -2 -14   2 1041.09 71.3806   4
   2 -14   2 931.767 66.9212   3
   2 -14   3 1865.01 95.9978   1
  -2 -14   3 1940.96 102.368   4
   2 -14   3 1745.19 95.9247   4
   2 -14   4 3544.01 144.413   4
  -2 -14   4 3832.05 153.199   4
   2 -14   4 3395.25 140.085   1
   2 -14   5 609.507 57.8811   1
  -2 -14   5 716.891 64.8837   4
  -2 -14   6 4984.75 175.398   4
   2  14   6 4536.74 98.9608   1
   2  14   7 59.8900 9.14456   1
   2  15 -11 618.732 72.4855   4
   2  15 -10 67.2076 30.9273   1
  -2  15 -10 133.185 39.0422   4
   2  15 -10 143.120 41.0915   4
   2  15  -9 676.106 78.7072   1
  -2  15  -9 664.392 84.2735   1
  -2  15  -9 755.468 86.0498   4
   2  15  -9 740.058 77.4871   4
  -2  15  -8 309.454 56.4783   1
  -2  15  -8 203.231 28.4042   3
   2  15  -8 181.871 44.3786   1
  -2  15  -8 209.277 46.1084   4
   2  15  -7 172.368 42.0829   1
  -2  15  -7 223.498 28.4141   3
  -2  15  -7 199.642 45.0422   1
  -2  15  -7 216.184 44.9970   4
  -2 -15  -6 561.603 69.0854   3
  -2  15  -6 597.061 45.2250   3
   2  15  -6 659.391 72.1122   1
  -2  15  -6 650.878 72.1539   4
  -2  15  -6 621.232 76.2935   1
  -2 -15  -6 644.802 30.7626   2
  -2  15  -5 23.4119 24.0777   4
  -2 -15  -5 21.6094 9.85892   2
   2 -15  -5 18.5056 9.69340   2
   2  15  -5 33.7737 23.8270   1
  -2 -15  -5 31.1246 23.9639   3
  -2  15  -5 13.1836 25.2236   1
   2 -15  -4 1207.63 60.2232   2
   2  15  -4 1251.56 79.9513   3
  -2 -15  -4 1132.25 92.6738   3
  -2 -15  -4 1191.82 58.0546   2
  -2  15  -4 1110.89 86.8584   1
  -2  15  -4 1252.08 91.4795   4
   2  15  -4 1030.05 82.5187   1
  -2 -15  -3 851.617 78.7829   3
   2 -15  -3 808.386 34.8038   1
  -2  15  -3 848.444 71.6316   1
   2  15  -3 792.729 68.3870   1
   2  15  -3 899.321 66.2791   3
  -2  15  -3 866.425 72.4145   4
  -2  15  -2 1007.35 73.8554   4
   2  15  -2 1112.87 73.8331   3
   2 -15  -2 928.160 45.9765   1
   2 -15  -2 922.172 59.4949   4
   2 -15  -2 949.975 76.0175   3
   2  15  -2 974.095 71.2963   1
  -2 -15  -2 1003.58 83.4096   3
  -2 -15  -1 1901.66 112.734   3
   2 -15  -1 1679.00 68.9787   1
   2 -15  -1 1890.96 102.742   3
   2 -15  -1 1812.09 85.8538   4
   2 -15   0 572.907 55.8427   3
   2 -15   0 585.104 43.7893   1
   2 -15   0 647.224 53.1738   4
  -2 -15   0 593.448 67.8823   3
   2 -15   1 1864.62 85.9968   1
   2 -15   1 1888.72 94.6639   4
   2 -15   1 1843.29 95.7289   3
  -2 -15   1 1731.49 111.359   3
   2 -15   2 1188.83 76.3942   3
  -2 -15   2 1157.35 79.6050   4
   2 -15   2 1070.88 72.9186   4
   2 -15   2 1040.66 67.8183   1
   2 -15   3 763.697 65.5935   1
   2 -15   3 911.892 69.8463   4
  -2 -15   3 952.042 72.7857   4
   2 -15   4 1154.94 77.4573   1
  -2 -15   4 1268.45 87.9375   4
   2 -15   4 1113.62 80.7935   4
  -2 -15   5 102.691 30.3237   4
   2  15   6 561.610 26.3446   1
  -2  16 -10 741.594 84.4537   4
  -2  16  -9 702.403 83.5077   4
   2  16  -9 519.251 73.5453   1
  -2  16  -9 590.495 78.4665   1
  -2  16  -8 842.805 56.0055   3
   2  16  -8 737.857 82.5448   1
  -2  16  -8 929.628 92.3293   4
  -2  16  -8 848.259 90.6246   1
  -2  16  -7 161.300 42.4598   1
  -2  16  -7 134.555 23.1289   3
  -2 -16  -7 163.413 41.6467   3
   2  16  -7 240.557 49.8742   1
  -2  16  -7 164.528 40.8493   4
  -2 -16  -6 3367.90 81.7831   2
  -2  16  -6 3417.99 169.033   4
   2  16  -6 2966.13 154.164   1
  -2  16  -6 3296.01 168.316   1
  -2 -16  -6 3196.63 167.774   3
  -2  16  -6 3179.95 112.894   3
   2 -16  -6 3212.87 75.5136   2
  -2  16  -5 707.085 51.5689   3
  -2  16  -5 655.891 70.6472   4
  -2  16  -5 639.768 74.7634   1
  -2 -16  -5 651.021 74.0306   3
  -2 -16  -5 725.551 42.2848   2
   2  16  -5 604.409 66.6466   1
   2 -16  -5 737.605 42.0833   2
  -2 -16  -4 2475.27 140.547   3
   2  16  -4 2458.01 129.748   1
   2 -16  -4 2709.37 97.4488   2
  -2 -16  -4 2596.49 92.4370   2
  -2  16  -4 2496.43 134.438   1
   2  16  -4 2898.17 124.914   3
  -2  16  -4 2508.07 134.939   4
  -2  16  -3 456.645 53.4104   1
   2  16  -3 532.724 53.0076   3
  -2 -16  -3 519.917 63.2519   3
   2  16  -3 528.839 55.4251   1
  -2  16  -3 515.625 58.1040   4
   2 -16  -3 480.263 27.0101   1
   2  16  -2 4253.86 151.704   3
  -2 -16  -2 3990.46 175.158   3
   2 -16  -2 3777.49 158.348   3
   2 -16  -2 3873.84 104.131   1
   2  16  -2 3593.14 145.074   1
   2 -16  -2 4046.39 135.586   4
  -2 -16  -1 999.329 86.6525   3
   2  16  -1 944.612 66.1762   1
   2 -16  -1 804.556 49.6533   1
   2 -16  -1 955.586 75.9192   3
   2  16  -1 997.597 70.7862   3
   2 -16  -1 975.716 64.5970   4
  -2 -16   0 6587.60 231.348   3
   2  16   0 7502.25 215.350   3
   2 -16   0 6892.12 211.607   3
   2 -16   0 6600.74 172.261   1
   2 -16   0 7200.41 199.294   4
  -2 -16   1 1022.24 87.3762   3
   2 -16   1 1062.25 66.1659   1
   2 -16   1 1160.77 75.8277   4
   2 -16   1 1156.74 78.8772   3
   2 -16   2 4286.20 156.407   3
  -2 -16   2 4428.52 163.187   4
   2 -16   2 4360.99 148.029   1
   2 -16   2 4751.87 165.168   4
   2 -16   3 657.768 57.5655   1
   2 -16   3 603.179 58.6038   4
  -2 -16   3 635.778 60.2455   4
  -2 -16   4 3222.48 142.697   4
   2 -16   4 2849.12 125.715   1
   2  17  -9 915.279 91.9607   1
  -2  17  -9 969.142 99.6677   1
  -2  17  -9 893.973 92.2419   4
  -2  17  -8 456.904 70.5311   1
  -2 -17  -8 366.696 66.2644   3
   2  17  -8 368.190 61.1524   1
  -2  17  -8 464.131 67.5654   4
  -2  17  -7 1609.38 123.726   1
  -2  17  -7 1638.40 78.0673   3
  -2 -17  -7 1800.45 128.745   3
  -2  17  -7 1826.61 127.417   4
   2  17  -7 1540.14 113.677   1
  -2  17  -6 504.711 65.0607   1
  -2  17  -6 528.786 44.8104   3
   2  17  -6 496.920 63.4864   1
  -2 -17  -6 426.953 63.7482   3
   2 -17  -6 490.389 27.2652   2
  -2  17  -6 580.128 70.0524   4
  -2 -17  -6 541.322 29.9108   2
  -2 -17  -5 3351.51 98.9438   2
   2 -17  -5 3480.71 101.279   2
  -2  17  -5 3120.50 111.969   3
   2  17  -5 2821.35 147.150   1
  -2 -17  -5 2975.35 163.582   3
  -2  17  -5 3203.45 159.369   4
  -2  17  -5 3275.09 160.944   1
  -2 -17  -4 103.239 20.5615   2
  -2  17  -4 108.354 32.2372   1
   2  17  -4 90.4343 30.1310   1
  -2  17  -4 97.8986 19.3548   3
  -2 -17  -4 116.859 36.6414   3
   2 -17  -4 114.788 20.6774   2
  -2  17  -4 80.1492 26.4728   4
   2  17  -3 732.734 62.1405   3
  -2 -17  -3 719.865 78.8700   3
   2 -17  -3 790.854 57.5188   4
  -2  17  -3 816.511 55.6455   3
   2 -17  -3 773.134 74.1301   3
  -2  17  -3 714.345 69.8680   4
  -2  17  -3 693.732 67.7004   1
   2  17  -3 791.460 70.8923   1
   2 -17  -2 1125.72 51.9227   1
   2 -17  -2 1159.81 88.5463   3
   2  17  -2 1380.86 84.7748   3
  -2 -17  -2 1202.09 96.4836   3
   2  17  -2 1102.29 78.7023   1
   2 -17  -2 1280.96 73.9000   4
  -2 -17  -1 3551.18 169.763   3
   2 -17  -1 3976.49 162.103   3
   2  17  -1 4221.39 153.604   3
   2 -17  -1 3823.01 115.661   1
   2 -17  -1 4055.61 140.034   4
   2  17  -1 3718.22 140.764   1
  -2 -17   0 2534.35 140.406   3
   2 -17   0 2499.71 125.993   3
   2  17   0 2890.52 126.724   3
   2 -17   0 2625.62 114.749   4
   2 -17   0 2687.42 101.195   1
   2  17   0 2493.28 105.998   1
   2 -17   1 3558.39 147.635   3
   2 -17   1 3878.46 145.325   4
  -2 -17   1 3391.23 166.028   3
   2 -17   1 3737.72 129.297   1
  -2 -17   1 3829.21 149.672   4
   2 -17   2 1227.06 82.5706   3
   2 -17   2 1266.69 76.7890   1
   2 -17   2 1349.64 85.9249   4
  -2 -17   2 1287.72 86.2381   4
  -2 -17   3 664.406 62.3757   4
   2 -17   3 647.021 56.4705   1
   2 -17   3 719.246 62.9132   4
   2 -17   4 140.728 30.9969   1
  -2 -18  -9 241.010 54.6086   3
   2  18  -9 202.691 49.2700   1
  -2  18  -9 317.133 60.5742   4
  -2  18  -9 225.893 51.0595   1
  -2  18  -8 459.356 66.8187   1
   2  18  -8 496.761 71.2812   1
  -2 -18  -8 461.640 70.4290   3
  -2  18  -8 485.251 69.6375   4
  -2  18  -7 285.118 57.9741   1
  -2  18  -7 299.179 56.8281   4
  -2  18  -7 181.234 27.7809   3
   2  18  -7 226.703 44.9237   1
  -2 -18  -7 285.011 57.4843   3
  -2  18  -6 1589.04 77.8688   3
   2 -18  -6 1544.44 52.0090   2
  -2 -18  -6 1489.17 117.205   3
   2  18  -6 1433.51 108.810   1
  -2  18  -6 1645.82 119.868   1
  -2  18  -6 1668.17 118.676   4
  -2 -18  -5 371.056 32.1282   2
  -2  18  -5 365.724 38.3244   3
  -2  18  -5 431.799 63.3176   4
  -2 -18  -5 327.668 56.6271   3
  -2  18  -5 312.192 53.8187   1
   2 -18  -5 365.580 32.7482   2
   2  18  -5 326.126 51.7305   1
   2 -18  -4 2613.03 100.219   2
  -2 -18  -4 2249.34 140.245   3
  -2  18  -4 2404.97 97.2135   3
   2  18  -4 2254.76 126.394   1
  -2  18  -4 2492.44 137.205   4
  -2  18  -4 2390.27 132.445   1
  -2 -18  -3 1666.16 116.956   3
  -2  18  -3 1596.55 101.670   1
  -2  18  -3 1660.23 81.5333   3
   2 -18  -3 1596.34 106.991   3
   2  18  -3 1548.05 100.029   1
   2 -18  -3 1718.10 87.2220   4
   2 -18  -2 1337.29 97.5763   3
   2 -18  -2 1407.92 79.4917   4
   2  18  -2 1360.42 87.8832   1
  -2 -18  -2 1345.77 105.448   3
   2 -18  -2 1445.96 59.6690   1
   2 -18  -1 321.889 39.6011   4
   2 -18  -1 406.317 35.9130   1
  -2 -18  -1 366.358 56.4707   3
   2  18  -1 355.545 42.2167   1
   2 -18  -1 373.362 51.9891   3
   2  18  -1 375.310 45.7759   3
  -2 -18   0 2148.57 130.366   3
   2 -18   0 2195.44 120.443   3
   2  18   0 2314.84 112.684   3
   2 -18   0 2153.61 91.5662   1
   2  18   0 2090.98 97.5065   1
   2 -18   0 2123.22 103.674   4
   2 -18   1 448.922 53.0234   3
   2 -18   1 406.466 42.5185   1
  -2 -18   1 376.518 59.7465   3
   2 -18   1 392.445 47.8530   4
  -2 -18   1 441.005 51.7209   4
   2  18   1 431.724 40.8935   1
   2 -18   2 1700.86 101.864   3
   2 -18   2 1721.72 98.1475   4
   2 -18   2 1766.98 91.4783   1
  -2 -18   2 1769.19 101.547   4
   2 -18   3 1683.15 92.4385   1
   2  18   4 2437.56 72.3394   1
   2  18   5 276.405 16.6622   1
  -2 -19  -9 1117.70 106.668   3
   2  19  -8 314.410 57.4515   1
  -2 -19  -8 257.673 52.3799   3
  -2  19  -8 285.777 53.8323   1
  -2  19  -8 318.180 59.6347   4
  -2  19  -7 1746.61 130.719   1
   2  19  -7 1782.36 125.607   1
  -2 -19  -7 1744.48 130.384   3
  -2  19  -7 1692.14 125.289   4
  -2  19  -6 726.848 52.4222   3
  -2 -19  -6 820.355 89.9452   3
   2  19  -6 689.910 77.3820   1
  -2  19  -6 776.226 81.5592   1
  -2  19  -6 839.777 85.3942   4
  -2  19  -5 2008.25 88.2871   3
  -2 -19  -5 2131.79 79.1343   2
  -2 -19  -5 1889.72 133.609   3
  -2  19  -5 1919.97 125.776   1
   2  19  -5 1705.45 116.628   1
  -2  19  -5 2120.90 132.969   4
   2 -19  -5 2124.57 82.6064   2
  -2  19  -4 240.173 45.3476   1
   2  19  -4 202.814 41.3495   1
   2 -19  -4 241.466 32.2165   2
  -2 -19  -4 215.861 46.9588   3
  -2  19  -4 238.903 29.6022   3
   2 -19  -4 186.409 43.5659   3
  -2  19  -4 191.365 42.4979   4
  -2  19  -3 805.210 73.8702   1
  -2 -19  -3 884.434 87.4215   3
  -2  19  -3 905.719 59.3756   3
   2  19  -3 753.348 72.7575   1
   2 -19  -3 862.493 82.9904   3
   2 -19  -3 960.773 64.6132   4
  -2 -19  -2 48.6161 27.0669   3
   2 -19  -2 45.6857 28.9562   3
   2  19  -2 16.4847 21.3133   1
   2 -19  -2 23.3378 17.2115   4
   2 -19  -1 2068.00 122.340   3
   2 -19  -1 2216.84 86.5737   1
   2 -19  -1 2015.83 99.2832   4
   2  19  -1 2078.95 106.035   1
  -2 -19  -1 2110.11 134.086   3
  -2 -19   0 321.521 54.9410   3
   2 -19   0 374.915 52.4553   3
   2 -19   0 503.369 51.0627   4
   2 -19   0 361.310 40.2581   1
   2  19   0 354.707 41.8613   1
  -2 -19   1 2342.75 141.436   3
   2  19   1 2252.98 97.0745   1
   2 -19   1 2467.80 116.926   4
   2 -19   1 2512.24 105.608   1
   2 -19   1 2345.27 121.513   3
   2  19   2 22.7243 14.7416   1
   2 -19   2 16.1481 23.4279   3
   2 -19   2 13.7449 16.5302   1
   2  19   3 1086.97 53.5187   1
   2 -19   3 1129.78 75.0099   1
   2  19   4 169.178 17.2471   1
   2  19   5 1734.99 42.0338   1
  -2 -20  -8 709.221 88.9998   3
  -2  20  -8 593.329 77.5067   1
   2  20  -8 563.870 74.6661   1
  -2  20  -8 698.121 83.5782   4
  -2  20  -7 410.729 64.9150   1
  -2 -20  -7 378.655 67.2573   3
   2  20  -7 303.267 56.4539   1
  -2  20  -7 382.395 65.7149   4
  -2  20  -6 1811.91 84.4115   3
  -2 -20  -6 1766.64 132.530   3
   2  20  -6 1851.11 126.184   1
  -2  20  -6 1978.52 134.587   4
  -2  20  -6 1831.24 127.897   1
  -2  20  -5 290.204 52.5384   4
  -2 -20  -5 312.813 30.9985   2
  -2 -20  -5 325.390 57.7775   3
  -2  20  -5 335.129 36.1349   3
  -2  20  -5 343.416 55.2196   1
   2  20  -5 307.409 51.9167   1
   2 -20  -5 378.919 35.3635   2
  -2 -20  -4 1330.02 109.143   3
  -2  20  -4 1465.30 76.2040   3
   2 -20  -4 1387.60 106.286   3
   2  20  -4 1227.71 95.6771   1
  -2  20  -4 1313.79 100.474   1
   2 -20  -4 1386.26 78.6919   4
  -2 -20  -3 1048.17 100.513   3
   2 -20  -3 1068.66 94.5885   3
  -2  20  -3 1142.48 66.8142   3
   2  20  -3 1061.02 85.2246   1
  -2  20  -3 1057.83 85.4979   1
   2 -20  -3 1158.12 72.8948   4
   2  20  -2 166.597 34.7539   1
  -2 -20  -2 188.357 45.5336   3
   2 -20  -2 152.496 38.6995   3
   2 -20  -2 210.199 31.9250   4
  -2 -20  -1 1615.54 120.593   3
   2 -20  -1 1618.69 108.950   3
   2 -20  -1 1681.92 89.6018   4
   2  20  -1 1565.23 93.1939   1
   2  20   0 19.5189 15.4890   1
  -2 -20   0 12.0210 25.9394   3
   2 -20   0 14.0556 21.3101   3
   2 -20   0 50.7658 21.3953   1
   2 -20   0 48.8242 20.1698   4
   2 -20   1 1471.23 99.9120   3
  -2 -20   1 1508.83 113.980   3
   2  20   1 1457.02 77.6479   1
   2 -20   1 1467.96 80.1700   1
   2 -20   2 461.212 56.2861   3
   2 -20   2 429.830 45.2422   1
   2  20   2 406.049 36.8831   1
   2  20   3 1010.06 52.0669   1
   2  20   4 1490.98 53.2403   1
   2  21  -8 817.452 87.8514   1
  -2 -21  -8 745.168 92.1216   3
  -2  21  -8 770.020 86.7186   4
  -2  21  -8 825.770 93.4095   1
  -2  21  -7 387.234 64.4742   1
   2  21  -7 348.236 59.8308   1
  -2 -21  -7 374.021 69.0123   3
  -2  21  -7 354.952 62.0135   4
  -2  21  -6 1010.72 99.4701   4
  -2 -21  -6 848.370 96.8830   3
  -2  21  -6 1007.89 98.5168   1
   2  21  -6 934.457 90.0544   1
  -2 -21  -5 1276.14 112.851   3
  -2  21  -5 1200.70 67.4205   3
   2  21  -5 1219.88 98.7446   1
   2 -21  -5 1132.33 101.172   3
  -2  21  -5 1397.40 111.734   4
  -2  21  -5 1364.99 109.331   1
   2 -21  -5 1466.81 71.1348   2
  -2  21  -4 148.829 37.5128   1
  -2 -21  -4 163.941 46.9462   3
  -2  21  -4 208.194 29.4272   3
   2 -21  -4 178.206 41.7339   3
   2  21  -4 178.154 42.7508   1
   2 -21  -3 2352.27 104.805   4
   2 -21  -3 2358.51 140.493   3
   2  21  -3 2121.91 120.942   1
  -2 -21  -3 2287.44 146.548   3
   2  21  -2 62.0494 26.0538   1
  -2 -21  -2 69.7973 32.2100   3
   2 -21  -2 61.2736 30.0886   3
   2 -21  -1 3473.36 165.653   3
   2  21  -1 3171.64 135.606   1
  -2 -21  -1 3242.04 173.010   3
  -2 -21   0 255.896 51.8556   3
   2  21   0 301.473 38.4275   1
   2 -21   0 349.739 53.4381   3
  -2 -21   1 3479.95 180.236   3
   2 -21   1 3696.13 163.266   3
   2  21   1 3608.17 127.996   1
   2 -21   1 3837.90 133.962   1
   2  21   2 43.9185 15.4779   1
   2 -21   2 145.808 28.5149   1
   2 -21   2 61.9937 26.5512   3
   2  21   3 2456.93 84.1752   1
   2  21   4 226.462 19.5158   1
   2  22  -7 65.9978 30.8684   1
  -2 -22  -7 54.8050 37.1363   3
  -2  22  -7-41.7806 41.9832   4
  -2  22  -7 81.7899 31.4034   1
   2 -22  -6 1065.40 101.946   3
  -2  22  -6 1292.04 108.184   1
  -2 -22  -6 1210.47 112.863   3
   2  22  -6 1251.74 105.495   1
  -2  22  -6 1265.35 111.710   4
  -2 -22  -5 813.573 93.3217   3
  -2  22  -5 877.674 87.8057   1
   2  22  -5 709.444 77.7405   1
   2 -22  -5 721.075 84.3351   3
   2 -22  -5 908.271 56.9524   2
   2 -22  -4 582.137 73.6628   3
   2  22  -4 616.747 69.0817   1
  -2 -22  -4 490.719 72.4293   3
  -2  22  -4 527.415 46.2787   3
  -2  22  -4 508.547 64.1047   1
  -2 -22  -3 901.815 96.5062   3
   2 -22  -3 766.527 83.1500   3
   2  22  -3 774.567 74.9939   1
  -2 -22  -2 916.947 93.4364   3
   2  22  -2 750.820 70.9312   1
   2 -22  -2 953.176 89.3243   3
  -2 -22  -1 463.636 69.2231   3
   2 -22  -1 503.193 65.6362   3
   2  22  -1 447.114 52.1095   1
   2 -22   0 2548.93 137.863   3
  -2 -22   0 2364.65 147.204   3
   2  22   0 2338.83 109.610   1
   2 -22   1 485.812 61.8386   3
  -2 -22   1 450.954 68.3876   3
   2  22   1 462.463 44.3632   1
   2 -22   2 921.273 81.0221   3
   2  22   2 926.651 57.0346   1
   2 -22   2 1128.22 71.4142   1
   2  22   3 892.195 48.6016   1
   2  22   4 505.121 28.4441   1
   2  23  -7 868.386 92.5316   1
  -2  23  -7 1082.55 105.639   4
  -2 -23  -7 932.478 98.6460   3
  -2  23  -7 1097.52 103.047   1
   2 -23  -7 724.978 85.1250   3
   2  23  -6 169.764 45.1926   1
  -2 -23  -6 101.429 43.1896   3
   2 -23  -6 184.285 50.9458   3
  -2  23  -6 155.085 44.1723   1
  -2 -23  -5 3253.77 186.866   3
   2  23  -5 2864.19 157.346   1
   2 -23  -5 3220.21 175.794   3
  -2  23  -5 3095.76 167.025   1
  -2 -23  -4 382.305 67.2253   3
   2  23  -4 350.088 56.8334   1
   2 -23  -4 274.969 52.2805   3
  -2 -23  -3 898.086 94.8781   3
   2  23  -3 811.978 76.2741   1
   2 -23  -3 1023.57 93.6539   3
   2  23  -2 502.932 57.6312   1
  -2 -23  -2 566.870 76.2041   3
   2 -23  -2 508.174 66.6981   3
  -2 -23  -1 2425.84 153.157   3
   2  23  -1 2318.11 117.412   1
   2 -23  -1 2604.89 149.120   3
  -2 -23   0 265.931 57.2398   3
   2 -23   0 175.731 42.2094   3
   2  23   0 132.576 27.5776   1
   2  23   1 2365.81 102.579   1
   2 -23   1 2393.70 133.822   3
  -2 -23   1 2540.48 154.189   3
   2  23   2 556.510 44.0220   1
   2 -23   2 509.643 64.0229   3
   2  23   3 903.401 48.3939   1
  -2 -24  -6 63.6439 32.8821   3
   2 -24  -6 82.6953 34.7092   3
   2  24  -6 60.6616 30.2037   1
  -2  24  -6 41.3299 30.9969   1
   2  24  -5 242.999 48.6846   1
  -2 -24  -5 262.037 60.0100   3
   2 -24  -5 164.516 46.9108   3
  -2 -24  -4 474.910 74.6001   3
   2 -24  -4 295.167 61.4264   3
   2  24  -4 380.249 55.1807   1
  -2 -24  -3 352.946 62.2375   3
   2  24  -3 356.798 53.4436   1
   2 -24  -3 480.453 69.9055   3
  -2 -24  -2 202.033 47.0548   3
   2 -24  -2 311.513 56.0098   3
   2  24  -2 242.369 42.7987   1
   2  24  -1 145.125 33.8697   1
  -2 -24  -1 125.419 37.4735   3
   2 -24  -1 109.530 37.8289   3
   2  24   0 486.546 50.9861   1
   2 -24   0 548.499 67.5707   3
  -2 -24   0 626.953 81.5150   3
  -2 -24   1 176.468 45.6581   3
   2 -24   1 156.970 41.5549   3
   2  24   1 161.577 28.2098   1
   2 -24   2 266.387 46.6442   3
   2  24   2 233.924 29.9557   1
   2  24   3 405.115 32.3773   1
   2  25  -6 415.949 61.8484   1
   2 -25  -6 346.962 62.7462   3
   2  25  -5 1934.80 127.005   1
  -2 -25  -5 1991.82 148.309   3
   2 -25  -5 1678.44 130.306   3
   2  25  -4 102.821 34.5823   1
  -2 -25  -4 100.859 41.2553   3
   2 -25  -4 144.367 45.5616   3
   2  25  -3 611.605 69.0737   1
  -2 -25  -3 595.255 80.2977   3
   2 -25  -3 591.289 75.7401   3
  -2 -25  -2 457.922 70.0569   3
   2 -25  -2 449.919 67.8613   3
   2  25  -2 391.550 52.3757   1
  -2 -25  -1 791.384 89.3433   3
   2 -25  -1 807.360 86.3640   3
   2  25  -1 746.286 66.8563   1
  -2 -25   0 1277.55 113.558   3
   2 -25   0 1127.56 99.0171   3
   2  25   0 1062.39 74.6973   1
  -2 -25   1 910.742 97.0732   3
   2 -25   1 829.465 84.3789   3
   2  25   1 817.507 59.5861   1
   2  25   2 417.289 37.9902   1
   2 -25   2 406.387 57.5588   3
   2  26  -6 270.917 54.7744   1
   2  26  -5 297.482 52.0543   1
  -2 -26  -5 299.482 63.9389   3
   2 -26  -5 218.344 52.3572   3
  -2 -26  -4 134.918 43.9021   3
   2 -26  -4 146.535 45.1868   3
   2  26  -4 168.780 41.3203   1
   2  26  -3 378.343 54.3076   1
   2 -26  -3 491.545 72.5718   3
  -2 -26  -3 378.066 68.8348   3
   2  26  -2 172.686 37.7267   1
  -2 -26  -2 218.602 50.0420   3
   2 -26  -2 197.115 46.0220   3
   2  26  -1 331.703 47.7206   1
  -2 -26  -1 317.321 60.8609   3
   2 -26  -1 295.596 55.3021   3
   2 -26   0 860.996 84.0097   3
   2  26   0 768.686 63.0371   1
  -2 -26   0 890.592 107.572   3
  -2 -26   1 402.388 72.0160   3
   2 -26   1 338.100 55.0277   3
   2  26   1 320.806 37.0242   1
   2  26   2 162.330 24.5903   1
   2  27  -5 909.788 84.4721   1
   2  27  -4 481.855 61.8296   1
   2 -27  -4 604.631 78.9425   3
   2  27  -3 614.559 66.9554   1
  -2 -27  -3 630.264 85.5649   3
   2 -27  -3 629.687 81.7959   3
   2  27  -2 456.349 56.4825   1
  -2 -27  -2 495.412 73.7925   3
   2 -27  -2 454.354 68.6657   3
  -2 -27  -1 1054.28 109.087   3
   2 -27  -1 1115.41 100.931   3
   2  27  -1 1023.21 78.5294   1
   2  27   0 123.292 29.0525   1
  -2 -27   0 151.940 51.0038   3
   2 -27   0 144.946 39.1533   3
   2 -27   1 1079.41 96.8817   3
   2  27   1 1201.20 71.0630   1
   2  28  -5 148.032 41.1538   1
   2  28  -4 213.834 42.6496   1
   2 -28  -4 218.486 54.9282   3
   2 -28  -3 16.6118 26.8089   3
   2  28  -3 38.1565 26.6805   1
  -2 -28  -2 181.237 51.1339   3
   2 -28  -2 151.307 41.6393   3
   2  28  -2 102.946 32.9930   1
  -2 -28  -1 134.133 47.7368   3
   2 -28  -1 11.6853 29.8783   3
   2  28  -1 113.160 31.1513   1
  -2 -28   0 260.209 57.2986   3
   2 -28   0 258.611 51.3308   3
   2  28   0 206.835 33.9136   1
   2 -28   1 183.855 44.3031   3
   2  29  -4 312.073 50.7504   1
   2  29  -3 614.762 66.2788   1
   2 -29  -3 488.765 68.9786   3
   2 -29  -2 301.207 56.6589   3
   2  29  -2 276.549 44.9325   1
   2  29  -1 1001.46 73.1248   1
   2 -29  -1 968.173 93.6044   3
   2 -29   0 75.2329 34.8549   3
   2 -29   1 1120.05 96.8354   3
   2  30  -4 137.841 37.2176   1
   2  30  -3-13.6774 21.4603   1
   2 -30  -2 103.227 31.7839   3
   2  30  -2 208.386 37.4872   1
   2 -30  -1 58.0178 33.6981   3
   2 -30   0 210.847 47.2840   3
   2 -30   1 74.7195 34.4311   3
   2  31  -3 913.901 78.1867   1
   2 -31   0 281.659 53.4170   3
   2 -31   1 1699.94 117.827   3
   3   0 -12-26.2706 23.7112   1
  -3   0 -12 46.1419 35.8913   4
   3   0 -11-7.14001 20.3544   1
  -3   0 -11 29.7499 28.8968   4
   3   0 -10 1.57890 19.1099   1
   3   0 -10 12.5322 15.6221   4
   3   0  -9 23.5241 26.4084   1
   3   0  -9 42.7941 20.7714   4
   3   0  -8-8.77200 21.1234   1
   3   0  -8 14.9421 13.2071   4
   3   0  -7 9.25561 13.7182   4
   3   0  -6-1.03317 10.1114   4
   3   0  -5 3.25599 7.82816   4
  -3   0  -2-6.44938 7.62162   3
   3   0  -1 13.6582 18.4848   2
   3   0   0-2.54064 17.3464   2
   3   0   1 17.5276 9.80886   3
   3   0   1 24.2167 21.8335   2
   3   0   2 1.81954 16.0953   2
  -3   0   3 17.5887 14.9469   2
   3   0   3 13.3887 16.6718   2
  -3   0   3 11.3601 5.07450   4
  -3   0   4 12.2758 14.6391   2
   3   0   4 24.2209 16.1424   2
   3   0   5 17.2806 15.9378   2
  -3   0   5 24.7840 15.8027   2
   3   0   6-5.55769 14.0848   1
   3   0   6 15.1528 17.9224   2
   3   0   7 6.21349 17.2180   2
   3   0   7 30.7635 20.0397   1
   3   0   8 3.05593 14.6913   1
   3   0   8-21.6528 14.8598   2
  -3   0   9 17.7075 14.8852   2
   3   0   9-3.12654 14.7459   2
  -3   0  10 36.5321 16.5186   2
   3   0  10-5.99483 16.6205   2
   3   0  11-14.3720 14.0432   2
  -3   1 -12 633.527 75.0499   4
  -3  -1 -12 633.745 73.3436   4
   3  -1 -12 579.111 60.3975   1
   3   1 -12 696.157 69.0563   1
   3  -1 -11 1011.88 81.2797   1
   3   1 -11 888.680 83.6475   1
  -3  -1 -11 846.984 84.5969   4
   3   1 -11 920.520 65.4335   4
  -3   1 -11 954.330 90.2045   4
   3   1 -10 274.327 37.3720   4
   3  -1 -10 337.171 50.3601   1
   3   1 -10 297.958 49.7043   1
  -3   1 -10 264.730 48.4759   4
   3  -1 -10 317.006 37.9223   4
   3  -1  -9 2141.43 95.7394   4
   3  -1  -9 2386.22 125.026   1
   3   1  -9 2387.40 129.044   1
  -3   1  -9 2145.74 127.744   4
   3   1  -9 2354.70 101.884   4
   3  -1  -8 656.442 63.7726   1
   3   1  -8 694.341 50.5481   4
   3   1  -8 587.009 62.4955   1
   3  -1  -8 667.993 47.8308   4
   3   1  -7 4451.90 129.783   4
   3  -1  -7 4653.89 125.604   4
   3   1  -6 4550.46 119.613   4
   3  -1  -6 4614.35 113.939   4
   3  -1  -5 4312.47 98.7637   4
   3   1  -5 4648.06 109.823   4
  -3  -1  -3 5145.54 117.932   3
  -3   1  -2 492.993 20.3804   3
  -3  -1  -2 588.498 31.7984   3
   3  -1  -2 525.915 43.1626   2
  -3  -1  -2 505.143 39.0405   2
   3  -1  -1 3871.19 121.985   2
   3   1  -1 3698.88 118.620   2
   3   1   0 32.9288 22.7722   2
   3  -1   0 33.5313 19.8202   2
   3   1   0 36.7305 12.4367   3
   3  -1   1 3764.30 79.0995   3
   3  -1   1 4055.18 125.275   2
   3   1   1 3800.31 96.8540   3
   3   1   1 3271.16 120.290   2
  -3   1   2 675.444 43.5229   2
   3  -1   2 651.976 49.8768   2
   3   1   2 651.823 47.1811   2
  -3  -1   3 6320.82 119.401   4
  -3  -1   3 6665.63 165.953   2
  -3   1   3 6731.26 159.720   2
   3   1   3 6762.46 174.861   2
   3  -1   3 6727.24 178.905   2
   3  -1   4 9210.05 228.580   2
  -3   1   4 9422.36 204.954   2
  -3  -1   4 9877.72 215.046   2
   3   1   4 9187.01 221.581   2
   3  -1   5 6294.96 184.561   2
  -3   1   5 6659.44 162.756   2
   3  -1   5 6774.12 184.220   1
   3   1   5 6543.19 179.271   2
  -3   1   6 5290.51 144.006   2
   3   1   6 5254.66 160.597   2
   3  -1   6 5073.07 163.949   2
   3   1   6 5407.99 160.615   1
   3  -1   6 5647.26 168.874   1
   3  -1   7 5295.30 168.849   1
   3  -1   7 4710.98 161.675   2
   3   1   7 4942.51 157.496   2
   3   1   7 5246.85 162.215   1
   3   1   8 561.374 50.2587   1
   3  -1   8 606.980 53.0800   1
   3  -1   8 539.622 52.1043   2
   3   1   8 643.577 54.6898   2
   3  -1   9 2413.52 113.133   2
   3   1   9 2535.00 108.987   1
   3   1   9 2672.06 112.350   2
  -3  -1  10 287.804 31.7460   2
   3   1  10 311.159 38.9875   2
   3  -1  10 273.451 38.7876   2
   3  -1  11 1075.50 72.4487   2
   3   2 -13-5.53420 21.0272   1
  -3  -2 -12 324.052 52.9163   4
   3   2 -12 312.205 51.9002   1
   3  -2 -11 214.158 38.1474   1
   3   2 -11 214.581 44.9056   1
  -3   2 -11 211.275 46.5885   4
   3   2 -11 203.281 34.5917   4
   3   2 -10-15.1395 15.5628   4
   3  -2 -10 20.0227 21.6853   1
   3   2 -10 1.65211 22.1350   1
  -3   2 -10 28.6988 21.5288   4
   3  -2 -10 5.22332 14.0822   4
   3   2  -9 484.460 60.7925   1
   3  -2  -9 478.610 54.6132   1
   3  -2  -9 418.237 41.0465   4
   3   2  -9 428.690 46.0500   4
  -3   2  -9 483.593 62.8267   4
   3   2  -8 719.420 70.2077   1
   3  -2  -8 696.674 62.7949   1
   3  -2  -8 602.372 44.5233   4
   3   2  -8 652.546 50.1409   4
  -3   2  -8 633.949 66.0669   4
   3  -2  -7 772.314 45.6115   4
   3   2  -7 665.043 47.8759   4
   3   2  -7 814.573 68.6881   1
   3  -2  -6 374.452 27.5493   4
   3   2  -6 326.351 31.1894   4
   3   2  -5 480.671 33.3436   4
   3  -2  -5 492.371 26.6607   4
  -3  -2  -3 735.035 46.4240   2
  -3  -2  -3 706.848 40.6165   3
  -3  -2  -2 475.851 31.6972   3
   3  -2  -2 467.908 41.9241   2
  -3  -2  -2 467.417 36.7629   2
   3  -2  -1 154.163 25.6820   2
  -3  -2  -1 165.176 19.0119   3
   3   2   0 551.995 34.9483   3
   3  -2   0 545.141 45.1238   2
   3   2   0 554.421 44.0120   2
   3   2   1 150.660 27.2932   2
   3   2   1 174.409 21.9683   3
   3  -2   1 164.377 28.7786   2
   3   2   2 532.900 43.5381   2
  -3   2   2 464.407 35.7167   2
   3  -2   2 536.583 46.2203   2
   3  -2   3 791.214 58.7102   2
  -3  -2   3 796.905 35.5024   4
  -3  -2   3 907.589 54.2417   2
   3   2   3 767.366 51.2929   2
  -3   2   3 771.799 46.4656   2
   3   2   4 264.075 32.7181   2
   3  -2   4 224.234 32.9010   2
  -3   2   4 248.468 26.5537   2
  -3  -2   4 260.476 22.2033   4
   3  -2   5 527.087 48.4199   1
   3  -2   5 517.478 49.2954   2
   3   2   5 512.172 43.6289   2
  -3   2   5 548.274 38.9919   2
   3  -2   6 398.255 44.1124   2
  -3   2   6 372.262 32.9667   2
   3   2   6 346.507 37.3506   2
   3   2   6 394.730 40.6270   1
   3  -2   6 416.065 44.4295   1
   3  -2   7 856.536 64.3421   1
   3  -2   7 782.448 62.6671   2
  -3   2   7 818.273 50.6275   2
   3   2   7 822.174 58.9614   2
   3   2   7 866.462 59.5204   1
   3  -2   8 765.264 59.6592   1
   3  -2   8 665.682 59.0621   2
   3   2   8 673.333 53.7112   1
   3   2   8 675.651 53.7503   2
   3  -2   9 463.760 49.8734   2
   3   2   9 457.385 45.8938   1
   3   2   9 473.133 45.8481   2
   3   2  10 0.26302 13.7075   2
   3  -2  10 22.5463 16.9788   2
   3  -2  11 249.840 38.2046   2
   3   3 -13 397.724 56.3037   1
  -3  -3 -12 434.790 58.9470   4
   3   3 -12 476.729 62.3146   1
   3  -3 -11 717.808 65.7032   1
   3   3 -11 945.027 86.6875   1
  -3   3 -11 865.018 88.3761   4
   3   3 -11 848.645 65.6692   4
   3  -3 -10 160.204 33.8772   1
   3  -3 -10 109.864 21.0903   4
   3   3 -10 103.244 33.0144   1
  -3   3 -10 98.8789 34.3883   4
   3   3 -10 93.4541 25.3903   4
  -3   3  -9 3809.85 175.201   4
   3  -3  -9 4200.37 131.405   4
   3  -3  -9 4329.03 161.190   1
   3   3  -9 3857.15 172.015   1
   3   3  -9 3881.77 139.882   4
   3   3  -8 194.214 36.8964   1
  -3   3  -8 212.710 41.0144   4
   3   3  -8 217.988 30.3047   4
   3  -3  -8 189.257 25.8143   4
   3  -3  -8 209.234 35.3662   1
  -3   3  -7 3638.66 159.410   4
   3  -3  -7 4037.80 111.263   4
   3   3  -7 3724.16 122.512   4
   3   3  -7 3741.28 156.512   1
   3  -3  -6 2263.34 70.6489   4
   3   3  -6 2060.94 81.7175   4
   3  -3  -5 11325.9 189.924   4
   3   3  -5 10808.7 220.806   4
  -3  -3  -3 12766.8 251.730   2
  -3  -3  -3 12698.6 250.834   3
   3  -3  -3 13299.2 264.283   2
  -3  -3  -2 2772.37 88.8782   3
   3  -3  -2 2640.90 96.3130   2
  -3  -3  -2 2692.25 91.1991   2
  -3  -3  -1 3117.23 91.3475   3
   3  -3  -1 3076.66 106.771   2
  -3   3   0 463.365 30.3429   4
   3   3   0 469.593 34.4201   3
   3  -3   0 439.157 41.1443   2
   3   3   1 2504.94 96.2916   2
   3   3   1 2649.04 87.5554   3
  -3   3   1 2763.28 62.8927   4
   3  -3   1 2609.88 101.886   2
   3   3   2 3131.86 107.127   2
  -3   3   2 3153.15 98.1765   2
   3  -3   2 3034.11 113.386   2
   3  -3   3 13423.7 296.227   2
   3   3   3 13607.2 276.435   2
  -3  -3   3 13581.9 240.640   4
  -3   3   3 13826.5 258.981   2
   3  -3   4 4539.21 154.325   2
  -3  -3   4 4585.43 112.317   4
   3   3   4 4544.02 136.016   2
  -3   3   4 4783.96 124.369   2
   3  -3   5 12565.4 276.830   1
  -3  -3   5 11206.1 224.281   4
  -3   3   5 11839.6 233.348   2
   3   3   5 11718.2 254.763   2
  -3   3   6 2076.31 78.2948   2
   3  -3   6 2285.56 104.608   1
   3   3   6 2097.65 90.1298   2
  -3   3   7 4480.03 124.534   2
   3  -3   7 4684.71 160.321   1
   3   3   7 4180.70 135.895   2
   3   3   7 4720.96 147.328   1
  -3   3   8 340.203 31.1053   2
   3   3   8 328.735 36.3844   2
   3   3   8 342.559 39.6942   1
   3  -3   9 4630.57 170.368   2
   3   3   9 5050.67 154.360   1
   3   3   9 4904.14 149.488   2
   3   3  10 213.278 29.7736   2
   3  -3  10 202.536 37.2773   2
   3  -3  11 631.323 59.6733   2
   3   4 -12 136.314 38.7681   1
   3   4 -11 73.7911 36.6519   1
   3   4 -11 103.016 30.0597   4
   3  -4 -11 96.6446 27.9555   1
  -3   4 -11 89.1330 35.8575   4
   3  -4 -10-7.71640 16.4684   1
   3  -4 -10 19.2869 13.5371   4
   3   4 -10-5.51646 23.7386   1
  -3   4 -10 6.23945 25.2672   4
   3   4 -10 1.23679 14.6303   4
   3   4  -9 216.277 45.9111   1
   3   4  -9 154.642 30.0069   4
   3  -4  -9 141.050 25.0996   4
  -3   4  -9 158.098 39.8842   4
   3  -4  -9 208.004 36.6958   1
   3   4  -8 1118.62 87.8509   1
  -3   4  -8 1125.97 89.3008   4
   3  -4  -8 1243.91 79.3958   1
   3   4  -8 1081.75 68.1194   4
   3  -4  -8 1175.79 60.8460   4
   3   4  -7 115.266 34.1827   1
  -3   4  -7 55.1818 24.8334   4
   3  -4  -7 114.253 18.1506   4
   3   4  -7 96.0866 24.0145   4
   3  -4  -6 739.071 37.7695   4
   3   4  -6 687.136 48.2870   4
  -3   4  -6 693.676 64.6939   4
   3  -4  -5 487.239 24.7411   4
  -3  -4  -4 436.455 34.8396   2
  -3  -4  -3 8714.62 190.688   2
  -3  -4  -3 8755.38 197.917   3
   3  -4  -3 8815.79 200.308   2
  -3  -4  -2 8808.92 195.440   3
  -3   4  -2 8808.97 205.615   4
   3  -4  -2 8830.28 202.008   2
  -3  -4  -2 8767.53 191.435   2
   3   4  -1 3799.84 114.544   3
  -3   4  -1 3997.64 113.253   4
  -3  -4  -1 3750.89 110.879   3
   3  -4  -1 3855.20 122.718   2
  -3   4   0 234.298 22.9012   4
   3   4   0 209.163 26.2859   3
   3  -4   0 219.778 32.7759   2
  -3   4   1 4204.82 117.947   2
   3   4   1 4273.53 120.723   3
   3  -4   1 4101.29 134.002   2
   3   4   1 3857.01 123.531   2
  -3   4   1 4152.26 87.6657   4
   3  -4   2 9395.90 227.544   2
   3   4   2 8961.22 206.658   2
  -3   4   2 9394.32 196.197   2
  -3  -4   3 9551.76 190.990   4
   3  -4   3 9626.76 237.819   2
   3   4   3 9149.81 212.173   2
  -3   4   3 9483.14 197.398   2
  -3  -4   4 412.768 31.2754   4
   3   4   4 358.232 34.7880   2
  -3   4   4 425.430 33.6251   2
  -3  -4   5 555.749 38.7731   4
   3   4   5 615.836 44.5633   2
  -3   4   5 591.995 38.8321   2
   3  -4   5 631.393 54.1670   1
   3  -4   6 695.379 59.1696   1
  -3   4   6 623.051 39.4991   2
   3   4   6 635.742 46.8295   2
   3  -4   7 128.795 28.0783   1
  -3   4   7 107.250 17.5808   2
   3   4   7 111.198 21.6105   2
   3   4   7 103.697 22.9530   1
  -3   4   8 1267.98 57.3689   2
   3   4   8 1121.85 63.5729   2
   3   4   8 1126.64 67.7949   1
  -3   4   9 179.062 20.1365   2
   3   4   9 186.807 27.9132   2
   3   4   9 173.188 28.7703   1
   3   4  10 16.0885 12.1048   2
   3  -4  11 117.425 30.3642   2
   3   5 -12 639.682 72.1275   1
   3   5 -11 2044.97 133.565   1
  -3   5 -11 2082.23 136.160   4
   3   5 -11 1999.42 104.156   4
   3  -5 -10 1014.62 72.3512   1
  -3   5 -10 913.924 88.3606   4
   3   5 -10 940.726 90.6031   1
   3  -5 -10 1040.30 63.7804   4
   3   5 -10 988.841 72.1257   4
   3  -5  -9 2368.83 93.9225   4
  -3   5  -9 2248.09 134.685   4
   3  -5  -9 2525.92 113.345   1
   3   5  -9 2251.98 108.471   4
   3   5  -9 2250.70 131.416   1
   3  -5  -8 1573.52 86.4401   1
   3   5  -8 1345.49 77.7943   4
  -3   5  -8 1263.95 96.0999   4
   3  -5  -8 1501.75 69.0071   4
   3   5  -8 1311.08 97.4077   1
   3  -5  -7 3179.73 96.0453   4
   3   5  -7 2874.68 111.947   4
   3   5  -7 2875.52 140.699   1
  -3   5  -7 2853.07 141.477   4
  -3   5  -6 1840.16 107.811   4
   3  -5  -6 2064.19 66.1665   4
   3   5  -6 1871.13 83.4408   4
   3  -5  -5 5770.29 115.141   4
  -3  -5  -4 8371.83 183.942   2
  -3  -5  -3 4162.18 128.223   3
  -3   5  -3 3947.66 72.7434   3
   3  -5  -3 4275.56 123.696   2
  -3  -5  -3 4237.43 118.434   2
  -3  -5  -2 8515.08 199.079   3
   3  -5  -2 8504.53 195.810   2
  -3   5  -2 8469.17 203.390   4
  -3  -5  -2 8283.17 186.652   2
   3   5  -1 6810.55 170.058   3
  -3   5  -1 7322.29 168.437   4
  -3  -5  -1 6980.92 169.948   2
   3  -5  -1 7314.26 182.815   2
  -3  -5  -1 7134.29 173.147   3
   3   5   0 2622.09 93.7824   3
  -3   5   0 2820.73 83.3361   4
   3  -5   0 2787.46 105.101   2
   3  -5   1 6543.81 180.806   2
  -3   5   1 7179.22 165.990   2
   3   5   1 6905.60 171.482   3
  -3   5   1 6709.66 130.874   4
  -3   5   2 9567.86 199.753   2
   3  -5   2 9297.88 232.025   2
   3   5   2 9179.62 208.544   2
  -3  -5   3 4620.28 124.638   4
   3   5   3 4348.47 128.270   2
  -3   5   3 4569.67 120.535   2
  -3  -5   4 8757.79 190.471   4
   3   5   4 8684.86 200.517   2
  -3   5   4 9021.60 187.155   2
  -3  -5   5 5341.85 143.619   4
   3   5   5 5555.46 149.832   2
   3  -5   5 6166.04 180.119   1
  -3   5   5 5803.36 137.087   2
  -3  -5   6 1899.05 80.5145   4
   3   5   6 1949.78 81.7861   2
   3  -5   6 2181.37 105.074   1
  -3   5   6 1885.59 70.9458   2
   3  -5   7 3165.91 130.218   1
  -3   5   7 2855.80 88.8028   2
   3   5   7 2788.90 100.841   2
   3   5   7 2946.43 109.779   1
   3   5   8 1441.39 74.8454   1
  -3   5   8 1450.28 59.7903   2
   3   5   8 1555.04 71.7202   2
   3   5   9 2723.19 106.859   1
   3   5   9 2798.79 98.1914   2
  -3   5   9 2808.15 83.1751   2
   3   5  10 1223.66 67.9218   1
   3   5  10 1264.02 59.6315   2
   3   6 -12-5.19456 26.8962   1
   3   6 -11 214.345 46.6661   1
  -3   6 -11 196.001 48.9078   4
   3   6 -11 177.239 35.2227   4
   3  -6 -10 938.333 64.6286   1
   3   6 -10 821.724 85.1005   1
  -3   6 -10 717.883 82.9795   4
   3   6 -10 840.792 68.3421   4
   3  -6 -10 857.380 56.6040   4
   3   6  -9 184.632 43.0886   1
   3  -6  -9 182.490 32.3127   1
   3  -6  -9 195.616 28.4550   4
  -3   6  -9 136.824 39.1534   4
   3   6  -9 157.214 30.9127   4
   3  -6  -8 6.36724 13.3027   4
   3  -6  -8 14.2189 16.4755   1
   3   6  -8-15.3454 23.6311   1
  -3   6  -8 11.8969 25.8902   4
   3   6  -8-2.01104 15.9748   4
   3   6  -7 2347.71 129.787   1
  -3   6  -7 2392.50 132.358   4
   3  -6  -7 2756.62 87.7132   4
   3   6  -7 2388.88 104.854   4
   3  -6  -7 2904.03 112.315   1
  -3   6  -6 412.333 52.1535   4
   3   6  -6 340.780 38.1795   4
  -3  -6  -4 717.243 43.2217   2
  -3  -6  -4 689.969 53.7956   3
   3  -6  -4 625.333 40.1762   2
   3  -6  -3 2631.84 93.9162   2
  -3  -6  -3 2523.25 101.219   3
  -3   6  -3 2648.61 57.2384   3
   3  -6  -3 2604.56 56.5589   4
  -3  -6  -3 2674.23 90.3136   2
  -3  -6  -2 755.170 54.6250   3
   3  -6  -2 690.268 46.4415   2
  -3   6  -2 681.467 52.0088   4
   3  -6  -2 734.922 29.5643   4
  -3  -6  -2 666.018 44.3295   2
  -3  -6  -1 44.1510 15.6763   2
  -3   6  -1 65.5803 17.3985   4
   3   6  -1 76.2457 19.9841   3
  -3  -6  -1 70.1184 25.6756   3
   3  -6  -1 51.6274 10.1425   4
   3  -6  -1 112.204 24.4480   2
  -3  -6   0 301.223 34.6056   3
   3   6   0 300.655 32.5018   3
   3  -6   0 313.672 38.5909   2
  -3   6   0 296.742 27.4991   4
   3  -6   1 41.6101 9.10732   3
   3   6   1 43.8942 23.4655   3
   3  -6   1 56.8580 25.6244   2
  -3   6   1 54.5774 11.9036   4
  -3   6   3 3043.40 93.9308   2
   3   6   3 2745.63 97.8296   2
  -3  -6   3 3174.30 105.320   4
  -3   6   4 889.776 47.1930   2
  -3  -6   4 828.771 50.4189   4
   3   6   4 837.812 50.7677   2
  -3  -6   5 509.362 40.1470   4
  -3   6   5 517.964 35.2202   2
   3   6   5 505.246 38.7213   2
  -3  -6   6 328.848 33.7865   4
   3  -6   6 444.076 47.0907   1
   3   6   6 356.625 35.3318   2
  -3   6   6 347.600 27.5845   2
   3  -6   7 2832.00 123.335   1
   3   6   7 2606.05 92.4967   2
  -3   6   7 2793.98 83.8723   2
   3   6   7 2108.36 92.0413   1
   3   6   8 9.18719 11.3399   2
  -3   6   8 24.4882 12.3735   2
   3   6   8 20.8913 15.3421   1
   3   6   9 176.040 22.9764   2
   3   6   9 191.563 27.6749   1
  -3   6   9 193.235 18.9821   2
   3   6  10 1035.37 62.0109   1
   3   7 -12 727.630 78.8675   1
   3   7 -11 864.899 69.6679   4
  -3   7 -11 866.990 87.3787   4
   3   7 -11 771.888 83.2615   1
   3  -7 -10 1436.40 77.0332   1
  -3   7 -10 1141.25 99.2805   4
   3   7 -10 1301.87 104.434   1
   3  -7 -10 1348.16 71.4716   4
   3   7 -10 1223.03 83.7734   4
   3  -7  -9 1032.84 65.5796   1
  -3   7  -9 945.245 87.9790   4
   3   7  -9 999.515 89.3180   1
   3  -7  -9 1059.16 61.0435   4
   3   7  -9 890.143 70.1901   4
   3  -7  -8 3766.95 127.846   1
   3   7  -8 3153.06 156.704   1
   3   7  -8 3355.02 134.830   4
  -3   7  -8 3318.56 163.051   4
   3  -7  -8 3656.64 113.809   4
  -3   7  -7 1975.46 120.493   4
   3   7  -7 2084.38 99.5693   4
   3   7  -7 1975.82 117.674   1
   3  -7  -7 2259.47 93.9044   1
  -3   7  -6 4146.21 169.997   4
  -3   7  -5 1289.06 88.7128   4
  -3   7  -4 2203.41 60.8727   3
  -3  -7  -4 2285.65 103.164   3
   3  -7  -4 2175.21 83.3549   2
  -3  -7  -4 2251.94 81.0250   2
  -3   7  -3 4741.50 94.0514   3
  -3  -7  -3 4478.81 147.875   3
  -3  -7  -3 4468.14 126.938   2
   3  -7  -3 4773.46 136.902   2
   3  -7  -3 5083.27 98.4373   4
  -3   7  -2 5281.46 155.708   4
   3  -7  -2 5403.40 109.790   4
  -3  -7  -2 5221.11 140.611   2
  -3  -7  -2 5228.46 159.052   3
   3  -7  -2 5091.29 146.233   2
  -3  -7  -1 25774.4 471.355   3
  -3   7  -1 26552.5 450.643   4
  -3  -7  -1 26299.3 449.314   2
   3  -7  -1 26483.4 415.653   4
   3  -7  -1 25380.7 462.025   2
  -3  -7   0 7642.81 197.265   3
   3  -7   0 7607.18 199.428   2
   3   7   0 7842.34 194.719   3
   3  -7   0 8142.03 173.523   4
  -3   7   0 7849.53 171.542   4
   3  -7   1 25068.3 392.096   3
   3   7   1 26668.4 465.362   3
  -3   7   1 26088.7 411.517   4
  -3  -7   3 5392.90 153.540   4
  -3   7   4 2620.95 85.6503   2
  -3  -7   4 2586.05 98.2961   4
  -3   7   5 1496.21 60.2764   2
   3   7   5 1405.13 65.0356   2
  -3  -7   5 1442.03 71.7306   4
   3  -7   5 1533.59 87.9325   1
  -3   7   6 4507.94 112.266   2
   3  -7   6 4586.52 161.606   1
   3   7   6 4113.65 119.280   2
  -3  -7   6 4118.85 134.354   4
  -3   7   7 2164.05 70.0271   2
   3   7   7 1951.77 75.2987   2
  -3   7   8 3880.48 95.5512   2
   3   7   8 3630.97 121.156   1
   3   7   8 3699.84 105.443   2
  -3   7   9 1058.32 41.4532   2
   3   7   9 991.941 47.5281   2
   3   7   9 1085.28 61.5389   1
   3   8 -11 160.439 42.3610   1
  -3   8 -11 186.713 46.6065   4
   3   8 -11 231.802 37.1676   4
   3   8 -10 72.1829 38.8743   1
  -3   8 -10 114.487 39.0467   4
   3   8 -10 9.11288 17.5143   4
   3   8  -9 314.354 53.0040   1
   3  -8  -9 412.255 38.9568   1
  -3   8  -9 361.123 58.8727   4
   3  -8  -9 388.056 37.7816   4
   3   8  -9 328.651 44.3253   4
   3   8  -8 408.319 60.3952   1
   3  -8  -8 551.743 44.2203   1
   3   8  -8 437.461 46.9231   4
  -3   8  -8 430.553 59.8622   4
   3   8  -7 653.903 68.5063   1
   3   8  -7 601.450 55.7562   4
  -3   8  -7 579.101 65.1800   4
   3  -8  -7 807.220 52.9243   1
  -3   8  -6 974.575 80.5732   4
  -3  -8  -5 453.236 34.9002   2
  -3   8  -5 442.038 53.0538   4
  -3   8  -4 378.824 23.9843   3
  -3  -8  -4 298.063 43.1076   3
   3  -8  -4 365.007 32.0918   2
  -3  -8  -4 375.755 31.8565   2
  -3   8  -4 392.479 46.6610   4
  -3   8  -3 5204.82 104.753   3
  -3  -8  -3 4734.44 159.310   3
   3  -8  -3 5056.22 109.178   4
  -3  -8  -3 4919.04 133.060   2
   3  -8  -3 5185.49 142.555   2
  -3  -8  -2 442.380 46.6742   3
   3  -8  -2 478.879 28.2904   4
  -3   8  -2 453.209 44.1274   4
   3  -8  -2 454.828 41.5970   2
  -3  -8  -2 467.564 38.0489   2
   3  -8  -1 1118.77 66.5978   2
  -3  -8  -1 1303.63 78.1391   3
  -3  -8  -1 1237.24 65.1696   2
   3  -8  -1 1166.31 51.1257   4
  -3   8  -1 1197.91 64.1692   4
  -3  -8   0 1131.85 73.9240   3
   3  -8   0 1230.39 74.0672   2
   3   8   0 1295.76 72.0287   3
   3  -8   0 1449.82 63.1090   4
  -3   8   0 1268.82 59.7894   4
   3  -8   1 1087.80 46.8414   3
   3   8   1 1245.08 70.9791   3
   3  -8   1 1235.55 63.6686   4
  -3  -8   3 5956.09 169.979   4
  -3  -8   4 512.772 44.8694   4
   3  -8   5 680.167 57.6233   1
  -3  -8   5 538.838 46.6014   4
   3  -8   6 867.508 67.9979   1
  -3  -8   6 805.650 56.8528   4
  -3  -8   7 635.242 53.1053   4
   3   8   8 435.348 37.8308   1
   3   8   9 474.810 40.0157   1
   3   9 -11 1239.35 106.328   1
  -3   9 -11 1386.65 109.892   4
   3   9 -11 1164.99 83.6989   4
   3   9 -10 942.565 92.4212   1
  -3   9 -10 989.219 95.1334   4
   3   9 -10 867.065 74.6658   4
   3  -9  -9 1569.41 72.8402   1
  -3   9  -9 1609.29 116.704   4
   3   9  -9 1417.94 108.506   1
   3   9  -9 1435.76 93.7282   4
   3   9  -8 346.037 54.0835   1
   3  -9  -8 413.724 36.9737   1
  -3   9  -8 380.681 58.1626   4
   3   9  -8 371.567 45.5707   4
   3   9  -7 1471.88 103.425   1
  -3   9  -7 1502.54 106.316   4
   3  -9  -7 1791.35 75.7306   1
  -3   9  -6 2883.96 141.596   4
   3   9  -6 2585.26 131.851   1
  -3  -9  -5 2708.62 90.3155   2
  -3   9  -5 2871.30 82.5631   3
  -3   9  -5 2965.04 137.003   4
  -3  -9  -5 2498.13 124.622   3
  -3   9  -4 2437.50 70.2054   3
  -3  -9  -4 2372.19 112.991   3
  -3   9  -4 2440.45 119.924   4
   3  -9  -4 2516.95 91.3862   2
  -3  -9  -4 2372.16 84.6171   2
  -3  -9  -3 3842.42 148.279   3
  -3   9  -3 4446.71 99.1708   3
  -3  -9  -3 4117.28 121.325   2
   3  -9  -3 4434.84 104.788   4
   3  -9  -3 4270.46 130.685   2
  -3  -9  -2 3580.29 136.037   3
   3  -9  -2 3297.80 118.331   2
  -3  -9  -2 3462.11 111.439   2
   3  -9  -2 3467.65 93.4789   4
   3  -9  -1 11281.0 259.303   2
  -3  -9  -1 11453.7 277.038   3
   3  -9  -1 11753.3 225.571   4
  -3   9  -1 11696.1 252.747   4
  -3  -9  -1 12056.5 252.869   2
  -3  -9   0 7044.34 202.404   3
   3   9   0 7395.44 194.608   3
   3  -9   0 7122.00 168.193   4
  -3   9   0 7061.19 170.657   4
   3  -9   1 10817.7 214.664   3
   3   9   1 12214.4 272.003   3
   3  -9   1 11589.1 247.774   1
   3  -9   1 11523.1 246.026   4
   3  -9   2 3923.12 131.233   1
   3  -9   2 3985.58 133.289   4
  -3  -9   3 4262.11 142.344   4
  -3  -9   4 2758.98 111.557   4
   3  -9   5 3457.56 137.175   1
  -3  -9   5 3188.39 121.493   4
   3  -9   6 3477.00 140.006   1
  -3  -9   6 3090.40 120.508   4
   3   9   6 3285.21 107.534   1
  -3  -9   7 1821.87 89.8749   4
   3   9   9 1876.86 78.7052   1
   3  10 -11 280.450 54.1635   1
   3  10 -11 253.299 42.2448   4
  -3  10 -11 248.837 49.1009   4
   3  10 -10 802.884 85.1986   1
   3  10 -10 826.033 72.6055   4
  -3  10 -10 928.495 93.2398   4
   3 -10  -9 573.014 39.5795   1
   3  10  -9 506.104 56.1504   4
  -3  10  -9 533.129 68.8727   4
   3  10  -9 427.474 62.6447   1
   3 -10  -8 2786.53 92.8649   1
  -3  10  -8 2748.28 148.833   4
   3  10  -8 2463.89 140.666   1
   3 -10  -7 828.969 47.7191   1
  -3  10  -7 687.178 72.6481   4
   3  10  -7 649.257 70.8801   1
  -3  10  -6 19.2148 10.5522   3
   3  10  -6 31.3148 27.0625   1
  -3  10  -6 23.5674 26.5074   4
  -3  10  -5 840.166 43.0775   3
  -3 -10  -5 852.823 70.9570   3
  -3  10  -5 909.332 76.5989   4
   3 -10  -5 811.286 48.3525   2
  -3 -10  -5 827.905 46.7681   2
   3 -10  -4 83.0122 19.3929   2
  -3 -10  -4 78.6212 17.0886   2
  -3  10  -4 81.6264 12.8441   3
  -3 -10  -4 102.062 28.8116   3
  -3  10  -4 84.5274 27.9383   4
  -3 -10  -3 3660.05 145.747   3
  -3  10  -3 3816.47 95.8118   3
   3 -10  -3 3769.00 101.482   4
  -3  10  -3 3826.20 145.051   4
  -3 -10  -3 3741.59 116.351   2
   3 -10  -3 3747.22 121.733   2
   3 -10  -2 4747.98 145.913   2
  -3 -10  -2 4842.94 168.592   3
  -3 -10  -2 4940.00 141.235   2
   3 -10  -2 4976.02 122.430   4
   3 -10  -1 274.662 35.7729   2
  -3 -10  -1 298.158 43.1778   3
   3 -10  -1 305.746 29.2865   4
  -3  10  -1 276.806 32.7633   4
  -3 -10   0 596.025 60.1084   3
   3 -10   0 562.887 42.1340   3
   3 -10   0 529.409 40.4395   1
   3 -10   0 549.847 40.1904   4
  -3  10   0 505.174 41.0068   4
   3 -10   1 316.330 28.9100   3
   3  10   1 375.989 43.0469   3
   3 -10   1 366.366 36.9677   1
   3 -10   1 364.867 37.7317   4
   3 -10   2 5480.05 162.552   4
   3 -10   2 5516.53 162.370   1
  -3 -10   3 4256.83 146.230   4
   3 -10   3 4317.77 146.833   1
   3 -10   4 101.427 24.4872   1
  -3 -10   4 132.921 26.1474   4
   3 -10   5 831.472 66.2338   1
  -3 -10   5 822.928 61.3662   4
  -3 -10   6 23.4126 17.7575   4
   3  10   6 23.8665 14.1204   1
  -3 -10   7 670.296 55.7418   4
   3  10   9 591.547 41.8239   1
   3  11 -11 1323.28 109.154   1
   3  11 -11 1451.66 97.5663   4
   3  11 -10 1381.19 93.6530   4
   3  11 -10 1370.37 114.522   1
  -3  11 -10 1465.81 114.966   4
   3  11  -9 1140.33 100.103   1
  -3  11  -9 1096.75 98.1234   4
   3 -11  -8 338.606 27.6260   1
   3  11  -8 285.866 54.8427   1
  -3  11  -8 291.852 51.2906   4
   3 -11  -7 1130.93 52.1165   1
  -3  11  -7 1008.78 89.3101   4
   3  11  -7 978.044 87.8817   1
  -3  11  -6 424.561 32.9890   3
   3  11  -6 356.239 53.4115   1
  -3 -11  -6 396.794 52.8916   3
  -3  11  -6 398.465 54.3982   4
  -3  11  -5 4506.66 116.681   3
  -3 -11  -5 4241.17 172.587   3
   3 -11  -5 4943.48 130.158   2
  -3  11  -5 4892.00 183.781   4
  -3 -11  -5 4629.90 124.420   2
   3  11  -4 2025.15 102.146   3
  -3  11  -4 1742.74 63.0652   3
  -3 -11  -4 1669.83 101.811   3
  -3  11  -4 1799.29 103.848   4
   3 -11  -4 1890.51 79.8389   2
  -3 -11  -4 1707.38 72.6065   2
  -3 -11  -3 8644.08 251.651   3
  -3  11  -3 9255.81 181.982   3
   3 -11  -3 9220.75 214.684   2
  -3 -11  -3 9023.58 205.786   2
  -3  11  -3 8879.50 246.657   4
   3 -11  -3 9168.07 189.569   4
   3 -11  -2 1922.64 89.2132   2
  -3 -11  -2 1801.87 101.989   3
  -3 -11  -2 1931.79 83.8015   2
   3 -11  -2 1886.02 73.2490   4
  -3 -11  -1 4817.66 173.888   3
   3 -11  -1 5125.21 162.358   2
   3 -11  -1 5082.55 135.559   4
  -3 -11   0 3008.01 134.226   3
   3 -11   0 3089.12 106.586   3
  -3  11   0 3098.36 112.370   4
   3 -11   0 3112.02 105.944   4
   3 -11   0 3098.00 106.405   1
   3 -11   1 4977.07 136.484   3
   3  11   1 5645.37 175.166   3
   3 -11   1 5184.34 151.678   4
   3 -11   1 5144.13 151.043   1
   3 -11   2 1649.78 84.9107   4
   3 -11   2 1719.28 85.4671   1
   3 -11   3 9286.01 241.419   4
  -3 -11   3 9665.20 242.824   4
   3 -11   3 9590.81 240.930   1
   3 -11   4 1810.44 96.0079   1
  -3 -11   4 1938.16 100.868   4
   3 -11   5 4843.31 168.681   1
  -3 -11   5 5071.09 168.501   4
   3  11   6 408.462 34.4056   1
  -3 -11   6 452.630 47.3171   4
  -3 -11   7 1407.40 81.1289   4
   3  11   7 1241.60 60.7738   1
  -3 -11   8 310.206 39.7689   4
   3  12 -10 390.301 61.3467   1
  -3  12 -10 417.804 62.2392   4
   3  12  -9 527.983 69.7817   1
  -3  12  -9 581.221 72.9687   4
  -3  12  -8 1896.28 80.2455   3
   3 -12  -8 2047.82 62.3845   1
   3  12  -8 1822.68 123.145   1
  -3  12  -8 1897.49 126.343   4
   3 -12  -7 1067.05 44.4041   1
   3  12  -7 875.320 83.3517   1
  -3  12  -7 1040.86 91.5983   4
  -3 -12  -6 2248.48 76.5720   2
  -3  12  -6 2440.39 132.267   4
  -3 -12  -6 2192.65 122.980   3
  -3  12  -6 2079.59 79.0838   3
   3  12  -6 1955.98 120.649   1
   3  12  -5 468.164 55.8552   3
  -3  12  -5 540.090 36.4676   3
  -3 -12  -5 468.330 59.3335   3
  -3 -12  -5 548.666 38.1912   2
   3 -12  -5 561.686 40.6422   2
  -3  12  -5 647.221 66.7361   4
   3  12  -4 3161.83 133.101   3
  -3  12  -4 2876.10 88.5191   3
  -3 -12  -4 2648.19 134.825   3
  -3  12  -4 2949.58 138.449   4
   3 -12  -4 2961.95 104.643   2
   3 -12  -4 2937.51 94.2679   4
  -3 -12  -4 2858.70 98.7590   2
  -3 -12  -3 1764.44 108.100   3
  -3  12  -3 2044.84 71.3508   3
  -3 -12  -3 1872.00 81.9302   2
  -3  12  -3 2018.78 106.169   4
   3 -12  -3 1959.45 75.8290   4
   3 -12  -3 1931.91 86.9264   2
   3 -12  -2 3700.56 131.338   2
  -3 -12  -2 3530.34 151.464   3
  -3 -12  -2 3723.45 124.916   2
  -3  12  -2 3717.39 138.806   4
   3 -12  -2 3756.82 113.323   4
  -3 -12  -1 601.838 62.5879   3
   3 -12  -1 634.237 44.4927   1
   3 -12  -1 536.891 42.0754   4
   3 -12   0 179.248 24.6713   1
  -3 -12   0 208.263 42.8325   3
   3 -12   0 169.818 24.9665   3
   3 -12   0 169.858 25.3901   4
   3 -12   1 336.184 31.7989   3
   3 -12   1 575.058 47.7376   4
   3  12   1 576.800 56.4091   3
   3 -12   1 571.997 47.8660   1
   3 -12   2 3955.13 122.187   3
   3 -12   2 3544.23 131.769   4
   3 -12   2 3727.63 132.325   1
   3 -12   3 2197.58 104.829   1
  -3 -12   3 2271.14 107.546   4
   3 -12   3 2181.93 104.629   4
   3 -12   4 3186.48 132.111   1
  -3 -12   4 3330.35 139.452   4
   3 -12   5 765.583 64.5705   1
  -3 -12   5 838.311 67.0511   4
  -3 -12   6 2757.59 121.749   4
  -3 -12   7 866.615 66.0566   4
   3  12   7 859.312 47.5511   1
   3  13 -10 581.402 74.7871   1
  -3  13 -10 573.568 75.6824   4
   3  13  -9 895.579 91.9000   1
  -3  13  -9 1158.28 101.973   4
   3  13  -8 202.764 45.1635   1
  -3  13  -8 209.456 25.3241   3
  -3  13  -8 256.383 51.7244   4
   3 -13  -7 1131.76 38.5315   1
  -3 -13  -7 1034.53 90.5385   3
   3  13  -7 1051.82 93.3535   1
  -3  13  -7 1179.95 98.7964   4
  -3 -13  -6 859.627 45.2295   2
  -3  13  -6 890.645 50.5078   3
  -3 -13  -6 857.333 79.1095   3
   3  13  -6 767.468 76.4008   1
  -3  13  -6 903.317 82.8799   4
  -3 -13  -5 2385.99 131.502   3
  -3  13  -5 2509.98 87.1968   3
   3 -13  -5 2685.87 92.9989   2
  -3  13  -5 2573.22 134.862   4
  -3 -13  -5 2469.00 87.9646   2
   3  13  -5 2198.65 125.991   1
   3  13  -4 2991.33 128.025   3
  -3  13  -4 2524.50 84.5921   3
  -3 -13  -4 2483.82 130.203   3
  -3  13  -4 2554.19 129.618   4
   3 -13  -4 2617.49 91.5691   4
  -3 -13  -4 2272.80 92.9941   2
   3 -13  -4 2719.37 100.495   2
   3  13  -3 5764.15 183.713   3
  -3 -13  -3 5473.61 152.989   2
   3 -13  -3 5208.90 125.895   1
  -3  13  -3 5694.90 138.078   3
  -3  13  -3 5773.89 191.936   4
   3 -13  -3 5575.55 145.546   4
   3 -13  -3 5401.96 159.400   2
  -3 -13  -3 5279.46 197.733   3
   3 -13  -2 2113.30 98.1192   2
   3 -13  -2 1976.67 74.9356   1
  -3 -13  -2 1975.83 115.114   3
   3 -13  -2 2173.91 85.5217   4
  -3  13  -2 2172.81 106.733   4
   3 -13  -1 2020.83 96.1135   3
   3 -13  -1 2052.27 85.4611   4
  -3 -13  -1 1941.97 112.368   3
   3 -13  -1 2079.05 80.4524   1
   3 -13   0 2696.29 108.225   3
  -3 -13   0 2730.67 135.061   3
   3 -13   0 2713.46 105.325   4
   3 -13   0 2771.70 102.514   1
   3 -13   1 2167.75 91.9482   3
   3  13   1 2515.66 116.566   3
   3 -13   1 2379.16 99.8585   4
   3 -13   1 2305.21 97.8258   1
   3 -13   2 2564.64 108.866   1
   3 -13   2 2904.29 107.291   3
  -3 -13   2 2632.26 116.925   4
   3 -13   2 2544.23 110.592   4
   3 -13   3 5778.55 179.318   1
   3 -13   3 5595.25 181.539   4
  -3 -13   3 5511.72 181.131   4
   3 -13   4 2806.43 123.275   1
   3 -13   4 2801.51 126.291   4
  -3 -13   4 2932.67 131.053   4
  -3 -13   5 2578.94 124.428   4
  -3 -13   6 910.867 70.0473   4
  -3 -13   7 1326.60 83.2952   4
   3  13   7 1392.14 59.2018   1
   3  13   8 328.902 26.8785   1
   3  14 -10 167.727 45.1993   1
  -3  14 -10 201.851 44.8229   4
   3  14  -9 369.070 60.8856   1
  -3  14  -9 462.395 65.4141   4
  -3  14  -8 1138.57 59.8832   3
  -3 -14  -8 978.401 93.8381   3
   3  14  -8 1092.00 96.6732   1
  -3  14  -8 1098.07 99.7684   4
  -3  14  -7 955.971 53.0264   3
  -3 -14  -7 750.731 79.6861   3
   3  14  -7 854.349 82.6303   1
  -3  14  -7 893.886 87.4384   4
  -3 -14  -6 710.451 74.9287   3
   3  14  -6 666.097 71.8549   1
   3 -14  -6 759.080 28.0572   1
  -3  14  -6 697.312 73.7395   4
  -3 -14  -6 755.093 42.3574   2
  -3  14  -5 345.291 31.1637   3
   3 -14  -5 324.048 20.6174   1
  -3 -14  -5 305.795 50.7577   3
  -3  14  -5 300.514 45.7914   4
   3  14  -5 313.064 49.3293   1
   3 -14  -5 335.527 31.9523   2
  -3 -14  -5 307.766 30.4805   2
   3  14  -4 2064.47 105.941   3
  -3 -14  -4 1643.29 110.536   3
  -3  14  -4 1807.91 73.1513   3
   3 -14  -4 1737.77 58.8484   1
  -3 -14  -4 1835.28 79.0201   2
  -3  14  -4 1880.81 112.671   4
   3 -14  -4 1835.09 78.9234   4
   3 -14  -4 1906.49 84.9689   2
   3  14  -3 2331.07 111.709   3
  -3 -14  -3 2101.70 122.788   3
  -3 -14  -3 2113.21 90.6330   2
   3 -14  -3 1994.64 69.5835   1
  -3  14  -3 2135.17 115.068   4
   3 -14  -3 2089.92 85.3028   4
   3 -14  -3 2172.38 96.1212   2
   3 -14  -2 2863.86 118.791   2
   3  14  -2 2907.67 126.529   3
  -3 -14  -2 2687.39 136.990   3
   3 -14  -2 2973.73 105.752   4
  -3  14  -2 2919.71 126.502   4
   3 -14  -2 2684.29 91.0464   1
  -3 -14  -1 1006.76 81.7036   3
   3  14  -1 1076.54 74.0736   3
   3 -14  -1 909.051 66.1765   3
   3 -14  -1 921.888 53.6386   1
   3 -14  -1 1038.76 62.0030   4
  -3  14  -1 971.304 69.8813   4
  -3 -14   0 986.180 81.7729   3
   3 -14   0 1004.71 66.8151   3
   3  14   0 966.431 71.6607   3
   3 -14   0 1023.10 63.5593   4
   3 -14   0 1066.50 61.0622   1
   3 -14   1 934.971 60.6930   3
   3  14   1 1034.53 75.9436   3
   3 -14   1 982.538 65.5798   4
   3 -14   1 914.082 61.0472   1
   3 -14   2 3218.40 118.418   3
   3 -14   2 3078.63 121.867   1
  -3 -14   2 3233.70 132.534   4
   3 -14   2 3056.47 124.147   4
   3 -14   3 2454.34 111.125   1
   3 -14   3 2332.98 111.804   4
  -3 -14   3 2402.37 114.132   4
  -3 -14   4 2370.23 119.399   4
   3 -14   4 2069.87 105.063   1
   3 -14   4 2139.00 110.525   4
  -3 -14   5 351.825 47.5789   4
  -3 -14   6 1073.33 77.4231   4
   3  14   7 797.055 42.8272   1
   3  15  -9 795.158 85.6441   1
  -3 -15  -9 558.374 73.5299   3
  -3  15  -9 778.486 83.7676   4
  -3  15  -8 643.542 44.7997   3
  -3 -15  -8 688.026 80.7422   3
  -3  15  -8 688.984 80.2753   4
   3  15  -8 501.766 70.8421   1
  -3  15  -7 1148.02 59.0150   3
  -3  15  -7 1065.86 96.9021   4
  -3 -15  -7 1006.69 94.8171   3
   3  15  -7 991.108 91.0663   1
   3 -15  -6 841.225 46.3479   2
  -3 -15  -6 673.879 77.5333   3
  -3  15  -6 879.777 83.9903   4
   3  15  -6 661.109 72.4884   1
  -3 -15  -6 838.317 44.5138   2
  -3 -15  -5 1989.38 123.794   3
   3 -15  -5 1999.17 51.8638   1
  -3  15  -5 2142.52 127.351   4
   3 -15  -5 2366.33 88.6469   2
   3  15  -5 2050.53 122.010   1
  -3 -15  -5 2216.82 82.8974   2
  -3 -15  -4 98.0847 21.1633   2
   3 -15  -4 89.6683 12.7049   1
   3 -15  -4 93.5698 21.6695   2
  -3 -15  -4 101.474 34.9879   3
  -3  15  -4 116.330 20.2646   3
  -3  15  -4 85.6586 28.7481   4
   3 -15  -4 124.214 22.2792   4
   3 -15  -3 753.874 56.7302   2
   3  15  -3 830.024 66.3084   3
  -3  15  -3 765.377 68.7195   4
  -3 -15  -3 694.853 72.1381   3
  -3 -15  -3 786.883 54.8612   2
   3 -15  -3 765.808 52.4917   4
   3 -15  -3 740.332 40.0154   1
   3 -15  -2 397.765 46.9158   2
   3  15  -2 440.367 49.0199   3
  -3 -15  -2 432.343 59.4147   3
   3 -15  -2 447.475 40.7150   4
  -3  15  -2 435.812 50.9510   4
   3 -15  -2 365.527 32.7191   1
  -3 -15  -1 3913.49 173.612   3
   3  15  -1 4567.42 160.763   3
   3 -15  -1 4146.75 154.165   3
   3 -15  -1 4448.58 141.108   4
   3 -15  -1 4017.90 123.566   1
   3 -15   0 2836.49 105.967   1
  -3 -15   0 2606.23 138.809   3
   3 -15   0 2661.57 116.374   3
   3  15   0 2812.21 126.958   3
   3 -15   0 2785.77 112.139   4
   3 -15   1 4554.74 148.033   1
   3 -15   1 4299.86 146.419   3
   3  15   1 4845.31 172.608   3
   3 -15   1 4712.60 155.323   4
   3 -15   2 735.573 58.6090   3
   3 -15   2 676.175 55.8660   1
   3 -15   2 662.170 57.6447   4
  -3 -15   2 683.745 62.5487   4
   3 -15   3 1286.65 79.5257   1
   3 -15   3 1195.22 80.8109   4
  -3 -15   3 1316.98 85.8003   4
   3 -15   4 91.7635 24.1888   1
  -3 -15   4 126.549 31.2155   4
  -3 -15   5 3186.04 142.382   4
   3  15   7 1205.75 50.6823   1
  -3 -16 -10 452.436 67.7972   3
  -3 -16  -9-7.61424 26.6211   3
   3  16  -9 40.1675 32.0609   1
  -3  16  -9 15.3331 28.6966   4
  -3 -16  -8 1152.44 102.897   3
   3  16  -8 1013.86 94.3431   1
  -3  16  -8 1228.15 107.790   4
   3  16  -7 348.186 58.4572   1
  -3  16  -7 338.458 32.3576   3
  -3 -16  -7 328.455 54.5274   3
  -3  16  -7 417.315 61.5236   4
   3  16  -6 631.580 71.3122   1
  -3 -16  -6 776.808 82.2267   3
  -3  16  -6 842.108 82.8180   4
   3 -16  -6 900.659 48.1406   2
  -3 -16  -6 820.523 44.3498   2
  -3  16  -5 745.930 76.4091   4
  -3 -16  -5 629.750 73.7662   3
   3 -16  -5 735.402 48.6468   2
  -3 -16  -5 742.086 47.5520   2
   3  16  -5 629.453 69.1022   1
   3 -16  -4 257.671 20.2000   1
  -3 -16  -4 256.812 30.5932   2
   3  16  -4 213.618 45.2490   1
  -3 -16  -4 277.166 47.7735   3
   3 -16  -4 304.682 36.8869   2
  -3  16  -4 330.065 50.9109   4
   3 -16  -4 234.760 30.4021   4
   3 -16  -3 1682.99 64.0446   1
   3 -16  -3 1901.51 93.6659   2
  -3 -16  -3 1792.37 118.243   3
   3 -16  -3 1758.13 82.1493   4
  -3  16  -3 1675.69 105.714   4
  -3 -16  -3 1869.96 87.1186   2
  -3 -16  -2 1267.94 99.4094   3
   3  16  -2 1453.07 88.6261   3
   3 -16  -2 1297.39 89.2433   3
   3 -16  -2 1434.87 75.7121   4
  -3  16  -2 1454.87 92.2319   4
   3 -16  -2 1292.54 61.3886   1
   3 -16  -1 2488.85 94.3694   1
  -3 -16  -1 2492.54 139.675   3
   3  16  -1 2712.66 123.403   3
   3 -16  -1 2608.67 122.738   3
   3 -16  -1 2795.85 110.744   4
  -3 -16   0 821.896 79.8981   3
   3 -16   0 879.471 57.2689   1
   3 -16   0 812.015 61.6072   4
   3  16   0 965.214 73.1827   3
   3 -16   0 833.420 66.3704   3
   3 -16   1 2536.99 110.865   3
   3  16   1 2753.90 127.515   3
   3 -16   1 2670.87 115.116   4
   3 -16   1 2584.28 106.961   1
   3 -16   2 1579.63 85.7725   3
   3 -16   2 1497.68 87.0774   4
   3 -16   2 1593.64 85.6809   1
  -3 -16   2 1458.41 91.4517   4
   3 -16   3 1713.67 93.7713   1
   3 -16   3 1684.01 97.0007   4
  -3 -16   3 1814.32 101.159   4
  -3 -16   4 328.543 44.7085   4
  -3 -17 -10 399.705 61.1188   3
   3  17  -9 354.766 58.8972   1
  -3 -17  -9 416.413 67.2773   3
  -3  17  -9 458.094 67.6551   4
  -3 -17  -8 428.938 68.2256   3
   3  17  -8 404.172 62.8728   1
  -3  17  -8 360.439 63.4183   4
  -3  17  -7 828.892 51.7462   3
  -3 -17  -7 727.384 85.0040   3
   3  17  -7 745.016 79.8724   1
  -3  17  -7 849.142 85.5381   4
  -3  17  -6 274.430 28.7617   3
  -3 -17  -6 303.431 62.3399   3
   3  17  -6 258.957 47.7428   1
   3 -17  -6 345.044 30.2388   2
  -3 -17  -6 337.511 28.5460   2
  -3  17  -6 331.085 55.7314   4
  -3 -17  -5 1633.88 116.663   3
   3  17  -5 1470.73 106.741   1
   3 -17  -5 1730.02 78.8238   2
   3 -17  -5 1615.75 77.7437   4
  -3 -17  -5 1726.39 73.8520   2
  -3  17  -5 1583.29 111.684   4
   3  17  -4 159.725 33.6509   1
  -3 -17  -4 148.208 24.5182   2
   3 -17  -4 145.255 15.0042   1
  -3 -17  -4 102.851 35.3537   3
   3 -17  -4 186.326 30.1146   2
  -3  17  -4 157.690 34.7925   4
   3 -17  -4 153.110 24.9213   4
   3 -17  -3 493.653 49.0605   2
   3 -17  -3 537.067 33.9474   1
  -3 -17  -3 530.096 66.4666   3
  -3 -17  -3 487.896 45.9357   2
   3 -17  -3 479.455 43.2612   4
  -3  17  -3 529.122 60.4147   4
   3 -17  -2 516.423 39.8876   1
  -3 -17  -2 444.322 62.8144   3
   3 -17  -2 402.206 52.3545   3
   3 -17  -2 480.076 44.4759   4
  -3  17  -2 457.961 55.1506   4
  -3 -17  -1 682.170 73.1003   3
   3 -17  -1 783.620 49.4401   1
   3  17  -1 766.439 65.1506   3
   3 -17  -1 686.390 64.5957   3
   3 -17  -1 765.785 57.9025   4
  -3 -17   0 1638.77 113.009   3
   3 -17   0 1455.57 74.9131   1
   3 -17   0 1532.04 94.2661   3
   3  17   0 1670.89 97.6622   3
   3 -17   0 1561.20 86.5815   4
  -3 -17   1 742.601 78.5125   3
   3 -17   1 859.214 60.9640   1
   3 -17   1 884.181 67.5571   3
   3  17   1 967.707 74.5838   3
   3 -17   1 981.972 69.6944   4
   3 -17   2 551.448 53.1044   3
   3 -17   2 559.626 51.2101   1
   3 -17   2 522.049 53.5077   4
  -3 -17   2 579.210 56.5877   4
   3 -17   3 977.397 68.3775   1
  -3 -17   3 855.256 70.5945   4
  -3 -18  -9 188.864 51.8841   3
   3  18  -8 520.128 70.5266   1
  -3 -18  -8 597.629 76.7786   3
  -3  18  -8 565.659 74.3509   4
  -3 -18  -7 335.216 59.9559   3
  -3  18  -7 295.387 57.3625   4
   3  18  -7 309.320 54.5943   1
  -3  18  -6 1293.11 104.867   4
  -3  18  -6 1214.87 62.2756   3
  -3 -18  -6 1091.31 100.111   3
   3  18  -6 1261.66 100.443   1
   3 -18  -6 1374.07 61.3189   2
  -3 -18  -5 740.802 84.1033   3
  -3  18  -5 822.798 51.5366   3
   3  18  -5 780.612 78.3628   1
  -3 -18  -5 939.529 54.1349   2
  -3  18  -5 858.348 82.6561   4
   3 -18  -5 858.233 55.7430   4
   3 -18  -5 904.050 57.3725   2
  -3 -18  -4 1743.00 124.385   3
  -3  18  -4 1761.64 77.5223   3
   3  18  -4 1554.05 107.133   1
   3 -18  -4 1753.88 83.4759   4
   3 -18  -4 1799.49 53.9385   1
  -3 -18  -4 1805.71 82.7248   2
  -3  18  -4 1911.89 119.210   4
   3 -18  -4 1871.02 90.9444   2
   3 -18  -3 1291.86 80.6870   2
   3 -18  -3 1170.40 67.9461   4
  -3 -18  -3 1053.07 95.6625   3
   3 -18  -3 1158.01 51.8020   1
  -3  18  -3 1155.40 89.2217   4
   3  18  -3 1061.26 85.1494   1
  -3 -18  -2 1054.97 93.6608   3
   3 -18  -2 1186.32 59.0821   1
   3 -18  -2 1073.78 85.2024   3
   3 -18  -2 1144.62 70.1325   4
  -3 -18  -1 539.750 69.5113   3
   3 -18  -1 521.330 58.2957   3
   3 -18  -1 483.682 39.9049   1
   3 -18  -1 585.767 52.3289   4
  -3 -18   0 20.6159 25.7799   3
   3 -18   0 39.8706 13.2394   1
   3 -18   0 79.6876 28.8522   3
   3 -18   0 42.8782 16.3109   4
  -3 -18   1 497.681 68.2704   3
   3 -18   1 486.836 51.3384   3
   3 -18   1 612.642 51.2719   1
   3 -18   1 540.172 53.9887   4
   3 -18   2 959.412 71.3651   3
   3 -18   2 983.346 69.3379   1
   3 -18   2 1002.01 71.5055   4
   3 -18   3 1295.34 80.3531   1
  -3 -19  -9 568.080 77.5638   3
  -3 -19  -8 677.187 83.1254   3
   3  19  -8 526.379 70.5094   1
  -3  19  -8 620.264 78.2998   4
  -3 -19  -7 1034.16 110.866   3
   3  19  -7 1224.56 104.776   1
  -3  19  -7 1191.94 105.405   4
  -3 -19  -6 984.242 99.0399   3
  -3  19  -6 1029.31 58.2096   3
   3  19  -6 1037.26 95.4843   1
  -3  19  -6 1106.64 101.493   4
  -3 -19  -5 683.485 82.0670   3
  -3  19  -5 689.952 47.1638   3
   3 -19  -5 811.582 54.0586   4
  -3 -19  -5 742.449 48.6302   2
  -3  19  -5 701.271 75.4022   4
   3 -19  -5 786.846 53.5751   2
   3  19  -5 590.735 66.7353   1
   3 -19  -4 1212.55 69.2568   4
  -3 -19  -4 1076.07 100.716   3
   3 -19  -4 1148.53 40.6344   1
  -3 -19  -4 1144.31 65.0246   2
   3  19  -4 1041.70 87.5085   1
  -3  19  -4 1098.33 92.5223   4
   3 -19  -4 1244.21 75.5707   2
  -3 -19  -3 326.551 56.2551   3
   3 -19  -3 361.050 28.3205   1
   3 -19  -3 322.554 51.4403   3
   3 -19  -3 345.513 43.4016   2
   3 -19  -3 375.328 38.3498   4
   3  19  -3 313.292 47.0585   1
  -3  19  -3 296.178 48.9719   4
  -3 -19  -2 760.976 81.9032   3
   3 -19  -2 697.798 71.6786   3
   3 -19  -2 730.486 47.1728   1
   3 -19  -2 883.210 60.5928   4
   3  19  -2 668.428 64.1590   1
  -3 -19  -1 1232.35 103.885   3
   3 -19  -1 1214.99 88.6862   3
   3 -19  -1 1172.26 62.7625   1
   3 -19  -1 1381.94 79.3566   4
  -3 -19   0 1575.67 116.404   3
   3 -19   0 1776.59 105.235   3
   3 -19   0 1593.27 80.0869   1
   3 -19   0 1747.83 93.3403   4
  -3 -19   1 1510.92 116.093   3
   3 -19   1 1531.38 94.1149   3
   3 -19   1 1619.06 84.3390   1
   3 -19   1 1803.33 94.9736   4
   3 -19   2 883.958 70.0744   3
   3 -19   2 836.303 63.4157   1
  -3 -20  -8 80.4765 38.1610   3
   3  20  -8 54.4180 33.2256   1
  -3  20  -8 70.9346 32.7274   4
  -3 -20  -7 733.970 88.9790   3
   3  20  -7 688.202 80.7810   1
  -3  20  -7 703.194 82.7342   4
   3  20  -6 389.650 60.9651   1
  -3 -20  -6 366.528 65.3561   3
  -3  20  -6 392.177 36.1276   3
  -3  20  -6 416.966 63.5517   4
  -3 -20  -5 849.497 92.5495   3
  -3  20  -5 875.740 54.6218   3
   3 -20  -5 930.666 59.8230   2
   3  20  -5 817.693 81.7033   1
   3 -20  -5 855.536 58.2641   4
  -3  20  -5 855.809 85.9028   4
  -3 -20  -4 1729.04 128.494   3
   3 -20  -4 1698.47 117.408   3
   3  20  -4 1689.24 111.110   1
   3 -20  -4 1695.00 82.6061   4
  -3  20  -4 1641.25 116.001   4
  -3 -20  -4 1753.01 82.1486   2
   3 -20  -4 1783.56 92.2124   2
   3 -20  -3 1562.34 93.1042   2
  -3 -20  -3 1370.42 112.242   3
   3 -20  -3 1252.91 98.0232   3
   3 -20  -3 1456.06 57.3601   1
   3 -20  -3 1474.30 79.1484   4
   3  20  -3 1324.24 95.6549   1
   3 -20  -2 523.388 62.8717   3
  -3 -20  -2 483.088 68.1230   3
   3 -20  -2 427.127 34.1736   1
   3 -20  -2 584.719 51.6639   4
   3  20  -2 560.272 57.6290   1
   3  20  -1-21.6448 19.3740   1
  -3 -20  -1 7.63270 26.0061   3
   3 -20  -1-11.7630 21.8599   3
   3 -20  -1-2.87663 13.4252   4
   3 -20  -1-23.1823 13.3954   1
  -3 -20   0 102.728 40.2180   3
   3 -20   0 80.8308 29.8275   3
   3 -20   0 90.1215 24.0308   4
   3 -20   0 128.081 25.3469   1
   3 -20   1 45.7376 25.9471   3
   3 -20   1 33.5569 16.0620   1
   3 -20   2 587.618 51.7302   1
   3 -20   2 559.753 56.8916   3
  -3 -21  -8 107.237 41.2616   3
   3  21  -7 659.322 79.1462   1
  -3 -21  -7 745.834 87.4584   3
  -3  21  -7 653.297 79.2541   4
  -3 -21  -6 738.345 87.3216   3
   3  21  -6 619.408 74.4121   1
  -3  21  -6 737.186 83.2291   4
  -3 -21  -5 655.455 80.8759   3
  -3  21  -5 756.102 50.0871   3
   3  21  -5 720.153 78.0498   1
   3 -21  -5 687.679 52.9765   4
  -3  21  -5 652.649 78.7175   4
   3 -21  -5 751.564 55.7717   2
  -3  21  -4 509.580 66.3965   4
   3 -21  -4 589.499 54.8273   2
   3 -21  -4 513.391 46.1045   4
   3  21  -4 422.682 59.4171   1
  -3 -21  -4 471.931 71.6843   3
   3 -21  -4 473.469 63.6983   3
  -3 -21  -4 526.329 45.4911   2
   3 -21  -3 835.585 70.8941   2
  -3 -21  -3 879.917 91.3437   3
   3 -21  -3 740.376 78.7736   3
   3 -21  -3 852.255 58.5858   4
   3  21  -3 800.191 75.6857   1
   3 -21  -3 765.694 39.9598   1
  -3 -21  -2 134.030 40.6752   3
   3  21  -2 161.744 35.8406   1
   3 -21  -2 161.303 38.9624   3
   3 -21  -2 114.046 15.0594   1
   3 -21  -2 186.888 30.9188   4
  -3 -21  -1 1828.49 129.914   3
   3 -21  -1 1852.33 115.014   3
   3 -21  -1 1743.66 78.1584   1
   3  21  -1 1782.75 100.185   1
  -3 -21   0 378.559 64.9788   3
   3  21   0 322.135 41.4669   1
   3 -21   0 385.521 51.8709   3
   3 -21   0 390.173 38.7323   1
   3 -21   1 1938.63 112.958   3
   3 -21   1 2053.81 95.2362   1
   3 -21   2 127.650 30.7304   3
   3 -21   2 143.987 28.1538   1
  -3 -22  -7 329.448 62.6452   3
   3  22  -7 403.708 66.0454   1
  -3  22  -7 414.556 63.8421   4
  -3 -22  -6 1189.12 110.321   3
   3  22  -6 1120.91 100.783   1
  -3  22  -6 1137.62 104.736   4
  -3 -22  -5 819.788 92.5124   3
   3 -22  -5 726.085 80.9289   3
   3  22  -5 684.543 76.5443   1
  -3  22  -5 863.589 89.5715   4
  -3 -22  -4 1190.47 111.308   3
   3 -22  -4 1076.23 97.1363   3
   3  22  -4 1012.72 90.7478   1
   3 -22  -4 1206.57 78.2660   2
  -3 -22  -3 344.579 61.7174   3
   3 -22  -3 409.052 60.6619   3
   3 -22  -3 430.442 52.2354   2
   3  22  -3 422.703 56.0052   1
  -3 -22  -2 1358.53 116.013   3
   3 -22  -2 1227.78 97.5408   3
   3  22  -2 1227.80 89.6334   1
   3 -22  -2 1213.52 57.0489   1
  -3 -22  -1 1081.31 103.734   3
   3 -22  -1 1169.44 62.9206   1
   3 -22  -1 1177.66 94.8228   3
   3  22  -1 1029.84 79.5473   1
  -3 -22   0 1786.11 130.529   3
   3 -22   0 1880.09 114.071   3
   3 -22   0 1890.63 86.9441   1
   3  22   0 1660.43 94.8119   1
   3 -22   1 1005.15 82.7033   3
   3 -22   1 1123.00 68.6611   1
   3  22   1 1021.92 69.6998   1
   3 -22   2 1328.71 90.1111   3
   3  22   2 1188.35 70.6763   1
   3  22   3 462.963 39.7142   1
   3  22   4 1105.29 54.2338   1
   3  23  -6 20.5539 23.1836   1
  -3 -23  -6 53.8182 35.6284   3
   3 -23  -6-18.6195 26.6869   3
  -3  23  -6-4.37816 30.1236   4
  -3 -23  -5 520.719 77.0951   3
   3 -23  -5 417.496 63.2729   3
   3  23  -5 458.454 62.1738   1
   3 -23  -4 432.402 49.9505   2
   3  23  -4 324.998 52.8105   1
  -3 -23  -4 328.618 59.0000   3
   3 -23  -4 352.407 58.7723   3
   3 -23  -3 792.073 70.6894   2
   3 -23  -3 654.756 76.6094   3
  -3 -23  -3 744.563 85.1158   3
   3  23  -3 648.120 71.3614   1
  -3 -23  -2 876.040 92.9060   3
   3 -23  -2 861.636 84.6241   3
   3  23  -2 827.891 74.4306   1
  -3 -23  -1 2045.13 143.875   3
   3 -23  -1 2290.55 135.330   3
   3  23  -1 1855.53 107.600   1
   3 -23  -1 2183.96 87.2708   1
  -3 -23   0 800.519 89.7842   3
   3 -23   0 860.321 79.1837   3
   3  23   0 817.247 67.1749   1
   3 -23   0 884.453 59.0856   1
   3 -23   1 2188.76 125.006   3
   3 -23   1 2303.31 102.142   1
   3  23   1 2160.31 103.494   1
   3 -23   2 797.287 73.5881   3
   3  23   2 810.903 58.0853   1
   3  23   3 707.503 48.8529   1
  -3 -24  -6 952.819 102.372   3
   3 -24  -6 797.683 85.2623   3
   3  24  -6 799.831 83.5619   1
  -3 -24  -5 324.889 59.1183   3
   3 -24  -5 330.476 58.4375   3
   3  24  -5 246.566 47.8053   1
   3 -24  -4 884.520 68.1075   2
  -3 -24  -4 850.978 95.4734   3
   3 -24  -4 724.022 81.0791   3
   3  24  -4 730.832 76.6644   1
   3  24  -3 257.724 48.2834   1
  -3 -24  -3 259.243 55.8719   3
   3 -24  -3 293.109 52.8487   3
  -3 -24  -2 2068.29 146.140   3
   3 -24  -2 2019.35 131.207   3
   3  24  -2 1732.64 112.035   1
  -3 -24  -1 341.141 66.3150   3
   3 -24  -1 436.514 64.2339   3
   3  24  -1 314.108 45.8433   1
  -3 -24   0 2026.04 143.948   3
   3 -24   0 2015.23 124.529   3
   3  24   0 1908.40 104.065   1
   3 -24   0 2185.52 92.3342   1
   3 -24   1 372.486 54.2774   3
   3  24   1 316.175 39.5825   1
   3 -24   2 2320.48 127.001   3
   3  24   2 2348.91 99.8707   1
   3  24   3 288.196 32.3426   1
   3  25  -6 326.280 54.6021   1
   3 -25  -6 282.977 56.3435   3
  -3 -25  -5 411.797 71.5989   3
   3 -25  -5 497.262 68.0846   3
   3  25  -5 358.328 55.9660   1
  -3 -25  -4 28.1103 30.7645   3
   3 -25  -4 20.3013 21.8978   3
   3  25  -4 107.321 35.8187   1
  -3 -25  -3 968.350 101.967   3
   3 -25  -3 934.457 92.2534   3
   3  25  -3 805.584 77.1719   1
   3  25  -2 78.4873 29.9572   1
  -3 -25  -2 118.706 39.0890   3
   3 -25  -2 94.1410 36.1946   3
  -3 -25  -1 644.346 86.3196   3
   3 -25  -1 580.030 71.6474   3
   3  25  -1 563.326 61.6815   1
   3  25   0 239.339 39.5013   1
  -3 -25   0 392.760 66.7901   3
   3 -25   0 299.705 49.9364   3
   3 -25   1 668.826 70.7389   3
   3  25   1 522.222 52.2277   1
   3  25   2 61.3958 19.4466   1
   3  26  -5 662.657 73.9812   1
   3 -26  -5 586.359 75.0073   3
  -3 -26  -4 1118.85 112.127   3
   3 -26  -4 946.853 91.3591   3
   3  26  -4 862.775 83.2197   1
   3  26  -3 585.903 67.7487   1
  -3 -26  -3 671.672 87.9770   3
   3 -26  -3 685.438 78.7976   3
  -3 -26  -2 1041.23 110.963   3
   3 -26  -2 1013.46 94.7130   3
   3  26  -2 931.996 80.0968   1
  -3 -26  -1 1209.27 113.694   3
   3 -26  -1 1137.88 97.4319   3
   3  26  -1 1130.18 84.0015   1
  -3 -26   0 937.663 102.214   3
   3 -26   0 1006.94 89.5002   3
   3  26   0 881.213 70.3784   1
   3 -26   1 1290.64 98.4159   3
   3  26   1 1090.91 70.8129   1
   3  27  -5 191.458 41.7279   1
   3  27  -4 155.583 38.8997   1
   3 -27  -4 190.755 46.7094   3
   3 -27  -3 186.133 45.6804   3
   3  27  -3 169.440 39.9338   1
  -3 -27  -2 292.630 61.4225   3
   3 -27  -2 285.531 55.1226   3
   3  27  -2 274.124 45.8528   1
   3  27  -1 92.1373 25.9961   1
  -3 -27  -1 202.179 56.4929   3
   3 -27  -1 104.589 36.7929   3
  -3 -27   0 106.643 42.0140   3
   3  27   0 52.6424 21.9915   1
   3 -27   0 11.5256 24.0632   3
   3 -27   1 37.1061 28.2662   3
   3  27   1 89.9186 22.9215   1
   3 -28  -4 1055.72 97.4936   3
   3  28  -4 1103.75 91.3526   1
   3  28  -3 249.372 44.3507   1
   3 -28  -3 312.851 54.2506   3
   3  28  -2 622.181 62.9367   1
   3 -28  -2 595.403 72.7064   3
   3 -28  -1 271.320 48.3157   3
   3  28  -1 271.916 43.5144   1
   3 -28   0 1202.45 95.6075   3
   3  28   0 1114.59 76.2494   1
   3 -28   1 262.350 48.6020   3
   3  29  -4 58.5154 26.5123   1
   3  29  -3 109.451 33.6513   1
   3 -29  -3 157.262 45.3994   3
   3  29  -2 150.420 32.3367   1
   3 -29  -2 59.1659 28.8327   3
   3  29  -1 42.4184 19.7517   1
   3 -29  -1 49.5849 30.2702   3
   3 -29   0 17.1686 21.3135   3
   3 -29   1 21.2892 20.7200   3
   3  30  -3 419.979 53.0459   1
   3  30  -2 646.926 63.3192   1
   3 -30  -2 721.016 77.4278   3
   3 -30  -1 901.495 83.6637   3
   3 -30   0 1722.07 114.476   3
   3 -30   1 912.521 80.6407   3
   3  31  -3 158.301 37.5252   1
   3 -31  -1-15.5899 24.0528   3
   3 -31   0 90.4798 34.5117   3
   3 -31   1 142.363 37.9902   3
   4   0 -12 1575.31 105.611   1
   4   0 -11 1107.57 90.7967   1
  -4   0 -11 1134.88 98.7730   4
   4   0 -10 1014.35 89.6616   1
   4   0  -9 1632.86 109.243   1
   4   0  -9 1698.61 73.0078   4
   4   0  -8 232.265 26.5224   4
  -4   0  -4 5551.30 125.857   3
  -4   0  -3 8375.96 159.186   3
   4   0  -1 3503.29 129.822   2
   4   0   0 127.902 28.2087   2
   4   0   1 3707.03 97.6817   3
   4   0   1 3601.55 132.978   2
   4   0   2 1188.21 75.7704   2
  -4   0   3 8305.55 133.767   4
   4   0   3 8842.65 232.146   2
   4   0   4 5722.49 183.414   2
   4   0   5 7839.41 223.083   2
   4   0   6 3612.12 136.522   1
  -4   0   6 3515.47 122.203   2
   4   0   6 3173.37 136.576   2
  -4   0   7 9530.75 224.943   2
   4   0   7 9886.60 247.432   1
   4   0   7 8888.58 250.052   2
  -4   0   8 469.642 43.1348   2
   4   0   8 438.116 50.5609   2
   4   0   9 1922.69 106.954   2
  -4   0   9 2098.98 88.4465   2
   4   0  10 904.463 71.2316   2
   4   1 -12 43.5068 25.3223   1
   4  -1 -11 203.334 40.8098   1
   4   1 -11 176.110 43.4583   1
  -4  -1 -11 203.276 49.4463   4
  -4   1 -11 129.205 32.7668   4
   4  -1 -10 19.1425 22.1027   1
   4   1 -10 15.0535 26.7987   1
  -4   1 -10 47.8536 29.4431   4
   4  -1  -9 70.8870 38.3800   1
   4   1  -9 62.6565 29.8156   1
   4  -1  -9 38.7404 13.4639   4
   4   1  -9 29.8523 14.5085   4
   4  -1  -8 186.147 21.9453   4
   4   1  -8 186.767 23.8045   4
   4  -1  -7 1115.06 46.5108   4
  -4  -1  -4 1282.20 56.5196   3
  -4   1  -4 1256.79 48.3177   3
  -4   1  -3 5.89229 5.27819   3
  -4  -1  -3 0.82527 13.4033   2
  -4  -1  -3 13.9015 10.1240   3
   4  -1  -2 189.241 31.0811   2
  -4  -1  -2 146.742 16.4018   3
  -4  -1  -2 164.896 27.3186   2
   4   1  -1 21.0387 20.4037   2
   4  -1  -1 23.8048 17.7683   2
   4   1   0 249.445 25.6665   3
   4   1   0 292.829 39.3020   2
   4  -1   0 266.017 37.3518   2
   4   1   1 22.3751 21.6272   2
   4  -1   1 34.3210 21.4315   2
   4  -1   1 38.3680 11.7083   3
   4   1   1 33.3759 13.6947   3
   4   1   2 188.909 32.3308   2
   4  -1   2 156.609 31.4650   2
   4   1   3-5.23018 16.3613   2
   4  -1   3 0.88582 20.0578   2
  -4  -1   3 16.3295 6.65071   4
  -4  -1   4 1239.39 39.4233   4
   4   1   4 1415.27 82.8230   2
   4  -1   4 1327.80 84.9080   2
   4  -1   5 1096.14 72.4159   1
   4   1   5 1004.16 71.3089   2
  -4  -1   5 1036.07 64.2846   2
   4  -1   5 890.631 70.4735   2
  -4  -1   6 1214.06 72.1926   2
  -4   1   6 1054.82 64.3619   2
   4   1   6 1378.31 80.5550   1
   4  -1   6 1319.27 80.9710   1
   4   1   6 1119.50 77.8447   2
   4  -1   6 1197.39 81.5193   2
  -4   1   7 1248.35 68.9124   2
  -4  -1   7 1261.42 72.1630   2
   4   1   7 1367.11 81.3770   1
   4   1   7 1193.04 80.0559   2
   4  -1   7 1373.87 82.9478   1
   4  -1   7 1233.11 84.9122   2
  -4  -1   8 190.875 28.2776   2
  -4   1   8 192.453 27.4420   2
   4   1   8 219.836 37.7065   2
   4  -1   8 189.190 36.7518   2
  -4  -1   9 41.2691 18.9687   2
  -4   1   9 51.0655 18.5964   2
   4   1   9 61.7459 28.0298   2
   4  -1   9 14.4984 20.1469   2
   4   1  10 38.5445 24.3947   2
   4  -1  10 43.2587 24.0593   2
   4  -1  11 168.414 33.5524   2
   4   2 -12 920.681 82.4553   1
   4  -2 -11 640.175 66.2180   1
   4   2 -11 682.887 74.2426   1
  -4   2 -11 493.601 63.3978   4
   4  -2 -10 680.351 70.2323   1
   4   2 -10 520.535 71.0093   1
  -4   2 -10 508.645 67.9201   4
  -4   2  -9 3376.93 165.321   4
   4  -2  -9 3273.25 100.136   4
   4  -2  -9 3597.11 158.719   1
   4   2  -9 3108.69 154.735   1
   4   2  -9 3370.44 114.978   4
   4   2  -8 920.533 54.5952   4
   4  -2  -8 880.369 44.1214   4
   4  -2  -7 4761.51 104.769   4
  -4  -2  -5 1692.86 76.3482   3
  -4  -2  -4 4266.26 120.711   3
  -4   2  -4 4314.41 92.6474   3
  -4  -2  -3 5542.35 154.025   2
  -4  -2  -3 5386.81 134.569   3
  -4  -2  -2 756.145 40.4652   3
   4  -2  -2 836.006 60.6308   2
  -4  -2  -2 843.010 54.2185   2
   4  -2  -1 2019.04 96.6193   2
   4   2   0 127.493 27.7155   2
   4  -2   0 118.889 26.6257   2
   4   2   0 115.271 18.5679   3
   4  -2   1 1814.50 52.5680   3
   4   2   1 1959.18 74.1040   3
   4  -2   1 1874.84 95.2500   2
   4   2   1 1785.12 90.6702   2
  -4   2   2 1098.56 30.4708   4
   4   2   2 1188.19 74.6559   2
   4  -2   2 1241.17 79.3093   2
  -4  -2   3 5875.58 121.748   4
   4   2   3 5832.35 177.228   2
   4  -2   3 5668.90 183.187   2
  -4  -2   4 4284.84 96.5066   4
  -4  -2   4 4521.10 145.514   2
   4   2   4 4149.89 147.905   2
   4  -2   4 4355.65 158.506   2
   4   2   5 2292.37 107.908   2
   4  -2   5 2614.55 115.126   1
  -4  -2   5 2531.36 106.175   2
   4  -2   5 2380.85 116.202   2
  -4  -2   6 8229.39 212.713   2
   4  -2   6 8648.71 228.167   1
   4   2   6 8218.90 218.034   1
   4   2   6 7497.16 216.165   2
   4  -2   6 7399.05 228.021   2
  -4  -2   7 5873.66 172.044   2
  -4   2   7 5376.31 154.189   2
   4   2   7 5825.37 174.378   1
   4   2   7 5527.70 178.884   2
   4  -2   7 5841.67 179.402   1
   4  -2   7 5121.28 186.843   2
  -4  -2   8 1389.07 75.6768   2
  -4   2   8 1351.36 67.7519   2
   4   2   8 1322.86 82.9933   2
   4   2   8 1368.90 78.1541   1
   4  -2   8 1232.43 86.5698   2
  -4   2   9 3279.42 111.842   2
  -4  -2   9 3667.06 126.693   2
   4   2   9 3731.26 142.092   2
   4  -2   9 3489.39 151.969   2
   4   2  10 525.418 51.1269   2
   4  -2  10 495.374 55.9084   2
   4  -2  11 627.299 59.5689   2
   4   3 -12 58.7676 30.0741   1
   4  -3 -11 167.614 36.5492   1
   4   3 -11 183.712 46.7443   1
  -4   3 -11 146.440 40.5366   4
   4  -3 -10 36.6399 19.5592   1
   4   3 -10 58.3065 34.5702   1
  -4   3 -10 24.4410 24.3776   4
   4  -3  -9 329.220 48.3298   1
   4   3  -9 269.464 49.3529   1
   4  -3  -9 279.202 26.6230   4
   4   3  -9 320.646 37.0027   4
  -4   3  -9 290.050 52.3174   4
  -4   3  -8 1053.66 89.0051   4
   4  -3  -8 1054.35 45.9123   4
   4  -3  -7 323.621 21.0987   4
  -4  -3  -5 315.863 33.5025   3
  -4   3  -4 146.255 12.5397   3
  -4  -3  -4 131.520 22.5840   3
  -4  -3  -3 871.913 55.8884   2
  -4  -3  -3 904.128 52.4244   3
   4  -3  -3 1006.45 66.5432   2
  -4  -3  -2 773.806 47.0415   3
   4  -3  -2 918.390 64.3138   2
  -4  -3  -2 888.834 57.3305   2
   4  -3  -1 38.6547 20.1663   2
   4   3   0 262.933 36.6940   2
   4  -3   0 291.968 40.7939   2
   4   3   0 238.719 27.6284   3
   4   3   1 70.9144 26.9020   2
   4  -3   1 60.4689 8.25045   3
   4  -3   1 54.7274 24.9166   2
   4   3   1 103.896 20.7120   3
  -4   3   1 57.3474 10.5483   4
   4   3   2 954.731 65.6443   2
  -4   3   2 953.212 57.4219   2
   4  -3   2 925.008 69.9785   2
   4   3   3 861.000 64.9821   2
  -4  -3   3 938.241 44.9142   4
   4  -3   3 913.677 70.3513   2
  -4  -3   4 192.415 31.9971   2
   4   3   4 133.635 26.9570   2
   4  -3   4 161.626 34.6826   2
  -4  -3   4 153.285 17.4767   4
   4  -3   5 351.755 42.2259   1
  -4  -3   5 343.282 40.8146   2
   4   3   5 268.565 35.8157   2
   4  -3   5 289.554 42.5331   2
  -4  -3   5 252.758 23.3620   4
   4   3   6 241.473 33.6711   1
  -4  -3   6 290.472 40.0600   2
   4  -3   6 264.683 37.7014   1
   4   3   6 242.685 35.6031   2
   4  -3   6 250.928 40.9503   2
   4   3   7 362.957 42.8107   2
  -4  -3   7 427.913 45.0059   2
   4   3   7 420.398 43.5893   1
   4  -3   7 328.074 44.1432   2
   4  -3   8 1206.69 87.1947   2
  -4  -3   8 1304.76 75.0176   2
  -4   3   8 1173.34 61.4026   2
   4   3   8 1143.62 74.3000   2
   4   3   8 1231.46 74.3504   1
  -4  -3   9 339.328 37.5536   2
  -4   3   9 345.842 31.1843   2
   4   3   9 309.310 40.4782   2
   4  -3   9 291.024 47.0646   2
   4   3  10 24.3027 13.5054   2
   4  -3  10 58.6974 26.7372   2
   4  -3  11 188.879 38.0779   2
   4   4 -12 755.619 78.0636   1
   4  -4 -11 644.516 60.3483   1
   4   4 -11 608.069 73.3908   1
  -4   4 -11 626.046 73.8436   4
   4  -4 -10 969.477 76.6322   1
   4   4 -10 678.773 78.0387   1
  -4   4 -10 773.871 82.4622   4
   4   4 -10 744.886 56.1550   4
  -4   4  -9 2178.30 133.592   4
   4  -4  -9 2679.11 129.091   1
   4  -4  -9 2280.77 75.8734   4
   4   4  -9 2163.22 129.200   1
  -4   4  -8 1190.98 93.4500   4
   4  -4  -8 1205.13 47.8347   4
   4   4  -8 1131.04 93.3136   1
  -4   4  -7 1915.65 114.695   4
   4  -4  -7 1796.36 49.9944   4
  -4   4  -6 7278.62 229.731   4
  -4  -4  -5 790.724 54.6081   3
  -4   4  -5 667.881 61.8950   4
  -4  -4  -4 6103.96 163.191   2
  -4  -4  -4 5755.24 158.496   3
  -4  -4  -3 6505.66 166.211   3
   4  -4  -3 6421.99 182.404   2
  -4  -4  -3 6440.54 169.052   2
  -4  -4  -2 1417.46 66.4763   3
   4  -4  -2 1465.20 80.0338   2
  -4  -4  -2 1355.86 71.7149   2
   4   4  -1 4944.62 142.053   3
  -4   4  -1 5061.34 138.020   4
   4  -4  -1 4964.89 159.031   2
   4   4   0 2656.28 96.2796   3
  -4   4   0 2797.14 87.0446   4
   4  -4   0 2911.45 119.260   2
   4   4   1 5344.16 147.231   3
   4   4   1 5124.14 161.361   2
  -4   4   1 5141.61 110.245   4
   4  -4   1 4901.51 166.913   2
   4   4   2 1485.74 81.3014   2
   4  -4   2 1480.21 87.9208   2
   4   4   3 6602.48 190.843   2
  -4  -4   3 7343.58 197.210   2
  -4  -4   3 7450.87 164.066   4
   4  -4   3 6684.96 208.274   2
   4  -4   4 5851.37 194.432   2
  -4  -4   4 6641.46 186.171   2
  -4  -4   4 5868.89 137.210   4
   4   4   4 6030.42 178.884   2
   4  -4   5 524.904 57.2548   2
   4   4   5 536.486 49.1555   2
  -4  -4   5 513.747 35.3851   4
   4  -4   5 523.337 52.9472   1
   4  -4   6 7162.14 230.278   2
   4   4   6 8082.17 210.737   1
   4   4   6 7655.63 208.912   2
   4  -4   6 8482.77 228.054   1
   4  -4   7 1657.03 103.691   2
   4   4   7 1883.87 93.8337   2
   4   4   7 1972.40 93.5203   1
   4  -4   8 1049.73 82.2598   2
   4   4   8 1110.48 72.3434   2
   4   4   8 1062.53 67.3081   1
   4  -4   9 2248.17 124.878   2
   4   4   9 2544.78 108.054   2
   4  -4  10 824.653 74.9602   2
   4   4  10 836.035 58.1717   2
   4  -4  11 706.009 66.0844   2
   4   5 -12 25.2080 29.0977   1
   4   5 -11 89.7341 36.3404   1
  -4   5 -11 83.5830 34.9467   4
   4   5 -10 45.2425 27.0121   1
  -4   5 -10 93.5795 38.2785   4
   4  -5 -10 44.6767 20.5938   1
   4  -5  -9 208.928 38.2073   1
   4   5  -9 161.734 41.2008   1
  -4   5  -9 178.141 41.2781   4
  -4   5  -8 569.234 68.1834   4
   4  -5  -8 531.989 30.0233   4
   4   5  -8 557.701 65.2722   1
  -4   5  -7 1891.87 115.247   4
   4  -5  -7 1628.28 44.8039   4
  -4   5  -6 951.687 78.4041   4
  -4  -5  -5 1006.63 65.0607   3
  -4   5  -5 1032.27 77.5345   4
  -4  -5  -4 533.618 43.9143   2
  -4  -5  -4 587.815 49.4452   3
  -4   5  -4 581.829 55.1155   4
  -4  -5  -3 1026.97 61.4060   3
   4  -5  -3 1097.04 70.0927   2
  -4  -5  -3 1020.38 60.0928   2
  -4  -5  -2 2062.33 86.6536   3
   4  -5  -2 1982.39 97.6881   2
  -4  -5  -2 2040.73 89.1421   2
  -4   5  -2 2129.97 91.6760   4
  -4  -5  -1 1744.09 76.3199   3
   4   5  -1 1752.20 80.2899   3
   4  -5  -1 1768.76 91.9986   2
  -4   5  -1 1813.74 77.4078   4
  -4  -5  -1 1814.91 81.1098   2
   4   5   0 674.785 47.6902   3
  -4   5   0 643.009 40.0769   4
   4  -5   0 669.287 59.1763   2
   4   5   1 2074.35 88.4431   3
  -4   5   1 1909.26 59.9571   4
   4  -5   1 1822.86 97.8518   2
   4   5   2 2172.36 98.7043   2
   4  -5   2 2275.46 111.692   2
   4  -5   3 1114.44 79.8510   2
   4   5   3 1084.22 69.7305   2
  -4  -5   3 1236.86 61.4788   4
   4  -5   4 678.880 63.1940   2
   4   5   4 691.385 54.7757   2
  -4  -5   4 698.064 43.7566   4
   4  -5   5 1016.03 80.0004   2
  -4  -5   5 963.117 50.8568   4
   4   5   5 955.882 65.1971   2
   4  -5   5 1183.48 77.5001   1
   4  -5   6 881.825 74.8057   2
  -4  -5   6 879.408 50.8985   4
   4   5   6 902.243 63.0359   2
   4  -5   6 972.572 71.2781   1
   4  -5   7 2019.94 114.674   2
   4   5   7 2092.65 97.1786   2
   4   5   7 2169.97 97.7177   1
   4  -5   8 460.522 57.6434   2
   4   5   8 545.883 48.2572   2
   4   5   8 568.144 47.8549   1
   4   5   9 328.333 37.7576   2
   4  -5   9 209.732 43.0272   2
   4  -5  10 70.4608 25.3993   2
   4  -5  11 86.2742 29.2975   2
   4   6 -11 854.653 83.7066   1
  -4   6 -10 1369.54 110.011   4
   4  -6 -10 1403.37 85.8896   1
   4   6 -10 1257.63 102.780   1
  -4   6  -9 1159.05 99.1743   4
   4   6  -9 1090.17 94.3010   1
   4  -6  -9 1344.44 85.2322   1
  -4   6  -8 1103.94 92.1586   4
   4  -6  -8 1039.81 41.9825   4
   4   6  -8 844.653 87.3843   1
  -4   6  -7 3186.01 152.412   4
   4  -6  -7 2801.71 63.3349   4
  -4  -6  -6 4068.57 147.633   3
  -4   6  -6 4108.70 168.960   4
  -4  -6  -5 1246.56 75.4596   3
  -4   6  -5 1209.00 84.1591   4
  -4  -6  -4 3915.10 134.768   3
   4  -6  -4 4158.08 138.766   2
  -4   6  -4 4229.38 153.572   4
  -4  -6  -4 3950.60 126.601   2
  -4  -6  -3 4335.92 141.561   3
   4  -6  -3 4503.76 148.378   2
  -4  -6  -3 4326.75 134.325   2
  -4  -6  -2 5490.66 158.776   3
   4  -6  -2 5375.11 165.657   2
  -4  -6  -2 5499.67 155.069   2
  -4  -6  -1 8659.79 209.875   3
   4   6  -1 9134.69 218.114   3
  -4   6  -1 9176.45 207.009   4
  -4  -6  -1 9124.93 216.961   2
   4  -6  -1 9216.73 234.472   2
   4   6   0 26023.1 463.888   3
  -4   6   0 26513.4 433.125   4
   4  -6   0 25583.5 490.887   2
   4   6   1 9582.95 221.582   3
   4  -6   1 8455.12 143.519   3
  -4   6   1 9240.13 171.025   4
   4  -6   1 8523.96 236.791   2
   4  -6   2 5181.94 178.661   2
   4  -6   3 3731.12 153.459   2
   4   6   3 3792.72 134.159   2
  -4  -6   3 4316.57 128.423   4
   4  -6   4 4249.54 165.169   2
  -4  -6   4 4422.95 126.920   4
   4   6   4 4119.44 140.445   2
   4  -6   5 1243.06 91.7762   2
  -4  -6   5 1305.27 64.1741   4
   4   6   5 1269.11 73.0503   2
   4  -6   5 1480.83 87.3711   1
   4  -6   6 4148.03 169.602   2
  -4  -6   6 3928.99 122.633   4
   4   6   6 4115.80 137.921   2
   4  -6   6 4751.29 163.421   1
   4  -6   7 3153.02 150.159   2
   4   6   7 3506.14 124.993   1
   4   6   7 3441.79 123.188   2
   4  -6   8 823.000 79.6839   2
   4   6   8 984.379 62.3783   2
   4   6   8 974.597 61.0550   1
   4   6   9 1395.60 76.7936   1
   4  -6   9 1111.73 91.3936   2
   4   6   9 1393.55 72.3650   2
   4  -6  10 1344.84 98.5008   2
   4  -6  11 728.974 70.3361   2
   4   7 -11 221.880 44.8667   1
   4   7 -10 15.3489 28.1703   1
   4  -7 -10 28.9550 19.5858   1
  -4   7 -10 89.0357 38.2491   4
  -4   7  -9 148.821 39.0616   4
   4   7  -9 162.567 42.0931   1
   4  -7  -9 140.460 30.6573   1
   4   7  -8 113.616 32.7968   1
  -4   7  -8 118.939 35.2392   4
   4  -7  -8 137.069 15.2340   4
   4  -7  -7 195.117 14.3183   4
  -4   7  -7 208.688 42.8408   4
  -4  -7  -6 466.654 49.2963   3
  -4   7  -6 376.514 51.1873   4
  -4   7  -5 352.574 20.2127   3
  -4  -7  -5 365.277 36.0532   2
  -4  -7  -5 345.340 42.9636   3
  -4   7  -5 404.032 51.0944   4
  -4  -7  -4 306.924 38.8492   3
   4  -7  -4 276.896 34.2663   2
  -4  -7  -4 255.498 31.5103   2
  -4   7  -4 305.000 42.4009   4
  -4  -7  -3 383.169 42.6494   3
  -4   7  -3 390.827 44.9152   4
   4  -7  -3 415.770 42.4026   2
  -4  -7  -3 356.558 37.0390   2
   4   7  -2 938.799 62.0510   3
  -4  -7  -2 826.438 61.4080   3
  -4  -7  -2 907.486 57.4116   2
   4  -7  -2 787.922 58.7189   2
  -4  -7  -1 58.5638 19.3292   2
  -4  -7  -1 45.6593 18.8536   3
   4   7  -1 63.4970 19.0849   3
   4  -7  -1 63.2576 24.7244   2
  -4   7  -1 52.1827 17.2358   4
   4   7   0 4462.38 141.600   3
  -4   7   0 4356.39 120.002   4
   4  -7   0 4269.75 155.211   2
   4  -7   1 21.1910 6.86796   3
   4   7   1 23.5983 16.6446   3
   4  -7   1 17.3197 19.8336   2
  -4   7   1 3.08307 8.93482   4
   4  -7   2 686.806 63.8814   2
   4  -7   3 383.917 49.6894   2
  -4  -7   3 415.569 39.9165   4
   4  -7   4 399.163 52.6948   2
  -4  -7   4 426.157 39.8067   4
  -4   7   5 460.329 37.6071   2
   4   7   5 395.684 40.1143   2
  -4  -7   5 411.696 37.8600   4
   4  -7   5 518.748 52.3226   1
  -4   7   6 400.820 34.8198   2
   4   7   6 414.169 41.4590   2
  -4  -7   6 366.821 35.8894   4
   4   7   7 234.952 31.4910   1
   4   7   7 213.632 29.9416   2
  -4   7   7 214.188 24.4071   2
  -4  -7   7 153.568 24.8261   4
   4   7   8 162.016 26.1762   2
   4   7   8 119.362 21.8762   1
  -4   7   8 196.668 22.9536   2
   4   7   9 237.743 28.8744   2
   4  -7   9 158.241 40.3662   2
   4   7   9 160.949 25.3532   1
   4  -7  10-18.4571 22.0598   2
   4  -7  11 143.161 33.2386   2
   4   8 -11 584.135 72.8565   1
   4   8 -10 975.286 92.4330   1
  -4   8 -10 988.047 94.1360   4
   4   8  -9 827.527 84.9373   1
  -4   8  -9 933.698 89.0792   4
   4  -8  -9 983.052 66.3830   1
  -4   8  -8 1768.69 118.396   4
   4  -8  -8 1668.34 55.6498   4
   4   8  -8 1595.62 111.183   1
  -4  -8  -7 1105.27 84.8319   3
  -4   8  -7 1300.21 99.3857   4
   4  -8  -7 1316.98 41.8214   4
  -4   8  -6 1750.67 58.1382   3
  -4  -8  -6 1680.29 97.3685   3
  -4   8  -6 1744.66 109.831   4
   4  -8  -6 1765.44 42.5562   4
  -4  -8  -5 1650.43 75.6474   2
  -4   8  -5 1535.30 46.3583   3
  -4  -8  -5 1487.42 87.8672   3
  -4   8  -5 1624.73 101.871   4
  -4  -8  -4 3951.71 147.151   3
  -4   8  -4 4071.58 155.609   4
   4  -8  -4 4106.82 136.378   2
  -4  -8  -4 3995.50 127.386   2
  -4  -8  -3 5548.25 178.821   3
  -4   8  -3 5805.39 181.681   4
   4  -8  -3 5857.12 173.418   2
  -4  -8  -3 6080.02 163.333   2
   4   8  -2 4643.94 152.977   3
  -4  -8  -2 4482.54 152.887   3
  -4  -8  -2 4652.11 142.240   2
   4  -8  -2 4365.11 150.815   2
  -4  -8  -1 3324.86 128.747   3
   4   8  -1 3552.99 127.319   3
  -4   8  -1 3466.60 118.104   4
  -4  -8  -1 3523.27 123.394   2
   4  -8  -1 3564.05 136.717   2
   4   8   0 3114.47 119.579   3
  -4  -8   0 3172.36 120.256   2
  -4   8   0 2933.86 97.7706   4
   4  -8   0 2875.12 124.167   2
   4  -8   1 3012.93 132.307   2
   4  -8   1 3115.85 77.3945   3
   4   8   1 3437.53 128.026   3
  -4   8   1 3242.36 92.9672   4
   4  -8   2 4968.13 178.661   2
   4  -8   3 5347.63 195.043   2
  -4  -8   3 5729.95 163.498   4
   4  -8   4 4264.49 154.210   1
  -4  -8   4 4433.45 142.718   4
  -4   8   5 1824.71 77.4309   2
  -4  -8   5 1705.17 81.6855   4
   4  -8   5 1891.80 100.727   1
  -4   8   6 2160.79 81.9083   2
  -4  -8   6 1895.09 86.5273   4
  -4   8   7 1836.96 71.2323   2
  -4  -8   7 1518.76 76.8112   4
   4   8   7 1720.38 83.5365   1
  -4   8   8 2163.22 74.4979   2
   4   8   8 2092.41 90.5680   1
   4   8   9 1125.31 64.9601   1
   4  -8  11 533.568 63.6146   2
   4  -8  12 522.382 59.0917   2
   4   9 -11 217.206 48.4807   1
   4   9 -10 221.525 51.1400   1
  -4   9 -10 311.406 55.5421   4
   4  -9  -9 409.427 42.3654   1
   4   9  -9 363.300 58.1312   1
  -4   9  -9 425.675 62.2322   4
   4  -9  -8 796.863 37.5671   4
  -4   9  -8 704.582 75.2864   4
   4   9  -8 779.498 79.4689   1
   4  -9  -8 824.041 62.4547   1
  -4  -9  -7 807.592 69.9156   3
   4  -9  -7 887.816 36.0828   4
  -4   9  -7 883.127 81.5925   4
  -4   9  -6 104.418 15.3457   3
  -4  -9  -6 120.565 30.5930   3
   4  -9  -6 100.066 11.3702   4
  -4   9  -6 125.253 36.1179   4
  -4  -9  -5 1697.54 77.2163   2
  -4   9  -5 1714.67 51.5969   3
  -4  -9  -5 1426.07 92.8943   3
   4  -9  -5 1677.05 80.5645   2
  -4   9  -5 1706.58 104.308   4
   4  -9  -5 1680.98 42.8974   4
  -4  -9  -4 381.939 47.5211   3
   4  -9  -4 425.016 20.7118   4
  -4   9  -4 441.706 50.4976   4
   4  -9  -4 351.532 37.9119   2
  -4  -9  -4 477.748 42.5559   2
   4  -9  -3 106.564 25.1877   2
   4   9  -3 132.951 30.0836   3
  -4  -9  -3 100.282 23.1368   2
   4  -9  -3 132.589 14.1875   4
  -4  -9  -3 138.020 32.1018   3
  -4   9  -3 121.208 29.3362   4
   4   9  -2 1650.98 89.7991   3
  -4  -9  -2 1522.00 89.4903   3
   4  -9  -2 1757.00 59.9991   4
  -4  -9  -2 1638.53 81.1239   2
   4  -9  -2 1495.50 83.6986   2
  -4  -9  -1 644.683 58.3773   3
   4   9  -1 730.604 56.7791   3
  -4  -9  -1 712.988 54.2768   2
  -4   9  -1 660.663 49.1762   4
   4  -9  -1 624.351 39.4903   4
   4  -9  -1 668.707 59.0234   2
   4  -9   0 457.071 49.4906   2
   4   9   0 448.271 46.0676   3
  -4  -9   0 428.637 44.6650   2
  -4   9   0 408.603 36.2148   4
   4  -9   1 565.382 58.1604   2
   4  -9   1 655.884 34.3108   3
   4   9   1 696.335 58.2224   3
  -4   9   1 654.391 41.2772   4
   4  -9   2 1256.44 89.2173   2
   4  -9   2 1413.36 80.1936   1
   4  -9   3 139.698 27.1990   1
  -4  -9   3 164.351 29.1484   4
  -4  -9   4 581.412 50.7611   4
   4  -9   4 606.249 56.3664   1
  -4  -9   5 1831.54 89.4874   4
   4  -9   5 1927.83 100.825   1
  -4  -9   6 122.408 24.1680   4
  -4  -9   7 921.297 60.7528   4
   4   9   7 898.925 58.0608   1
   4   9   8 989.974 60.0631   1
   4   9   9 424.073 38.6825   1
   4  -9  11 138.739 37.2095   2
   4  -9  12 26.3607 21.5040   2
   4  10 -10 601.754 73.6697   1
  -4  10 -10 613.748 75.5096   4
   4  10  -9 721.143 80.1625   1
  -4  10  -9 792.144 84.9576   4
  -4  10  -8 1564.28 62.5073   3
  -4 -10  -8 1447.58 99.3982   3
   4 -10  -8 1583.94 56.4461   4
  -4  10  -8 1624.36 115.074   4
   4  10  -8 1394.28 106.972   1
   4 -10  -8 1758.79 83.0070   1
  -4  10  -7 508.717 33.2015   3
  -4 -10  -7 464.992 56.9977   3
  -4  10  -7 503.618 62.9959   4
   4  10  -7 478.002 62.2922   1
  -4  10  -6 1271.35 50.5268   3
  -4 -10  -6 1201.19 87.1192   3
  -4  10  -6 1320.77 96.6334   4
   4 -10  -6 1274.23 45.0393   4
  -4  10  -5 1120.50 41.8594   3
  -4 -10  -5 1084.95 81.1572   3
   4 -10  -5 1003.35 61.8200   2
  -4  10  -5 1181.53 86.8726   4
   4 -10  -5 1192.56 40.5128   4
  -4 -10  -5 1093.42 61.2441   2
   4  10  -4 1518.16 94.5963   3
  -4 -10  -4 1439.67 92.8493   3
  -4  10  -4 1585.69 95.6685   4
   4 -10  -4 1655.71 50.9923   4
   4 -10  -4 1695.62 84.8563   2
  -4 -10  -4 1554.38 77.4059   2
   4  10  -3 3896.20 143.496   3
  -4 -10  -3 3266.99 140.148   3
   4 -10  -3 3540.68 88.7688   4
  -4  10  -3 3362.09 137.018   4
  -4 -10  -3 3348.94 118.354   2
   4 -10  -3 3592.80 131.629   2
   4  10  -2 5008.88 164.776   3
  -4 -10  -2 4461.80 163.507   3
   4 -10  -2 4781.41 116.888   4
  -4 -10  -2 4543.36 145.679   2
   4 -10  -2 4379.64 154.387   2
  -4 -10  -1 5960.65 196.282   3
   4  10  -1 6503.47 191.019   3
   4 -10  -1 6474.93 153.299   4
  -4 -10  -1 6626.85 183.045   2
   4 -10  -1 6079.98 191.177   2
   4 -10   0 2132.28 111.436   2
   4  10   0 2681.41 115.513   3
  -4 -10   0 2657.10 112.175   2
   4 -10   0 2675.40 97.3804   4
  -4  10   0 2475.28 94.2841   4
   4 -10   1 5896.58 201.426   2
   4 -10   1 6402.22 141.459   3
   4  10   1 6813.73 196.932   3
   4 -10   2 5316.88 167.377   1
   4 -10   3 3601.41 138.314   1
  -4 -10   3 3430.70 129.380   4
  -4 -10   4 1706.12 91.3335   4
   4 -10   4 1616.16 92.4863   1
  -4 -10   5 1242.12 76.2028   4
  -4 -10   6 1276.11 74.6741   4
  -4 -10   7 612.703 50.4850   4
   4  10   7 686.102 49.1328   1
  -4 -10   8 1338.20 74.8820   4
   4  10   8 1312.27 67.6715   1
   4 -10  12 617.883 67.2252   2
  -4  11 -10 405.639 63.6172   4
   4  11 -10 359.112 58.2239   1
  -4 -11  -9 482.405 66.2188   3
   4  11  -9 547.395 70.2645   1
  -4  11  -9 509.195 66.6473   4
  -4 -11  -8 702.177 73.2237   3
   4  11  -8 555.659 69.2758   1
  -4  11  -8 626.048 74.0165   4
   4 -11  -8 676.046 47.6644   1
  -4  11  -7 1308.30 54.9277   3
  -4 -11  -7 1149.56 90.3147   3
  -4  11  -7 1232.90 98.5526   4
   4  11  -7 1113.93 95.2328   1
  -4  11  -6 96.7112 15.0744   3
  -4 -11  -6 120.295 33.0998   3
  -4 -11  -6 94.9670 19.6860   2
  -4  11  -6 120.317 33.2089   4
   4 -11  -6 110.032 14.6896   4
  -4  11  -5 1945.10 60.7897   3
  -4 -11  -5 1752.79 105.933   3
   4 -11  -5 1920.07 87.9452   2
  -4  11  -5 1893.56 113.107   4
   4 -11  -5 2311.67 65.1285   4
  -4 -11  -5 1842.12 80.6343   2
   4 -11  -4 120.430 27.5070   2
   4  11  -4 79.9169 23.6862   3
  -4 -11  -4 62.2570 18.1826   2
  -4 -11  -4 51.1250 25.3802   3
  -4  11  -4 80.3083 26.5230   4
   4 -11  -4 90.7726 13.7128   4
   4  11  -3 360.907 45.9465   3
  -4 -11  -3 248.521 41.3838   3
   4 -11  -3 320.451 25.7405   4
  -4 -11  -3 335.915 37.7489   2
   4 -11  -3 363.506 43.3648   2
  -4  11  -3 322.732 42.3265   4
   4  11  -2 2178.53 106.917   3
  -4 -11  -2 2027.44 109.553   3
   4 -11  -2 2103.33 75.3665   4
  -4 -11  -2 2292.31 98.8332   2
  -4  11  -2 2028.80 100.365   4
   4 -11  -2 2105.30 102.376   2
  -4 -11  -1 1044.82 80.2998   3
   4  11  -1 1156.75 76.6276   3
  -4 -11  -1 1208.72 74.6278   2
   4 -11  -1 1192.52 59.4850   4
   4 -11  -1 1061.29 75.6118   2
   4  11   0 367.686 45.9651   3
   4 -11   0 349.496 35.4541   3
  -4 -11   0 351.694 48.2580   3
   4 -11   0 307.373 45.8156   2
   4 -11   0 400.996 39.3491   4
  -4  11   0 292.984 32.1456   4
   4 -11   1 1022.25 80.1298   2
   4 -11   1 1098.57 52.7580   3
   4  11   1 1112.54 76.2328   3
   4 -11   1 1220.55 73.0606   1
   4 -11   1 1156.29 68.7559   4
   4 -11   2 1986.22 98.1560   1
  -4 -11   3 434.885 45.4118   4
   4 -11   3 452.656 47.9932   1
   4 -11   4 95.9705 23.1464   1
  -4 -11   4 182.573 31.2607   4
  -4 -11   5 2204.73 106.996   4
  -4 -11   6 87.3852 23.3829   4
  -4 -11   7 1237.09 73.4089   4
   4  11   7 1291.83 67.5578   1
  -4 -11   8 749.491 56.5796   4
   4  11   8 770.250 50.0217   1
   4 -11  12 237.540 47.0198   2
  -4 -12 -11 1193.91 96.6142   3
  -4 -12 -10 724.393 77.0796   3
   4  12 -10 902.783 91.9079   1
   4  12  -9 880.971 88.5420   1
  -4 -12  -9 859.502 82.5067   3
  -4  12  -9 978.411 94.1580   4
  -4 -12  -8 1308.76 102.770   3
   4  12  -8 1222.40 105.186   1
  -4  12  -8 1455.92 109.753   4
  -4  12  -7 1281.12 54.0383   3
  -4 -12  -7 1172.61 96.5430   3
  -4  12  -7 1207.12 97.0327   4
   4  12  -7 1092.72 95.3125   1
  -4 -12  -6 1052.64 56.7030   2
  -4  12  -6 1073.86 48.6495   3
  -4 -12  -6 961.035 82.8446   3
  -4  12  -6 1102.05 91.5952   4
   4 -12  -6 1178.60 48.5311   4
  -4 -12  -5 1887.87 114.688   3
  -4  12  -5 2160.50 67.1405   3
   4 -12  -5 2083.96 92.9317   2
   4 -12  -5 2395.82 72.3116   4
  -4 -12  -5 1886.62 83.4571   2
  -4  12  -5 2054.65 119.436   4
   4  12  -4 1462.00 90.1574   3
  -4 -12  -4 1154.34 87.9402   3
  -4  12  -4 1335.41 91.0637   4
   4 -12  -4 1345.94 54.6845   4
   4 -12  -4 1401.24 79.8916   2
  -4 -12  -4 1270.86 69.5695   2
   4  12  -3 4141.74 154.152   3
  -4 -12  -3 3604.42 156.188   3
   4 -12  -3 3875.39 105.358   4
  -4  12  -3 3770.39 150.701   4
  -4 -12  -3 3847.34 131.837   2
   4 -12  -3 3953.10 142.167   2
  -4 -12  -2 2056.60 115.474   3
   4  12  -2 2354.08 112.615   3
  -4 -12  -2 2312.38 101.861   2
   4 -12  -2 2253.56 82.4710   4
  -4  12  -2 2061.24 102.897   4
   4 -12  -2 2164.02 105.289   2
   4 -12  -1 4863.04 173.685   2
  -4 -12  -1 5300.41 189.383   3
   4  12  -1 5515.01 179.722   3
   4 -12  -1 5270.31 143.445   4
  -4 -12  -1 5687.97 170.529   2
  -4 -12   0 3814.31 162.272   3
   4 -12   0 4063.98 161.483   2
   4  12   0 4290.66 154.723   3
   4 -12   0 4109.43 128.209   3
   4 -12   0 4388.88 134.152   4
   4 -12   0 4151.10 135.375   1
   4 -12   1 5610.54 144.226   3
   4  12   1 5860.22 195.387   3
   4 -12   1 5653.88 171.568   1
   4 -12   1 5824.31 168.884   4
   4 -12   2 2381.84 108.179   1
  -4 -12   3 3787.81 142.388   4
   4 -12   3 4017.46 147.104   1
  -4 -12   4 1412.50 86.8327   4
   4 -12   4 1479.95 88.8695   1
  -4 -12   5 2312.17 113.796   4
  -4 -12   6 1062.45 70.9919   4
  -4 -12   7 1476.54 83.6585   4
   4  12   7 1613.64 74.0963   1
  -4 -12   8 1351.84 77.9200   4
   4  12   8 1487.31 69.2588   1
  -4 -13 -11 121.343 37.5617   3
  -4 -13 -10 975.631 90.1413   3
  -4 -13  -9 614.335 73.4201   3
   4  13  -9 520.096 72.2940   1
  -4  13  -9 626.938 78.0996   4
  -4 -13  -8 1048.79 95.5808   3
   4  13  -8 1062.37 98.7291   1
  -4  13  -8 1228.67 103.312   4
  -4  13  -7 964.109 47.6332   3
  -4 -13  -7 914.787 86.7086   3
  -4  13  -7 904.683 87.7960   4
   4  13  -7 789.099 80.3014   1
  -4  13  -6 180.268 21.3683   3
  -4 -13  -6 112.179 31.6854   3
  -4 -13  -6 158.720 23.1462   2
  -4  13  -6 149.582 32.1568   4
   4 -13  -6 186.298 21.3575   4
  -4 -13  -5 1127.40 90.2184   3
  -4  13  -5 1303.64 53.0903   3
   4 -13  -5 1326.59 76.0414   2
  -4  13  -5 1188.37 92.6271   4
   4 -13  -5 1386.51 57.5532   4
  -4 -13  -5 1203.95 65.6956   2
  -4 -13  -4 873.297 79.1330   3
   4 -13  -4 880.883 45.9604   4
  -4  13  -4 826.707 73.0234   4
   4 -13  -4 814.894 60.6083   2
  -4 -13  -4 817.904 55.2162   2
   4  13  -3 3838.07 148.916   3
  -4 -13  -3 3279.50 152.709   3
   4 -13  -3 3478.81 104.828   4
  -4 -13  -3 3605.49 127.783   2
  -4  13  -3 3498.06 146.090   4
   4 -13  -3 3432.41 133.867   2
  -4 -13  -2 802.335 72.6688   3
   4  13  -2 970.362 71.4690   3
  -4 -13  -2 801.224 61.0193   2
   4 -13  -2 874.351 51.2857   4
  -4  13  -2 906.759 67.6963   4
   4 -13  -2 758.124 63.7275   2
   4 -13  -1 1302.54 85.0801   2
  -4 -13  -1 1185.22 90.7616   3
  -4 -13  -1 1379.64 81.4223   2
   4  13  -1 1425.35 87.5148   3
   4 -13  -1 1327.32 67.3076   4
  -4  13  -1 1256.29 76.1289   4
  -4 -13   0 3620.27 157.834   3
   4 -13   0 3308.69 147.831   2
   4  13   0 3802.69 147.112   3
   4 -13   0 3599.01 122.959   3
   4 -13   0 3853.01 127.735   4
   4 -13   0 3498.69 125.382   1
   4 -13   1 1523.24 71.2581   3
   4  13   1 1651.12 96.3630   3
   4 -13   1 1522.25 80.7999   4
   4 -13   1 1456.42 81.7690   1
   4 -13   2 886.992 65.6513   4
   4 -13   2 978.194 67.3814   1
  -4 -13   3 3739.15 146.279   4
   4 -13   3 3980.56 146.859   1
  -4 -13   4 1196.50 79.0985   4
  -4 -13   5 1380.02 88.1079   4
  -4 -13   6 297.315 39.2261   4
  -4 -13   7 968.202 68.0765   4
   4  13   7 826.538 50.6788   1
  -4 -14 -11 281.950 49.0393   3
  -4 -14 -10 274.973 52.4279   3
   4  14  -9 548.879 71.1344   1
  -4 -14  -9 673.899 75.7648   3
  -4  14  -9 632.760 79.1707   4
  -4 -14  -8 749.387 82.4995   3
   4  14  -8 656.393 78.5407   1
  -4  14  -8 779.786 85.3912   4
  -4  14  -7 993.875 49.5569   3
  -4 -14  -7 1003.17 91.5058   3
  -4  14  -7 1049.82 95.3222   4
   4  14  -7 879.207 87.4607   1
  -4  14  -6 1093.84 50.1792   3
  -4 -14  -6 973.931 88.1972   3
   4 -14  -6 1053.44 60.5183   2
  -4  14  -6 999.449 92.1372   4
   4 -14  -6 1114.77 51.7561   4
   4  14  -6 1022.33 88.6973   1
  -4 -14  -6 1061.83 57.8027   2
  -4 -14  -5 3201.78 159.408   3
  -4  14  -5 3591.11 96.5057   3
   4 -14  -5 3608.58 127.646   2
  -4  14  -5 3417.43 161.061   4
   4 -14  -5 3542.52 103.320   4
  -4 -14  -5 3389.55 113.927   2
  -4 -14  -4 1180.14 93.5749   3
  -4  14  -4 1218.01 90.6654   4
   4 -14  -4 1346.27 60.9030   4
  -4 -14  -4 1281.91 69.6175   2
   4 -14  -4 1379.06 80.9570   2
  -4 -14  -3 3772.69 170.769   3
   4 -14  -3 4323.19 123.286   4
  -4 -14  -3 4285.80 142.926   2
  -4  14  -3 4466.86 167.499   4
   4 -14  -3 4199.08 151.645   2
  -4 -14  -2 1708.27 110.805   3
   4  14  -2 2065.68 106.481   3
   4 -14  -2 1910.26 80.6996   1
   4 -14  -2 2008.22 83.2239   4
  -4  14  -2 1875.98 102.806   4
  -4 -14  -2 2021.55 97.8949   2
   4 -14  -2 1903.60 102.517   2
  -4 -14  -1 2169.76 126.001   3
   4 -14  -1 2241.84 115.608   2
   4  14  -1 2534.42 118.834   3
   4 -14  -1 2219.36 101.769   3
  -4 -14  -1 2576.18 113.413   2
   4 -14  -1 2428.53 95.9186   4
   4 -14  -1 2188.94 93.4673   1
  -4  14  -1 2317.54 108.122   4
  -4 -14   0 3328.94 160.099   3
   4 -14   0 3656.66 155.578   2
   4  14   0 4036.03 153.511   3
   4 -14   0 3552.67 126.357   3
   4 -14   0 3862.99 129.677   4
   4 -14   0 3713.27 128.371   1
   4 -14   1 2372.86 93.3380   3
   4  14   1 2606.66 123.839   3
   4 -14   1 2485.15 107.182   4
   4 -14   1 2448.76 107.711   1
   4 -14   2 2089.62 83.9391   3
   4 -14   2 2040.13 100.908   4
   4 -14   2 1953.26 99.1095   1
  -4 -14   3 4488.85 161.414   4
   4 -14   3 4473.19 158.245   1
  -4 -14   4 1227.73 80.2589   4
  -4 -14   5 3928.11 157.120   4
  -4 -14   6 1060.11 76.2235   4
  -4 -15 -10 776.273 80.2369   3
   4  15  -9 529.556 73.1339   1
  -4 -15  -9 434.662 67.0214   3
  -4  15  -9 539.213 73.2039   4
  -4 -15  -8 1072.69 98.7614   3
   4  15  -8 959.437 95.0938   1
  -4  15  -8 1054.38 98.2176   4
  -4 -15  -7 604.707 73.6933   3
  -4  15  -7 671.671 75.5318   4
   4  15  -7 772.838 82.0315   1
  -4  15  -6 436.255 31.8678   3
   4  15  -6 278.062 58.8992   1
  -4 -15  -6 419.799 59.9461   3
   4 -15  -6 437.041 40.3751   2
   4 -15  -6 468.009 34.8129   4
  -4  15  -6 425.320 60.2628   4
  -4 -15  -6 428.888 35.6095   2
  -4 -15  -5 681.258 75.5933   3
  -4  15  -5 726.365 40.8877   3
   4 -15  -5 770.583 57.3164   2
  -4  15  -5 691.269 72.4896   4
   4 -15  -5 767.901 46.3911   4
  -4 -15  -5 649.657 47.9605   2
  -4 -15  -4 1725.13 115.779   3
   4 -15  -4 1922.42 78.5485   4
  -4  15  -4 1753.10 110.997   4
  -4 -15  -4 1896.93 86.8998   2
   4 -15  -4 2060.51 98.7382   2
  -4 -15  -3 3028.77 151.894   3
   4 -15  -3 3011.28 99.6741   1
  -4 -15  -3 3268.50 121.239   2
   4 -15  -3 3348.56 108.664   4
  -4  15  -3 3192.36 141.001   4
   4 -15  -3 3095.90 129.494   2
   4 -15  -2 2983.66 132.505   2
  -4 -15  -2 2751.63 145.094   3
  -4 -15  -2 3048.59 122.615   2
   4 -15  -2 2989.10 106.755   4
   4 -15  -2 2804.28 101.610   1
  -4  15  -2 2951.99 130.088   4
  -4 -15  -1 1792.30 115.990   3
   4 -15  -1 2126.81 115.085   2
   4  15  -1 2121.74 109.138   3
   4 -15  -1 1981.05 97.8979   3
   4 -15  -1 2102.11 90.5056   4
   4 -15  -1 2028.96 88.5783   1
  -4  15  -1 2107.29 104.114   4
  -4 -15   0 1690.79 112.627   3
   4 -15   0 1820.24 90.2135   3
   4  15   0 2074.07 108.284   3
   4 -15   0 1953.35 90.7310   4
   4 -15   0 1860.61 88.5718   1
   4 -15   1 2442.57 98.9973   3
   4  15   1 2742.33 126.287   3
   4 -15   1 2458.38 108.967   4
   4 -15   1 2571.45 109.327   1
   4 -15   2 3033.86 108.044   3
   4 -15   2 2816.16 121.522   4
   4 -15   2 2952.28 122.532   1
   4 -15   3 3870.61 144.635   1
   4 -15   3 3830.87 145.310   4
  -4 -15   3 3504.95 143.536   4
  -4 -15   4 2172.96 109.980   4
  -4 -15   5 787.152 67.3478   4
  -4 -16 -10 450.185 68.4599   3
  -4 -16  -9 259.170 52.3848   3
  -4 -16  -8 292.334 52.4879   3
   4  16  -8 324.800 55.9655   1
  -4  16  -8 414.137 63.8533   4
  -4 -16  -7 709.073 80.6314   3
   4  16  -7 743.045 82.7038   1
  -4  16  -7 734.466 80.5520   4
   4 -16  -6 50.4712 15.5176   2
   4  16  -6 75.6728 34.4002   1
  -4 -16  -6 90.1012 17.6659   2
  -4 -16  -6 30.3176 27.9621   3
  -4  16  -6 80.3477 14.0653   3
  -4  16  -6 62.2504 29.5710   4
  -4 -16  -5 1677.51 119.468   3
   4 -16  -5 1583.05 57.0402   1
   4 -16  -5 1770.80 87.7475   2
  -4  16  -5 1614.68 109.554   4
   4 -16  -5 1799.27 73.1019   4
  -4 -16  -5 1612.69 75.7487   2
  -4 -16  -4 750.650 78.0057   3
   4 -16  -4 833.315 51.4836   4
  -4 -16  -4 819.463 55.5586   2
   4 -16  -4 843.141 44.5563   1
  -4  16  -4 878.192 78.0165   4
   4 -16  -4 817.622 62.6874   2
   4 -16  -3 241.842 26.7916   1
  -4 -16  -3 297.220 36.8973   2
  -4 -16  -3 256.159 48.4708   3
   4 -16  -3 276.271 39.5224   2
   4 -16  -3 283.256 31.9792   4
  -4  16  -3 266.543 44.2532   4
   4 -16  -2 988.635 75.7230   2
  -4 -16  -2 895.890 84.8935   3
  -4 -16  -2 955.535 68.4504   2
   4 -16  -2 910.300 57.6456   4
   4 -16  -2 804.832 50.6209   1
  -4  16  -2 910.539 73.4230   4
  -4 -16  -1 589.691 68.7180   3
   4 -16  -1 503.569 56.6235   2
   4 -16  -1 395.416 44.7593   3
   4 -16  -1 520.347 46.2610   4
  -4  16  -1 482.599 50.1719   4
   4 -16  -1 499.659 42.0611   1
  -4 -16   0 1357.09 102.591   3
   4 -16   0 1347.85 78.7275   3
   4 -16   0 1283.30 75.0644   4
   4 -16   0 1273.61 73.4383   1
   4 -16   1 560.133 46.9707   3
   4  16   1 677.401 64.2195   3
   4 -16   1 699.628 57.8700   4
   4 -16   1 635.960 52.8938   1
   4 -16   2 1199.84 69.8611   3
   4 -16   2 1225.99 77.4157   1
   4 -16   2 1234.90 77.8612   4
  -4 -16   2 1074.15 79.4436   4
  -4 -16   3 529.882 53.7538   4
  -4 -17  -9 195.795 48.2512   3
   4  17  -8 366.474 64.3843   1
  -4 -17  -8 555.629 72.3836   3
  -4  17  -8 636.746 77.5542   4
  -4 -17  -7 777.993 85.0157   3
   4  17  -7 801.937 84.2654   1
  -4  17  -7 908.966 90.9988   4
  -4 -17  -6 1027.20 95.5730   3
   4 -17  -6 1272.85 67.8861   2
  -4  17  -6 1230.51 102.280   4
   4  17  -6 962.790 90.1011   1
  -4 -17  -5 920.809 90.0381   3
   4 -17  -5 1046.61 56.8528   4
  -4  17  -5 940.017 84.5833   4
   4 -17  -5 1037.59 67.6095   2
  -4 -17  -5 958.422 57.8968   2
   4  17  -5 758.389 79.2372   1
  -4 -17  -4 592.315 75.0418   3
  -4 -17  -4 656.032 50.7039   2
   4 -17  -4 694.278 48.1411   4
  -4  17  -4 645.089 68.2622   4
   4 -17  -4 672.475 39.0565   1
   4 -17  -4 770.289 61.9364   2
  -4 -17  -3 257.474 35.1226   2
   4 -17  -3 222.965 26.2189   1
  -4 -17  -3 228.840 46.2353   3
   4 -17  -3 275.704 40.1252   2
   4 -17  -3 273.189 33.5550   4
  -4  17  -3 238.097 42.2945   4
   4 -17  -2 1644.04 101.198   2
  -4 -17  -2 1489.68 109.550   3
   4 -17  -2 1438.24 94.2533   3
  -4 -17  -2 1767.41 93.8523   2
   4 -17  -2 1738.15 82.5948   4
  -4  17  -2 1589.02 98.6368   4
   4 -17  -2 1626.15 72.6579   1
  -4 -17  -1 1152.40 97.5307   3
   4 -17  -1 1229.71 89.1935   2
   4 -17  -1 1188.09 80.9570   3
   4 -17  -1 1216.50 70.6359   4
   4 -17  -1 1163.05 65.9525   1
   4 -17   0 345.093 43.9139   3
  -4 -17   0 290.353 51.2394   3
   4 -17   0 281.283 34.9469   4
   4 -17   0 351.894 39.1245   1
   4 -17   1 866.692 62.0559   1
   4 -17   1 938.996 63.5079   3
   4 -17   1 952.639 67.5661   4
   4 -17   2 1509.15 80.5819   3
   4 -17   2 1307.99 79.0209   1
   4 -17   2 1428.54 84.3756   4
  -4 -18  -9 367.523 70.1263   3
  -4 -18  -8 808.924 88.6353   3
  -4  18  -8 790.491 87.5092   4
   4  18  -8 761.798 87.2475   1
  -4 -18  -7 375.699 64.2437   3
   4  18  -7 483.471 67.9325   1
  -4  18  -7 629.970 78.6976   4
   4 -18  -6 193.835 29.8197   2
   4  18  -6 108.561 35.5639   1
  -4 -18  -6 115.224 40.7573   3
  -4  18  -6 120.484 39.2195   4
  -4 -18  -5 1172.42 103.581   3
   4 -18  -5 1297.04 64.0842   4
  -4  18  -5 1172.13 97.3514   4
   4 -18  -5 1301.67 76.4242   2
  -4 -18  -5 1207.40 65.1932   2
   4  18  -5 1081.19 92.6580   1
  -4 -18  -4 457.612 66.4723   3
  -4 -18  -4 484.106 44.8307   2
   4 -18  -4 478.246 40.1606   4
   4 -18  -4 451.257 48.0987   2
   4 -18  -4 450.508 31.8346   1
  -4  18  -4 454.201 58.4421   4
  -4 -18  -3 608.369 73.5879   3
  -4 -18  -3 787.505 59.0883   2
   4 -18  -3 698.657 51.2854   4
  -4  18  -3 741.924 72.9073   4
   4 -18  -3 711.670 43.9813   1
   4 -18  -3 792.539 67.0695   2
  -4 -18  -2 202.295 36.1358   2
  -4 -18  -2 177.393 43.1187   3
   4 -18  -2 123.290 29.8770   3
   4 -18  -2 175.417 37.7528   2
   4 -18  -2 130.890 21.1963   1
   4 -18  -2 152.041 25.3675   4
  -4  18  -2 132.647 32.7744   4
   4 -18  -1 1170.60 65.0447   1
  -4 -18  -1 1094.03 97.7556   3
   4 -18  -1 1265.51 94.4822   2
   4 -18  -1 1157.64 81.4128   3
   4 -18  -1 1220.68 71.0546   4
  -4 -18   0 180.329 44.5872   3
   4 -18   0 207.337 37.4262   3
   4 -18   0 191.329 31.3163   1
   4 -18   0 209.326 31.7479   4
   4 -18   1 1596.37 84.4808   1
   4 -18   1 1565.73 85.7822   3
   4 -18   1 1637.29 89.3863   4
   4 -18   2 424.920 46.3274   3
   4 -18   2 322.153 37.8558   1
  -4 -19  -9 203.257 46.4722   3
  -4 -19  -8 49.1857 30.0931   3
  -4 -19  -7 102.240 42.8197   3
   4  19  -7 172.648 48.4757   1
  -4  19  -7 44.6121 27.8235   4
   4  19  -6 422.385 61.5893   1
  -4 -19  -6 580.354 77.5557   3
  -4  19  -6 568.015 73.7357   4
  -4 -19  -5 693.243 81.6888   3
  -4  19  -5 667.044 75.2834   4
   4 -19  -5 690.975 56.6673   2
   4  19  -5 623.350 72.3145   1
  -4 -19  -4 1089.82 98.8515   3
  -4 -19  -4 1138.70 67.8951   2
   4 -19  -4 1149.24 64.6381   4
  -4  19  -4 1087.50 91.7076   4
   4 -19  -4 1183.24 79.0610   2
   4  19  -4 779.397 80.6785   1
   4 -19  -3 730.553 44.9797   1
  -4 -19  -3 784.741 81.8144   3
   4 -19  -3 692.349 69.0092   3
  -4 -19  -3 751.526 57.3554   2
   4 -19  -3 790.398 54.4220   4
  -4  19  -3 617.414 66.3462   4
   4 -19  -3 805.226 67.9103   2
   4 -19  -2 404.431 35.0251   1
   4 -19  -2 459.633 55.9938   2
  -4 -19  -2 468.938 47.9089   2
  -4 -19  -2 445.286 64.6538   3
   4 -19  -2 372.928 51.7895   3
   4 -19  -2 420.132 40.7197   4
  -4 -19  -1 803.662 87.6562   3
   4 -19  -1 836.212 53.9839   1
   4 -19  -1 843.766 59.4475   4
   4 -19  -1 948.010 82.3417   2
   4 -19  -1 856.827 72.3491   3
  -4 -19   0 526.780 70.8699   3
   4 -19   0 525.831 46.9984   1
   4 -19   0 741.076 65.3937   3
   4 -19   0 541.182 49.7938   4
   4 -19   1 720.186 58.9531   3
   4 -19   1 685.351 55.2508   1
   4 -19   2 550.698 53.9465   3
  -4 -20  -8 309.244 57.7586   3
   4  20  -7 508.296 70.4971   1
  -4 -20  -7 595.015 76.7268   3
  -4  20  -7 609.567 77.4307   4
  -4 -20  -6 605.816 79.0591   3
   4  20  -6 475.915 67.6627   1
  -4  20  -6 461.758 65.1158   4
  -4 -20  -5 939.230 97.9733   3
   4  20  -5 850.310 84.2010   1
  -4  20  -5 939.646 87.2574   4
   4 -20  -5 1114.66 71.8640   2
  -4 -20  -4 530.403 72.0431   3
   4  20  -4 592.050 66.4930   1
  -4 -20  -4 564.528 48.4439   2
   4 -20  -4 614.388 47.7920   4
  -4  20  -4 666.285 72.3812   4
   4 -20  -4 632.321 58.1487   2
  -4 -20  -3 371.436 41.2742   2
   4 -20  -3 459.091 35.3824   1
  -4 -20  -3 303.780 56.8677   3
   4 -20  -3 405.939 51.4500   2
   4 -20  -3 400.428 55.0497   3
   4 -20  -3 485.466 43.2545   4
  -4  20  -3 357.909 51.6001   4
   4 -20  -2 1691.78 105.793   2
  -4 -20  -2 1521.81 118.377   3
   4 -20  -2 1481.15 69.0294   1
   4 -20  -2 1530.73 102.032   3
   4 -20  -2 1463.49 77.8074   4
   4 -20  -1 163.883 21.1068   1
  -4 -20  -1 238.563 52.5491   3
   4 -20  -1 303.515 49.7862   3
   4 -20  -1 280.599 35.5665   4
  -4 -20   0 1081.63 102.235   3
   4 -20   0 1178.05 74.1070   4
   4 -20   0 1295.60 87.7012   3
   4 -20   0 1095.40 65.7637   1
   4 -20   1 332.199 38.2841   1
   4 -20   1 359.055 46.5704   3
   4 -20   2 1515.63 89.7903   3
   4  21  -7 175.427 41.3795   1
  -4 -21  -7 96.8535 36.5340   3
  -4  21  -7 175.822 42.1342   4
  -4 -21  -6 582.669 77.6411   3
   4  21  -6 580.471 71.2295   1
  -4  21  -6 656.495 77.2836   4
   4  21  -5 309.331 53.4719   1
   4 -21  -5 305.878 38.6891   2
  -4 -21  -5 284.929 59.1220   3
  -4  21  -5 317.197 54.2929   4
  -4 -21  -4 974.403 100.485   3
   4 -21  -4 944.987 90.8261   3
  -4 -21  -4 1142.32 68.2277   2
  -4  21  -4 1099.04 96.1376   4
   4  21  -4 955.703 87.4341   1
   4 -21  -4 1218.78 81.7827   2
   4 -21  -3 1258.07 89.3708   2
  -4 -21  -3 998.201 97.4923   3
   4 -21  -3 991.333 86.3863   3
  -4 -21  -3 1186.76 74.2312   2
   4 -21  -3 1116.87 65.7538   4
   4  21  -3 980.628 84.5184   1
  -4 -21  -2 1280.17 111.858   3
   4 -21  -2 1369.30 99.7402   2
   4 -21  -2 1208.08 93.3695   3
   4 -21  -2 1323.65 63.4610   1
   4 -21  -2 1259.79 73.3904   4
   4 -21  -1 455.450 57.9427   3
  -4 -21  -1 474.403 69.4078   3
   4 -21  -1 307.064 33.1312   1
   4 -21  -1 465.676 45.1004   4
  -4 -21   0 2012.44 138.864   3
   4 -21   0 2150.38 116.381   3
   4 -21   0 1984.46 90.0526   1
   4 -21   1 457.408 51.6604   3
   4 -21   1 508.382 47.2617   1
   4 -21   2 1443.41 88.6637   3
  -4 -22  -7 173.625 50.8781   3
   4  22  -6 224.695 52.9237   1
  -4 -22  -6 305.020 60.9647   3
  -4  22  -6 330.312 57.6015   4
  -4 -22  -5 1194.40 110.895   3
   4  22  -5 1312.03 105.384   1
  -4  22  -5 1392.44 112.760   4
  -4  22  -4 498.408 67.7490   4
   4  22  -4 389.485 57.9079   1
  -4 -22  -4 500.970 76.2073   3
   4 -22  -4 484.650 53.3978   2
   4 -22  -4 313.060 52.8175   3
   4  22  -3 198.684 39.9992   1
  -4 -22  -3 242.600 52.0152   3
   4 -22  -3 210.675 44.1261   3
   4 -22  -3 212.346 40.6307   2
  -4 -22  -2 1166.48 108.557   3
   4 -22  -2 1266.30 95.8536   2
   4 -22  -2 1087.30 91.2176   3
   4  22  -2 927.264 82.6995   1
  -4 -22  -1 270.194 53.9863   3
   4 -22  -1 254.632 47.7053   3
   4 -22  -1 170.760 24.2512   1
  -4 -22   0 47.4259 28.6303   3
   4 -22   0 22.7662 17.5288   3
   4 -22   0 55.2240 17.1425   1
   4 -22   1 287.610 43.7198   3
   4 -22   2 1129.96 79.7360   3
  -4 -23  -6 1250.96 114.641   3
   4  23  -6 1046.02 95.9606   1
  -4  23  -6 1158.81 103.556   4
  -4 -23  -5 687.223 87.0265   3
   4  23  -5 669.494 76.0690   1
   4 -23  -5 604.660 75.6451   3
  -4  23  -5 734.569 82.7396   4
  -4 -23  -4 849.283 94.5085   3
   4 -23  -4 726.653 78.7701   3
   4  23  -4 678.919 75.7020   1
   4 -23  -4 758.895 67.3952   2
   4 -23  -3 1665.79 104.905   2
  -4 -23  -3 1557.17 128.305   3
   4 -23  -3 1515.14 111.277   3
   4  23  -3 1460.43 106.515   1
   4 -23  -2 448.863 61.1485   2
   4  23  -2 440.370 56.8555   1
  -4 -23  -2 419.637 66.7213   3
   4 -23  -2 286.468 50.0004   3
  -4 -23  -1 829.023 92.9468   3
   4 -23  -1 810.016 77.0804   3
   4  23  -1 717.119 69.0079   1
   4 -23   0 535.964 60.1895   3
  -4 -23   0 430.754 69.1005   3
   4 -23   0 568.457 46.9127   1
   4 -23   1 648.312 63.4996   3
   4 -24  -6 288.540 51.5662   3
   4  24  -5 452.016 61.7697   1
  -4 -24  -5 416.208 68.0349   3
   4 -24  -5 428.908 60.3157   3
  -4 -24  -4 1383.18 121.797   3
   4 -24  -4 1352.85 107.855   3
   4  24  -4 1203.49 99.0336   1
   4 -24  -4 1502.68 91.3544   2
  -4 -24  -3 387.673 69.6141   3
   4 -24  -3 352.136 55.1173   3
   4 -24  -3 475.908 58.2656   2
   4  24  -3 370.570 54.0047   1
  -4 -24  -2 1171.79 109.908   3
   4 -24  -2 1290.78 99.2907   2
   4 -24  -2 989.231 90.4704   3
   4  24  -2 968.730 82.4301   1
  -4 -24  -1 1090.98 107.793   3
   4 -24  -1 1267.28 97.5561   3
   4  24  -1 976.494 81.5295   1
  -4 -24   0 178.024 49.1506   3
   4 -24   0 239.296 42.7003   3
   4  24   0 161.735 36.4979   1
   4 -24   1 1299.22 90.5609   3
   4  24   1 1108.78 76.8926   1
   4  25  -5 70.6359 34.8669   1
   4 -25  -5 25.8006 28.6018   3
  -4 -25  -4 832.122 95.0552   3
   4 -25  -4 830.607 83.3813   3
   4  25  -4 738.313 77.7764   1
   4 -25  -3 1041.60 83.6814   2
  -4 -25  -3 1027.20 108.485   3
   4 -25  -3 934.107 88.6674   3
   4  25  -3 898.851 82.3949   1
  -4 -25  -2 811.258 94.1208   3
   4 -25  -2 757.925 76.9179   2
   4 -25  -2 801.817 81.9553   3
   4  25  -2 641.046 66.9117   1
  -4 -25  -1 1312.22 118.375   3
   4 -25  -1 1351.12 100.467   3
   4  25  -1 1064.15 83.4063   1
  -4 -25   0 1363.66 126.594   3
   4 -25   0 1518.62 100.658   3
   4  25   0 1410.12 91.3187   1
   4 -25   1 1057.84 82.9406   3
   4  25   1 1070.03 75.3816   1
   4  25   2 747.709 57.2923   1
   4 -26  -5 100.632 38.1231   3
   4  26  -4 396.729 56.0229   1
   4 -26  -4 291.867 53.7681   3
  -4 -26  -3 224.215 53.5655   3
   4  26  -3 167.900 37.9940   1
   4 -26  -3 152.334 35.2469   3
   4 -26  -3 171.954 38.2730   2
  -4 -26  -2 66.7723 39.7368   3
   4 -26  -2 73.4756 32.2982   3
   4 -26  -2 85.4249 34.2810   2
   4  26  -2 65.6291 24.1443   1
  -4 -26  -1 329.854 63.7823   3
   4 -26  -1 359.687 53.2469   3
   4  26  -1 284.300 44.7521   1
   4 -26   0 162.277 38.1600   3
   4  26   0 136.853 30.1647   1
   4  26   1 419.706 48.1059   1
   4 -26   1 410.578 51.7369   3
   4  27  -4 794.276 79.3108   1
   4 -27  -4 755.121 77.3163   3
   4  27  -3 562.702 64.7156   1
   4 -27  -3 615.712 72.4840   3
   4 -27  -2 802.756 77.5374   2
   4 -27  -2 673.197 72.7479   3
   4  27  -2 583.515 64.0253   1
   4 -27  -1 599.804 66.1391   3
   4  27  -1 440.700 54.7234   1
   4 -27   0 1088.33 86.4898   3
   4  27   0 873.852 69.5276   1
   4 -27   1 552.502 60.3998   3
   4  27   1 483.876 48.3629   1
   4 -28  -4 47.1827 25.0708   3
   4 -28  -3 83.3584 31.0986   3
   4  28  -3 149.058 35.5101   1
   4  28  -2 171.161 35.0144   1
   4 -28  -2 192.850 42.3960   3
   4 -28  -2 291.913 51.6268   2
   4  28  -1 221.448 39.3639   1
   4 -28  -1 267.354 45.1541   3
   4  28   0-12.6028 16.1450   1
   4 -28   0 10.9255 23.8379   3
   4 -29  -3 1105.94 93.4698   3
   4  29  -3 1147.17 87.0559   1
   4 -29  -2 476.748 59.2252   3
   4  29  -2 429.745 53.3925   1
   4 -29  -1 475.039 58.8780   3
   4  29  -1 478.319 52.9375   1
   4 -30  -2 61.2850 26.8155   3
   4  30  -2 104.145 29.1994   1
   4 -30  -1 38.3718 24.7942   3
   5   0 -11-55.6900 31.7247   1
   5   0 -10 38.4422 30.4504   1
  -5   0  -7 12.5993 14.8380   3
  -5   0  -6 11.0358 9.85331   3
  -5   0  -5 5.70205 8.55780   3
  -5   0  -4 2.04743 6.18495   3
  -5   0  -2-13.2602 13.3785   2
   5   0  -1 26.9123 18.9393   2
   5   0   0 5.50909 20.1675   2
   5   0   0 10.4229 10.7710   3
   5   0   1 13.8443 18.9970   2
   5   0   1 6.66099 10.7069   3
   5   0   2-3.89678 18.6913   2
  -5   0   2-16.7778 17.1460   2
   5   0   3 9.12638 20.6042   2
  -5   0   3 24.2889 17.0829   2
  -5   0   3 2.13090 3.13258   4
  -5   0   4 6.46725 15.3952   2
   5   0   4 2.15437 24.1808   2
  -5   0   5-18.4257 13.3133   2
   5   0   5 24.8434 21.8297   2
   5   0   6 8.07115 13.9499   1
  -5   0   6 8.07250 14.0026   2
   5   0   6 37.2994 25.0386   2
  -5   0   7 5.92119 14.8962   2
   5   0   7 3.85298 21.9250   2
  -5   0   8 12.2769 11.9273   2
   5   0   8 45.6624 24.4501   2
  -5   0   9 22.4604 11.8534   2
   5   0   9 21.4028 23.7672   2
   5   0  10 28.2915 21.9352   2
   5   1 -12 1249.90 96.6233   1
   5  -1 -11 681.767 70.8038   1
   5   1 -11 699.510 75.6311   1
   5  -1 -10 2268.77 130.856   1
   5   1 -10 2042.96 127.573   1
  -5   1 -10 1889.06 128.755   4
  -5  -1  -7 2034.37 86.7504   3
  -5  -1  -6 1796.88 77.3268   3
  -5   1  -6 1798.96 69.3181   3
  -5   1  -5 735.556 36.9489   3
  -5  -1  -5 753.995 44.6625   3
  -5   1  -4 5000.55 102.818   3
  -5  -1  -4 5493.28 126.528   3
  -5  -1  -3 3228.08 86.3655   3
  -5  -1  -3 3566.67 127.555   2
  -5  -1  -2 6375.88 181.065   2
  -5   1  -2 6476.84 181.717   2
   5  -1  -2 6014.77 196.757   2
   5   1  -1 2021.52 107.570   2
   5  -1  -1 2135.26 110.688   2
   5  -1   0 4884.04 120.610   3
   5   1   0 4726.80 129.318   3
   5   1   0 4848.32 171.440   2
   5  -1   0 4655.94 171.822   2
   5  -1   1 2392.14 75.4024   3
   5   1   1 2269.90 84.0665   3
   5   1   1 2146.43 112.347   2
   5  -1   1 2264.28 115.797   2
   5   1   2 6690.54 212.047   2
   5  -1   2 6524.25 210.768   2
  -5  -1   2 6639.92 185.251   2
  -5   1   2 7035.27 188.045   2
   5   1   3 2988.11 136.233   2
  -5  -1   3 2971.35 119.745   2
  -5  -1   3 3187.17 75.6442   4
   5  -1   3 2918.27 138.047   2
  -5   1   3 3181.08 119.148   2
  -5  -1   4 7116.24 188.757   2
   5   1   4 5855.10 196.234   2
  -5   1   4 6365.21 175.326   2
   5  -1   4 6318.63 208.873   2
  -5  -1   5 1087.65 69.7790   2
  -5   1   5 955.446 62.2971   2
   5   1   5 853.738 74.0172   2
   5  -1   5 896.116 76.2240   2
   5   1   6 2402.40 109.145   1
  -5  -1   6 2247.27 102.399   2
  -5   1   6 2216.86 98.1218   2
   5   1   6 2107.14 115.246   2
   5  -1   6 1960.29 114.635   2
  -5  -1   7 2853.36 114.323   2
  -5   1   7 2875.90 109.865   2
   5   1   7 2679.52 131.500   2
   5  -1   7 2814.59 137.081   2
  -5  -1   8 2790.15 110.515   2
  -5   1   8 2648.83 103.209   2
   5   1   8 2702.40 132.259   2
   5  -1   8 2661.39 134.704   2
  -5   1   9 194.968 28.0073   2
   5   1   9 190.594 35.6793   2
   5  -1   9 197.584 41.5685   2
   5   1  10 2310.15 118.644   2
   5  -1  10 2352.19 125.161   2
   5   2 -12 64.9547 29.6879   1
   5  -2 -11-2.81916 22.2584   1
   5   2 -11-51.1370 30.8172   1
   5  -2 -10 159.113 39.0804   1
   5   2 -10 134.606 39.8741   1
  -5   2 -10 104.410 36.2170   4
  -5   2  -9 445.961 60.8040   4
  -5  -2  -7 598.237 47.5087   3
  -5   2  -6 193.525 21.1052   3
  -5  -2  -6 241.017 30.4182   3
  -5   2  -5 314.921 21.5758   3
  -5  -2  -5 323.205 32.4262   3
  -5  -2  -4 476.044 36.7085   3
  -5  -2  -3 288.524 26.0032   3
  -5  -2  -3 332.276 38.8221   2
   5  -2  -2 626.060 61.2216   2
  -5  -2  -2 619.854 52.0668   2
   5  -2  -1 687.942 63.7272   2
   5   2   0 148.831 34.3312   2
   5  -2   0 120.696 31.3786   2
   5   2   0 98.5168 19.7821   3
   5  -2   1 727.097 36.2649   3
   5   2   1 763.279 49.2593   3
   5   2   1 682.790 63.6521   2
   5  -2   1 650.812 63.3965   2
  -5   2   2 637.815 26.8568   4
   5   2   2 640.192 60.9167   2
  -5  -2   2 773.549 58.6760   2
   5  -2   2 619.317 63.7484   2
  -5   2   2 680.820 52.0824   2
   5   2   3 336.834 46.1229   2
  -5  -2   3 341.134 40.1583   2
   5  -2   3 286.810 45.2861   2
  -5  -2   3 350.665 25.7944   4
  -5   2   3 348.680 38.9617   2
  -5  -2   4 477.112 25.8588   4
  -5  -2   4 636.141 54.2598   2
   5   2   4 494.793 55.5283   2
  -5   2   4 541.087 48.8194   2
   5  -2   4 506.137 60.8079   2
  -5  -2   5 398.970 43.7865   2
   5   2   5 393.662 49.4489   2
   5  -2   5 384.622 51.9779   2
  -5   2   5 319.480 37.4280   2
  -5  -2   6 232.573 35.3463   2
   5   2   6 198.530 37.7762   2
  -5   2   6 271.855 33.9245   2
   5  -2   6 168.625 36.2295   2
  -5  -2   7 716.847 57.7032   2
  -5   2   7 590.373 46.8293   2
   5   2   7 602.661 60.7860   2
   5  -2   7 572.752 65.8377   2
  -5   2   8 507.745 42.5871   2
   5   2   8 507.799 55.0793   2
   5  -2   8 512.635 64.8535   2
   5   2   9 547.841 56.7779   2
  -5   2   9 504.374 41.4170   2
   5  -2   9 560.583 65.0775   2
   5   2  10 190.500 34.0822   2
   5  -2  10 177.097 38.8070   2
   5  -2  11 4.44332 17.4843   2
   5   3 -12 1310.43 101.040   1
   5  -3 -11 427.167 53.0784   1
   5   3 -11 369.834 56.5943   1
  -5   3 -10 1905.19 128.013   4
   5  -3 -10 2229.03 126.258   1
   5   3 -10 1926.02 126.198   1
  -5   3  -9 753.913 79.3133   4
   5   3  -9 737.280 78.9183   1
  -5  -3  -8 3279.59 128.825   3
  -5   3  -8 3013.76 155.339   4
  -5  -3  -7 344.531 37.8550   3
  -5  -3  -6 6968.27 184.422   3
  -5   3  -6 7350.62 144.944   3
  -5   3  -5 689.812 25.3988   3
  -5  -3  -5 688.047 49.4418   3
  -5  -3  -4 6458.87 183.002   2
  -5  -3  -4 6221.02 159.682   3
  -5  -3  -3 1613.01 82.2244   2
  -5  -3  -3 1519.99 65.8786   3
   5  -3  -3 1520.36 92.4785   2
   5  -3  -2 3574.78 145.819   2
  -5  -3  -2 3675.01 131.194   2
   5   3  -1 1106.45 62.5063   3
   5  -3  -1 1019.91 76.4870   2
  -5  -3  -1 1017.44 66.5256   2
   5   3   0 2370.84 91.5515   3
   5   3   0 2293.74 115.826   2
   5  -3   0 2437.59 120.741   2
   5  -3   1 1140.36 41.4859   3
   5   3   1 1135.90 63.8792   3
  -5   3   1 1115.32 46.3526   4
   5   3   1 1048.53 77.5512   2
   5  -3   1 1028.15 80.2170   2
  -5   3   1 1176.50 69.1613   2
  -5   3   2 3620.38 74.3948   4
   5   3   2 3688.73 149.043   2
   5  -3   2 3760.83 157.528   2
  -5   3   2 3874.66 130.139   2
   5   3   3 1283.86 86.8959   2
  -5  -3   3 1433.20 84.8115   2
  -5  -3   3 1541.32 62.0393   4
   5  -3   3 1422.26 94.5720   2
  -5   3   3 1457.26 76.9753   2
  -5  -3   4 7591.61 208.382   2
  -5  -3   4 6664.10 141.276   4
   5   3   4 7117.55 216.117   2
  -5   3   4 7160.79 187.781   2
   5  -3   4 6825.41 226.655   2
  -5  -3   5 642.837 33.5516   4
   5  -3   5 801.611 65.3569   1
   5   3   5 721.854 64.3274   2
  -5  -3   5 696.074 58.2603   2
  -5   3   5 646.638 51.1631   2
   5  -3   5 595.295 63.3714   2
  -5  -3   6 8668.80 224.115   2
   5   3   6 7953.00 235.397   2
  -5   3   6 7837.20 200.256   2
   5  -3   6 7528.73 248.200   2
  -5  -3   7 587.195 52.3035   2
   5   3   7 580.580 58.8730   2
  -5   3   7 599.751 46.6522   2
   5  -3   7 572.776 65.6458   2
   5   3   8 3747.00 153.095   2
  -5   3   8 3734.83 119.767   2
   5  -3   8 3678.27 166.094   2
   5   3   9 873.810 71.0930   2
   5  -3   9 760.161 76.0476   2
   5   3  10 2211.06 108.123   2
   5  -3  10 2046.31 120.425   2
   5  -3  11 533.268 60.8976   2
   5   4 -11 48.3516 27.9855   1
   5  -4 -10 353.010 52.9795   1
   5   4 -10 300.591 53.6495   1
  -5   4 -10 335.138 57.5046   4
   5   4  -9 236.937 44.0471   1
  -5   4  -9 169.772 41.2496   4
  -5  -4  -8 75.8657 25.9343   3
  -5   4  -8 84.6138 32.3431   4
  -5  -4  -7 50.4475 19.0707   3
  -5   4  -7 7.20835 21.5919   4
  -5  -4  -6 1734.44 85.9828   3
  -5   4  -6 1797.03 53.3418   3
  -5   4  -6 1746.29 108.077   4
  -5  -4  -5 1788.65 83.5812   3
  -5  -4  -4 2517.51 107.086   2
  -5  -4  -4 2399.44 96.6615   3
  -5  -4  -3 4016.63 122.365   3
   5  -4  -3 4032.95 154.311   2
  -5  -4  -3 4276.14 142.055   2
   5  -4  -2 594.597 58.9482   2
  -5  -4  -2 618.179 52.2509   2
   5   4  -1 2098.43 90.2951   3
  -5   4  -1 2009.33 83.7493   4
   5  -4  -1 1912.34 106.809   2
  -5  -4  -1 2106.52 97.2549   2
   5  -4   0 28.9048 24.3322   2
   5   4   0 44.1936 17.0813   3
  -5   4   0 14.8388 10.8871   4
  -5   4   1 2081.07 93.8289   2
   5  -4   1 2087.47 53.1561   3
   5   4   1 2243.00 93.1354   3
  -5   4   1 2026.78 65.3927   4
   5   4   1 1978.07 106.749   2
   5  -4   1 2106.09 113.770   2
   5   4   2 619.063 45.6042   3
  -5   4   2 646.455 24.7298   4
   5   4   2 644.116 61.3449   2
   5  -4   2 607.229 63.9515   2
  -5   4   2 689.793 52.4566   2
   5   4   3 4071.21 156.377   2
  -5  -4   3 4565.22 156.847   2
  -5  -4   3 4492.72 123.638   4
   5  -4   3 4147.53 168.890   2
  -5   4   3 4269.79 138.791   2
  -5  -4   4 2886.66 121.229   2
   5   4   4 2523.53 122.617   2
  -5  -4   4 2508.64 80.9157   4
  -5   4   4 2717.53 106.059   2
   5  -4   4 2595.92 133.042   2
  -5  -4   5 1716.23 63.9813   4
  -5  -4   5 1953.38 103.858   2
   5  -4   5 2067.70 106.882   1
   5   4   5 1801.39 100.676   2
  -5   4   5 1874.87 86.1841   2
   5  -4   5 1858.87 112.918   2
  -5  -4   6 2359.87 107.503   2
   5   4   6 1995.59 107.662   2
  -5   4   6 2089.01 91.1153   2
   5  -4   6 1966.21 119.009   2
   5   4   7 90.0424 24.7162   1
   5   4   7 82.4935 24.3833   2
  -5   4   7 94.3622 21.1294   2
   5  -4   7 39.3149 22.9963   2
   5   4   8 93.7483 27.0033   2
  -5   4   8 111.877 20.2191   2
   5  -4   8 130.215 37.0141   2
   5   4   9 286.646 41.9358   2
   5  -4   9 248.531 45.2046   2
   5  -4  10 318.168 50.6896   2
   5  -4  11-65.2500 29.3877   2
   5   5 -11 1171.17 97.5149   1
  -5   5 -10 1633.10 119.558   4
   5  -5 -10 1740.91 104.949   1
   5   5 -10 1416.13 108.839   1
  -5  -5  -9 718.484 66.8663   3
  -5   5  -9 806.824 82.5555   4
   5   5  -9 849.574 85.4635   1
  -5  -5  -8 1533.72 90.0167   3
  -5   5  -8 1360.75 103.443   4
  -5  -5  -7 1229.65 77.8662   3
  -5   5  -7 1210.80 94.8393   4
  -5  -5  -6 4416.94 152.224   3
  -5   5  -6 4426.45 88.4935   3
  -5   5  -6 4635.40 181.200   4
  -5  -5  -5 3121.81 118.375   3
  -5   5  -5 3002.20 138.924   4
  -5  -5  -4 5132.73 157.109   2
  -5  -5  -4 4988.31 151.367   3
  -5   5  -4 4808.53 170.018   4
  -5  -5  -3 1727.01 80.4784   3
  -5   5  -3 1674.66 92.2212   4
   5  -5  -3 1808.15 99.3778   2
  -5  -5  -3 1740.34 86.8884   2
  -5  -5  -2 4049.55 128.560   3
   5  -5  -2 4429.02 163.130   2
  -5  -5  -2 4704.94 149.549   2
   5   5  -1 7558.46 196.195   3
  -5   5  -1 7274.60 181.918   4
   5  -5  -1 6960.58 218.107   2
  -5  -5  -1 7485.11 201.834   2
   5   5   0 7622.08 194.166   3
  -5   5   0 7429.34 170.426   4
   5  -5   0 7518.33 228.596   2
   5  -5   1 7000.09 121.790   3
  -5   5   1 8026.84 200.836   2
   5   5   1 7773.35 198.898   3
  -5   5   1 7395.37 151.284   4
   5  -5   1 7213.55 228.048   2
  -5   5   2 4341.05 138.574   2
   5   5   2 3827.88 126.281   3
   5   5   2 3817.14 151.473   2
  -5   5   2 4123.28 81.5296   4
   5  -5   2 3784.68 162.213   2
   5   5   3 1635.89 95.1389   2
  -5  -5   3 1993.64 100.227   2
  -5  -5   3 1799.56 75.3500   4
   5  -5   3 1611.82 105.752   2
  -5   5   3 1800.32 86.6346   2
  -5  -5   4 6147.43 188.360   2
   5   5   4 5155.86 180.536   2
  -5  -5   4 5674.32 141.838   4
  -5   5   4 5696.79 161.650   2
   5  -5   4 5062.56 196.296   2
  -5  -5   5 3670.62 139.081   2
  -5  -5   5 2885.15 91.5359   4
   5   5   5 2976.32 131.999   2
  -5   5   5 3226.14 114.443   2
   5  -5   5 3151.19 150.880   2
  -5  -5   6 4173.02 116.490   4
  -5  -5   6 5283.10 170.138   2
   5   5   6 4671.17 165.542   2
  -5   5   6 4786.28 141.490   2
   5  -5   6 4476.04 185.596   2
   5   5   7 1206.75 82.6036   2
   5   5   7 1320.91 78.6431   1
  -5   5   7 1202.28 64.3474   2
   5  -5   7 1206.19 95.1045   2
   5   5   8 1381.81 86.8023   2
  -5   5   8 1282.49 64.2449   2
   5  -5   8 1187.75 94.9521   2
   5   5   9 886.868 66.5397   2
   5  -5   9 744.121 76.6347   2
   5  -5  10 1695.95 112.708   2
   5  -5  11 1181.59 88.5597   2
   5   6 -11 275.300 48.2632   1
  -5  -6 -10 171.829 34.9280   3
   5  -6 -10 123.252 31.3420   1
  -5   6 -10 143.830 39.0475   4
   5   6 -10 149.957 44.9265   1
  -5  -6  -9 210.807 39.9310   3
   5   6  -9 160.038 43.1013   1
  -5   6  -9 161.643 37.6650   4
  -5  -6  -8 291.639 41.1862   3
  -5   6  -8 294.195 49.0598   4
  -5  -6  -7 720.205 62.3682   3
  -5   6  -7 743.187 75.7797   4
  -5  -6  -6 68.7057 22.5069   3
  -5   6  -6 65.8727 27.3106   4
  -5  -6  -5 1356.44 74.0248   2
  -5  -6  -5 1250.06 76.8953   3
  -5   6  -5 1207.49 86.3665   4
  -5  -6  -4 195.374 31.2347   3
  -5  -6  -4 206.272 30.0002   2
   5  -6  -4 285.377 43.9712   2
  -5   6  -4 215.106 37.7343   4
  -5  -6  -3 1867.04 88.3609   3
  -5   6  -3 1825.16 97.0754   4
   5  -6  -3 1870.11 102.709   2
  -5  -6  -3 1933.29 91.7966   2
  -5  -6  -2 264.146 34.5884   3
   5  -6  -2 332.393 46.5978   2
   5   6  -2 368.940 40.8908   3
  -5  -6  -2 316.557 38.4099   2
  -5  -6  -1 56.6175 21.3198   2
   5  -6  -1 61.9697 25.8245   2
   5   6  -1 47.2547 17.4062   3
  -5   6  -1 60.1231 18.5344   4
   5   6   0 5292.32 160.407   3
  -5   6   0 5210.84 136.425   4
  -5  -6   0 5399.64 169.581   2
   5  -6   0 5063.86 184.725   2
   5  -6   1 41.7870 25.5903   2
   5   6   1 113.727 25.4217   3
  -5   6   1 71.5796 13.8306   4
  -5   6   2 420.797 41.7331   2
   5   6   2 357.154 38.5939   3
   5  -6   2 399.548 55.0490   2
  -5  -6   2 371.701 44.4817   2
  -5   6   3 1895.51 87.3350   2
   5   6   3 1725.72 97.7215   2
  -5  -6   3 2194.64 107.652   2
  -5  -6   3 2005.41 84.0788   4
   5  -6   3 1731.62 110.210   2
   5   6   4 157.458 33.0946   2
  -5  -6   4 287.292 41.4662   2
   5  -6   4 182.084 39.2784   2
  -5   6   4 205.106 26.6196   2
  -5  -6   4 196.570 25.3524   4
   5  -6   4 227.685 39.1336   1
   5  -6   5 1318.46 97.5814   2
  -5  -6   5 1467.33 88.4206   2
   5   6   5 1230.22 81.6572   2
  -5  -6   5 1280.16 62.4121   4
  -5   6   5 1364.95 71.1143   2
   5   6   6 24.7340 16.2424   2
  -5   6   6 34.5000 14.3937   2
   5  -6   6 28.3422 23.8452   2
  -5  -6   6 57.4839 15.6674   4
   5  -6   7 864.951 83.2718   2
   5   6   7 961.450 70.5965   2
   5   6   7 889.636 63.0866   1
  -5   6   7 848.752 53.2399   2
   5   6   8 344.130 44.3352   2
   5  -6   8 326.140 51.4066   2
  -5   6   8 390.388 33.6866   2
   5   6   9 311.282 38.9721   2
   5  -6   9 250.862 50.1275   2
   5  -6  10 163.914 40.7733   2
   5  -6  11 262.674 46.9946   2
  -5  -7 -10 776.007 75.8865   3
  -5   7 -10 1027.83 95.4381   4
   5   7 -10 1078.32 96.2626   1
  -5  -7  -9 1182.99 85.6686   3
  -5   7  -9 1320.43 105.738   4
   5   7  -9 1251.64 105.638   1
  -5  -7  -8 890.861 76.0690   3
  -5   7  -8 966.061 89.3511   4
  -5   7  -7 3461.33 81.6824   3
  -5  -7  -7 3697.48 146.498   3
  -5   7  -7 3792.22 169.956   4
  -5  -7  -6 638.746 58.6979   3
  -5   7  -6 718.867 69.8149   4
  -5  -7  -5 2573.11 103.616   2
  -5  -7  -5 2362.93 109.990   3
  -5   7  -5 2425.90 124.543   4
  -5  -7  -4 2010.32 100.352   3
  -5   7  -4 2121.85 111.617   4
   5  -7  -4 2354.69 111.696   2
  -5  -7  -4 2189.49 96.5535   2
  -5  -7  -3 1038.23 69.2125   3
  -5   7  -3 1058.33 74.6729   4
   5  -7  -3 1116.17 78.6535   2
  -5  -7  -3 1058.88 67.1994   2
  -5  -7  -2 4807.53 155.941   3
   5   7  -2 5487.64 171.902   3
   5  -7  -2 5071.03 177.691   2
  -5  -7  -2 5114.00 162.169   2
   5   7  -1 4247.74 145.449   3
  -5  -7  -1 4316.08 147.848   2
   5  -7  -1 4104.69 159.922   2
   5   7   0 8078.15 211.669   3
  -5   7   0 7643.85 178.455   4
  -5  -7   0 8169.60 219.193   2
   5  -7   0 7845.99 238.167   2
   5   7   1 4415.01 152.681   3
   5  -7   1 4063.77 80.0841   3
  -5  -7   1 4757.65 159.133   2
  -5   7   1 4350.55 109.183   4
   5  -7   1 4026.42 167.400   2
   5   7   2 4982.02 160.342   3
  -5  -7   2 5741.02 180.278   2
   5  -7   2 4844.82 189.089   2
  -5   7   3 1230.58 69.3675   2
  -5  -7   3 1244.60 81.7383   2
  -5  -7   3 1186.39 66.7993   4
   5  -7   3 1102.04 88.3726   2
   5  -7   4 2386.59 132.571   2
  -5   7   4 2603.62 101.669   2
  -5  -7   4 2797.81 124.729   2
   5  -7   4 2806.08 124.661   1
  -5  -7   4 2470.07 99.8595   4
   5  -7   5 2782.99 145.507   2
  -5   7   5 2974.50 107.959   2
  -5  -7   5 3384.18 138.889   2
   5   7   5 2799.12 124.074   2
  -5  -7   5 2915.12 103.640   4
  -5   7   6 609.270 45.0251   2
   5  -7   6 539.604 66.6240   2
  -5  -7   6 560.076 42.1398   4
   5   7   6 597.555 54.9148   2
  -5   7   7 4356.96 128.303   2
   5  -7   7 4104.97 183.793   2
  -5  -7   7 4167.05 123.280   4
   5   7   7 4377.21 153.382   2
   5   7   7 4750.32 151.054   1
  -5   7   8 1192.27 59.2931   2
   5  -7   8 1108.08 93.8802   2
   5   7   8 1328.02 79.4247   2
   5  -7   9 1316.09 104.089   2
   5   7   9 1411.11 78.1938   2
   5  -7  10 1144.31 93.9751   2
   5  -7  11 299.748 46.2715   2
  -5  -8 -10 837.336 72.2973   3
   5   8 -10 738.877 81.6913   1
   5   8  -9 83.6941 34.9288   1
   5  -8  -9 180.438 35.4888   1
  -5  -8  -9 112.412 29.9365   3
  -5   8  -9 105.254 34.7261   4
  -5  -8  -8 223.385 44.3392   3
  -5   8  -8 239.904 48.9122   4
  -5   8  -7 176.371 14.0815   3
  -5  -8  -7 140.906 32.0553   3
  -5   8  -7 189.764 40.5801   4
  -5  -8  -6 718.296 63.5178   3
  -5   8  -6 830.147 76.9614   4
  -5  -8  -5 646.526 51.6388   2
  -5  -8  -5 655.279 59.0532   3
  -5   8  -5 652.630 65.6953   4
  -5  -8  -4 168.122 32.2989   3
  -5  -8  -4 166.074 26.0379   2
   5  -8  -4 263.280 43.3175   2
  -5   8  -4 147.438 31.7673   4
   5  -8  -3 294.597 39.8019   2
   5   8  -3 294.191 39.6505   3
  -5  -8  -3 269.185 36.9661   3
  -5  -8  -3 267.090 35.2053   2
  -5   8  -3 210.162 35.6627   4
  -5  -8  -2 653.772 57.9217   3
   5   8  -2 740.843 61.4432   3
  -5   8  -2 707.137 55.9590   4
   5  -8  -2 694.370 62.0836   2
  -5  -8  -2 709.191 56.9668   2
  -5  -8  -1 44.3731 24.5500   2
   5  -8  -1 83.8269 28.8627   2
   5   8  -1 94.5319 24.8763   3
   5   8   0 4445.37 151.825   3
  -5  -8   0 4677.79 158.464   2
  -5   8   0 3980.60 121.246   4
   5  -8   0 4071.26 166.695   2
  -5  -8   1 73.9868 20.5420   2
   5  -8   1 68.1267 28.4356   2
   5  -8   1 71.4151 9.04394   3
   5   8   1 87.8353 22.8163   3
  -5   8   1 106.102 16.7184   4
   5   8   2 690.818 57.7672   3
  -5  -8   2 785.380 64.1610   2
   5  -8   2 695.813 70.4225   2
  -5  -8   3 210.427 36.6142   2
   5  -8   3 126.941 35.8170   2
  -5  -8   3 212.683 31.0643   4
   5  -8   4 159.060 29.6097   1
  -5  -8   4 171.857 35.4087   2
   5  -8   4 156.567 36.4538   2
  -5   8   4 124.997 21.6943   2
  -5  -8   4 145.722 24.3078   4
   5  -8   5 733.799 74.9147   2
  -5   8   5 816.495 54.5299   2
  -5  -8   5 776.404 53.6020   4
   5  -8   6 909.222 84.0892   2
  -5   8   6 1016.34 58.1597   2
  -5  -8   6 953.080 57.3287   4
  -5   8   7 187.709 24.8088   2
  -5  -8   7 196.730 26.4516   4
   5  -8   7 148.393 39.2299   2
   5   8   7 230.387 33.1359   1
  -5   8   8 382.968 33.0941   2
   5  -8   8 285.507 49.1740   2
   5  -8   9 33.1671 29.6587   2
   5  -8  10 966.033 86.1508   2
   5  -8  11 186.544 41.4370   2
  -5  -9 -11 178.868 34.6140   3
  -5  -9 -10 611.411 64.4543   3
   5   9 -10 589.507 73.1620   1
  -5  -9  -9 784.519 76.6414   3
  -5   9  -9 952.864 90.9037   4
   5   9  -9 773.118 84.3194   1
  -5  -9  -8 1112.88 86.6360   3
  -5   9  -8 1163.67 99.6249   4
  -5   9  -7 848.714 31.2331   3
  -5  -9  -7 729.279 67.2938   3
  -5   9  -7 792.713 77.8360   4
  -5  -9  -6 1099.12 81.5721   3
  -5   9  -6 1167.88 88.9716   4
  -5  -9  -5 1107.03 65.5396   2
  -5  -9  -5 1082.24 77.6971   3
   5  -9  -5 1160.08 76.4191   2
  -5   9  -5 1085.16 84.1856   4
  -5  -9  -4 2144.58 107.627   3
  -5   9  -4 2194.23 114.029   4
   5  -9  -4 2104.33 107.021   2
  -5  -9  -4 2138.32 96.8631   2
   5   9  -3 985.497 72.7308   3
  -5  -9  -3 884.886 69.4540   3
  -5   9  -3 934.050 69.9252   4
   5  -9  -3 922.444 71.3144   2
  -5  -9  -3 907.884 64.5180   2
  -5  -9  -2 3825.33 149.866   3
   5   9  -2 4450.57 157.641   3
  -5   9  -2 4152.73 143.863   4
  -5  -9  -2 4308.80 145.182   2
   5  -9  -2 4045.21 158.222   2
  -5  -9  -1 300.678 38.2470   2
   5  -9  -1 203.268 38.3777   2
   5   9  -1 252.239 34.6164   3
   5   9   0 2152.01 105.240   3
  -5  -9   0 2460.03 110.719   2
  -5   9   0 2121.66 84.8771   4
   5  -9   0 1964.70 113.326   2
   5  -9   1 245.904 18.3370   3
  -5  -9   1 319.996 40.9683   2
   5  -9   1 206.143 40.5545   2
   5   9   1 237.158 34.7578   3
  -5   9   1 258.171 25.4611   4
   5  -9   2 4167.12 178.423   2
   5   9   2 4470.45 159.344   3
  -5  -9   2 4982.61 171.743   2
   5  -9   3 929.029 83.7889   2
   5  -9   3 1136.77 75.3492   1
  -5  -9   3 1152.45 81.3527   2
  -5  -9   3 986.819 65.2944   4
   5  -9   4 2092.73 126.900   2
  -5  -9   4 2349.45 104.244   4
   5  -9   5 1123.65 94.6768   2
  -5  -9   5 1312.38 73.0292   4
   5  -9   6 951.268 87.1618   2
  -5  -9   6 1029.30 61.7713   4
   5  -9   7 726.274 77.8347   2
  -5  -9   7 846.555 54.1949   4
   5  -9   8 1367.56 107.388   2
   5   9   8 1346.22 74.1766   1
   5  -9   9 755.708 80.7005   2
   5  -9  10 712.262 76.8879   2
   5  -9  11 233.335 48.0881   2
  -5 -10 -11 159.120 36.4802   3
  -5 -10 -10 694.160 71.2395   3
   5  10 -10 562.682 72.4767   1
  -5 -10  -9 224.084 42.9676   3
   5  10  -9 234.909 48.4320   1
  -5  10  -9 189.034 42.1923   4
  -5 -10  -8 404.695 55.8040   3
   5  10  -8 349.012 55.7952   1
  -5  10  -8 371.662 57.7732   4
  -5  10  -7 583.526 25.5640   3
  -5 -10  -7 524.382 59.1240   3
  -5  10  -7 593.239 68.6153   4
  -5 -10  -6 424.906 40.4686   2
  -5 -10  -6 371.097 49.7482   3
  -5  10  -6 322.873 49.9435   4
  -5 -10  -5 898.586 75.6357   3
   5 -10  -5 1066.30 71.2258   2
  -5  10  -5 1046.80 81.6683   4
  -5 -10  -5 961.727 61.1281   2
  -5 -10  -4 806.268 69.8350   3
  -5  10  -4 820.653 70.0795   4
   5 -10  -4 911.695 67.9726   2
  -5 -10  -4 947.940 62.4153   2
   5 -10  -3 45.8905 20.0080   2
   5  10  -3 118.098 30.6071   3
  -5 -10  -3 136.600 23.9994   2
  -5 -10  -3 65.5087 25.7356   3
  -5  10  -3 140.953 31.3644   4
  -5 -10  -2 583.605 58.5341   3
   5  10  -2 573.955 54.4789   3
  -5  10  -2 578.731 51.2969   4
  -5 -10  -2 551.141 49.6894   2
   5 -10  -2 525.962 50.1791   2
  -5 -10  -1 816.269 72.3072   3
   5  10  -1 1066.89 73.1527   3
  -5 -10  -1 1011.26 69.3922   2
   5 -10  -1 916.377 76.3101   2
   5  10   0 969.636 70.8707   3
  -5 -10   0 1110.20 75.3095   2
  -5  10   0 901.813 55.0009   4
   5 -10   0 906.877 78.2222   2
   5 -10   1 1036.92 42.2077   3
   5  10   1 1217.78 79.7022   3
  -5 -10   1 1304.51 82.6983   2
  -5  10   1 1017.17 53.8236   4
   5 -10   1 967.177 82.1975   2
   5 -10   2 596.055 67.7732   2
   5  10   2 644.464 59.2259   3
  -5 -10   2 692.063 62.3869   2
   5 -10   3 134.768 26.0733   1
   5 -10   3 147.151 39.7515   2
  -5 -10   3 175.599 29.7732   4
   5 -10   4 907.004 82.6943   2
  -5 -10   4 1023.38 69.7811   4
   5 -10   5 1021.99 90.9579   2
  -5 -10   5 1149.49 71.0831   4
   5 -10   6 388.152 59.2451   2
  -5 -10   6 452.810 43.0506   4
   5 -10   7 591.737 71.9644   2
  -5 -10   7 654.703 48.6696   4
   5  10   8 383.295 38.1135   1
   5 -10   8 436.893 64.4331   2
   5 -10   9 170.831 43.3770   2
   5 -10  10 695.995 76.4441   2
   5 -10  11 305.461 50.4938   2
  -5 -11 -11 497.292 60.9570   3
  -5 -11 -10 384.436 55.7421   3
   5  11  -9 469.143 66.9053   1
  -5 -11  -9 502.340 63.1701   3
  -5  11  -9 471.509 67.3056   4
  -5 -11  -8 1562.17 108.189   3
  -5  11  -8 1683.38 120.909   4
   5  11  -8 1567.12 118.495   1
  -5 -11  -7 273.990 45.0528   3
  -5  11  -7 357.421 56.5787   4
  -5 -11  -6 2086.76 88.3258   2
  -5 -11  -6 2053.02 116.347   3
  -5  11  -6 2040.00 123.280   4
   5 -11  -5 59.6215 20.1890   2
  -5 -11  -5 112.579 30.7879   3
  -5 -11  -5 150.478 26.4294   2
  -5  11  -5 151.296 35.6569   4
  -5 -11  -4 2256.01 120.585   3
  -5  11  -4 2298.43 119.684   4
   5 -11  -4 2348.24 111.744   2
  -5 -11  -4 2442.78 103.124   2
   5  11  -3 551.613 57.3307   3
  -5 -11  -3 531.755 58.6753   3
  -5  11  -3 606.112 56.0790   4
   5 -11  -3 503.429 52.0389   2
  -5 -11  -3 573.226 50.7343   2
  -5 -11  -2 2871.21 135.599   3
   5  11  -2 3172.28 134.391   3
  -5  11  -2 2939.48 123.536   4
  -5 -11  -2 3205.91 126.301   2
   5 -11  -2 3057.59 136.390   2
  -5 -11  -1 1058.41 78.8503   3
   5  11  -1 1252.37 82.0534   3
  -5 -11  -1 1292.93 81.5416   2
   5 -11  -1 1161.08 87.8900   2
   5  11   0 3016.64 128.841   3
   5 -11   0 2858.75 95.0106   3
  -5 -11   0 3010.01 128.825   2
   5 -11   0 2866.89 140.297   2
   5 -11   1 1278.64 94.6256   2
   5 -11   1 1351.11 52.6445   3
   5  11   1 1384.73 86.8850   3
  -5 -11   1 1499.96 91.8139   2
   5 -11   2 2645.79 142.688   2
   5  11   2 3158.28 135.606   3
  -5 -11   2 3187.02 139.436   2
   5 -11   2 2998.08 126.104   1
   5 -11   3 706.532 74.2532   2
   5 -11   3 774.583 63.3314   1
  -5 -11   3 770.949 61.0650   4
   5 -11   4 2510.75 143.700   2
  -5 -11   4 2740.40 116.600   4
   5 -11   5 108.206 39.1903   2
  -5 -11   5 152.204 28.5281   4
   5 -11   6 2020.50 130.845   2
  -5 -11   6 2251.68 99.2837   4
   5 -11   7 310.646 54.6544   2
  -5 -11   7 282.013 34.6589   4
   5 -11   8 1692.90 124.689   2
   5 -11   9 459.048 65.7318   2
   5 -11  10 591.532 73.0136   2
   5 -11  11 514.284 61.7870   2
  -5 -12 -11 215.626 40.0996   3
  -5 -12 -10 388.029 55.9515   3
   5  12  -9 294.992 51.2918   1
  -5 -12  -9 293.820 47.4190   3
  -5  12  -9 359.004 59.6089   4
  -5 -12  -8 298.495 47.7043   3
  -5  12  -8 323.681 54.9999   4
   5  12  -8 237.246 45.3473   1
  -5 -12  -7 725.345 74.8210   3
  -5  12  -7 869.645 84.6913   4
  -5 -12  -6 630.588 47.4026   2
  -5 -12  -6 642.839 69.1726   3
  -5  12  -6 601.238 67.3997   4
  -5 -12  -5 884.090 78.5927   3
   5 -12  -5 771.022 59.5445   2
  -5  12  -5 903.138 79.6857   4
  -5 -12  -5 847.617 57.7046   2
   5 -12  -4 53.4378 16.9687   2
  -5 -12  -4 63.1852 21.8607   2
  -5 -12  -4 49.6702 25.4245   3
  -5  12  -4 77.3683 27.5752   4
  -5 -12  -3 504.698 58.5803   3
  -5  12  -3 513.213 55.2139   4
  -5 -12  -3 528.995 48.6134   2
   5 -12  -3 476.918 50.2478   2
  -5 -12  -2 133.953 28.5016   2
  -5 -12  -2 92.0426 29.7524   3
   5  12  -2 86.0704 24.4924   3
   5 -12  -2 102.078 27.1206   2
  -5  12  -2 95.2236 26.7870   4
  -5 -12  -1 366.850 51.7024   3
   5  12  -1 361.619 46.3467   3
  -5 -12  -1 488.283 49.0693   2
  -5  12  -1 453.744 44.6076   4
   5 -12  -1 410.959 53.9329   2
   5  12   0 1765.10 97.3270   3
   5 -12   0 1649.07 72.5363   3
  -5 -12   0 1654.11 95.1489   2
   5 -12   0 1567.37 104.538   2
   5 -12   1 467.269 63.1572   2
   5 -12   1 556.450 36.9803   3
  -5 -12   1 616.205 59.6604   2
   5  12   1 658.845 59.9024   3
   5 -12   1 562.967 51.6736   1
   5 -12   2 162.310 31.3027   1
   5 -12   2 128.806 35.0563   2
   5 -12   3 391.409 57.6585   2
  -5 -12   3 430.592 46.7668   4
   5 -12   4 26.9968 24.1592   2
  -5 -12   4 84.9069 24.9462   4
  -5 -12   5 1094.08 75.0693   4
  -5 -12   6 814.658 61.7590   4
  -5 -12   7 996.637 64.7884   4
   5 -12   9 252.403 51.4980   2
   5 -12  10 347.129 57.5946   2
  -5 -13 -11 155.289 41.3835   3
  -5 -13 -10 522.228 63.7256   3
   5  13  -9 375.806 59.2331   1
  -5 -13  -9 232.128 48.7671   3
  -5  13  -9 402.065 62.1974   4
  -5 -13  -8 1495.04 108.775   3
  -5  13  -8 1654.28 119.722   4
   5  13  -8 1524.11 116.312   1
  -5 -13  -7 463.317 61.2022   3
  -5  13  -7 545.587 69.6666   4
  -5 -13  -6 1500.11 73.1784   2
  -5 -13  -6 1333.40 101.448   3
  -5  13  -6 1482.96 107.059   4
  -5 -13  -5 519.678 63.5205   3
   5 -13  -5 620.642 54.0291   2
  -5  13  -5 647.629 68.1110   4
   5 -13  -5 637.289 26.7552   4
  -5 -13  -5 595.547 47.9042   2
  -5 -13  -4 1599.06 106.614   3
   5 -13  -4 1949.38 60.3983   4
  -5  13  -4 1753.09 107.178   4
   5 -13  -4 1806.76 100.268   2
  -5 -13  -4 1756.87 87.6283   2
  -5 -13  -3 1781.50 110.475   3
   5 -13  -3 2032.89 70.7024   4
  -5  13  -3 1698.18 100.938   4
  -5 -13  -3 1881.92 93.8821   2
   5 -13  -3 1945.51 106.824   2
  -5 -13  -2 2536.70 134.750   3
   5 -13  -2 3001.21 97.5284   4
  -5  13  -2 2741.89 120.997   4
  -5 -13  -2 2953.55 122.258   2
   5 -13  -2 2660.21 131.104   2
  -5 -13  -1 186.561 34.3889   2
  -5 -13  -1 111.108 34.0271   3
   5  13  -1 100.027 24.8549   3
   5 -13  -1 66.7452 27.0094   2
  -5  13  -1 123.716 24.0092   4
   5  13   0 2639.80 122.838   3
   5 -13   0 2646.63 98.8544   3
  -5 -13   0 2805.10 123.642   2
   5 -13   0 2561.54 135.923   2
   5 -13   1 194.580 32.7395   1
   5 -13   1 283.242 29.1347   3
  -5 -13   1 197.225 37.4902   2
   5  13   1 191.233 39.2117   3
   5 -13   1 169.132 40.6022   2
   5 -13   2 2565.53 141.833   2
   5 -13   2 2816.25 120.825   1
   5 -13   3 1685.48 122.556   2
  -5 -13   3 1899.50 98.8760   4
  -5 -13   4 1863.51 97.8645   4
  -5 -13   5 531.756 52.5962   4
  -5 -13   6 1513.82 86.9189   4
  -5 -13   7 540.623 48.7755   4
   5 -13  10 722.572 76.5265   2
  -5 -14 -10 115.298 36.0132   3
  -5 -14  -9 400.685 62.0231   3
  -5 -14  -8 129.314 39.9026   3
   5  14  -8 87.5812 35.6447   1
  -5  14  -8 114.783 38.9979   4
  -5 -14  -7 541.893 68.8417   3
  -5  14  -7 608.556 72.9453   4
   5 -14  -6 236.370 28.3817   2
  -5 -14  -6 289.630 50.3423   3
  -5 -14  -6 292.677 33.2487   2
  -5  14  -6 319.375 51.1818   4
   5 -14  -5 288.780 37.6515   2
  -5 -14  -5 337.507 35.3475   2
  -5 -14  -5 280.060 48.5747   3
   5 -14  -5 331.264 22.1678   4
  -5  14  -5 301.522 49.8256   4
  -5 -14  -4 515.118 62.4398   3
   5 -14  -4 614.125 35.4515   4
  -5  14  -4 530.575 59.9093   4
   5 -14  -4 632.242 60.4957   2
  -5 -14  -4 506.035 47.7676   2
  -5 -14  -3 1546.15 105.507   3
   5 -14  -3 1922.36 72.9505   4
  -5  14  -3 1681.34 100.664   4
  -5 -14  -3 1842.56 91.3525   2
   5 -14  -3 1807.22 102.276   2
  -5 -14  -2 1043.20 88.4074   3
   5 -14  -2 1140.03 59.4445   4
  -5 -14  -2 1193.41 76.0660   2
  -5  14  -2 1096.49 76.1552   4
   5 -14  -2 1102.11 82.7192   2
  -5 -14  -1 1426.61 105.309   3
   5 -14  -1 1691.40 78.1849   4
  -5 -14  -1 1692.74 95.1705   2
  -5  14  -1 1668.47 88.7729   4
   5 -14  -1 1600.04 104.233   2
   5 -14   0 2512.10 136.902   2
   5  14   0 2714.70 126.176   3
   5 -14   0 2616.85 101.549   3
  -5 -14   0 2953.91 127.059   2
   5 -14   0 2830.68 114.562   1
  -5  14   0 2490.87 106.148   4
   5 -14   1 1955.80 122.873   2
   5 -14   1 2363.23 85.9999   3
   5  14   1 2422.42 118.943   3
   5 -14   1 2372.11 107.467   1
   5 -14   2 1202.47 99.0747   2
   5 -14   2 1220.93 78.1724   1
   5 -14   3 1713.41 126.209   2
  -5 -14   3 2055.00 103.774   4
  -5 -14   4 597.126 55.8130   4
  -5 -14   5 297.237 40.4368   4
  -5 -14   6 242.877 37.8566   4
  -5 -15 -10 749.694 76.4412   3
  -5 -15  -9 74.2978 28.2447   3
  -5 -15  -8 1072.59 94.0292   3
  -5  15  -8 1324.44 108.134   4
   5  15  -8 1046.50 101.677   1
   5  15  -7 414.612 63.2340   1
  -5 -15  -7 418.135 63.3382   3
  -5  15  -7 378.174 60.9641   4
  -5 -15  -6 1363.88 106.772   3
   5 -15  -6 1607.68 85.2878   2
  -5  15  -6 1480.87 108.177   4
   5 -15  -5 79.0820 18.5523   2
  -5 -15  -5 79.4786 19.3805   2
  -5 -15  -5 38.0598 24.4732   3
  -5  15  -5 86.5077 30.8433   4
  -5 -15  -4 1677.92 114.194   3
   5 -15  -4 1991.49 69.7079   4
  -5  15  -4 1830.29 112.578   4
   5 -15  -4 2019.16 107.246   2
  -5 -15  -4 1775.52 87.2470   2
  -5 -15  -3 201.945 31.9266   2
  -5 -15  -3 199.402 41.0383   3
   5 -15  -3 134.700 19.1693   2
   5 -15  -3 199.002 25.6305   4
  -5  15  -3 207.281 40.2428   4
  -5 -15  -2 4171.22 184.546   3
   5 -15  -2 4846.96 136.478   4
  -5 -15  -2 5072.93 164.465   2
  -5  15  -2 4509.25 164.879   4
   5 -15  -2 4425.98 175.880   2
  -5 -15  -1 1801.91 119.208   3
   5 -15  -1 1957.35 96.4004   3
   5 -15  -1 2102.18 88.9111   4
  -5 -15  -1 2338.81 110.600   2
   5 -15  -1 1927.86 89.6865   1
  -5  15  -1 2032.55 101.634   4
   5 -15  -1 2005.42 118.011   2
   5 -15   0 5251.96 205.022   2
   5 -15   0 5474.68 159.778   3
   5 -15   0 5641.51 166.406   4
   5 -15   0 5502.74 168.479   1
   5 -15   1 1918.21 122.331   2
   5 -15   1 2021.70 82.5815   3
   5 -15   1 1936.79 96.2904   1
   5 -15   2 4490.42 197.742   2
  -5 -15   3 122.211 30.1665   4
  -5 -15   4 2155.77 106.375   4
  -5 -16 -10 143.525 40.1069   3
  -5 -16  -9 1057.43 91.7001   3
   5  16  -8 193.460 49.3900   1
  -5 -16  -8 182.348 40.8910   3
  -5  16  -8 220.095 45.5207   4
  -5 -16  -7 1251.05 106.015   3
  -5  16  -7 1484.34 113.061   4
   5  16  -7 1309.82 107.718   1
   5 -16  -6 247.767 31.2303   2
  -5 -16  -6 220.764 49.6608   3
  -5  16  -6 331.694 52.0243   4
  -5 -16  -5 452.677 61.5180   3
   5 -16  -5 485.392 51.8139   2
  -5 -16  -5 448.874 42.0220   2
  -5  16  -5 522.198 63.4171   4
  -5 -16  -4 203.487 31.9846   2
  -5 -16  -4 190.995 44.3591   3
   5 -16  -4 262.438 47.2766   2
   5 -16  -4 192.333 22.5158   4
  -5  16  -4 160.333 34.6124   4
  -5 -16  -3 457.423 46.0976   2
  -5 -16  -3 422.303 61.1719   3
   5 -16  -3 368.690 47.0095   2
   5 -16  -3 426.040 36.3397   4
  -5  16  -3 441.989 53.5559   4
  -5 -16  -2 965.841 85.2715   3
   5 -16  -2 1025.23 59.4001   4
  -5 -16  -2 1081.62 72.8837   2
   5 -16  -2 1078.22 62.9374   1
  -5  16  -2 969.814 73.2472   4
   5 -16  -2 1095.37 84.4922   2
  -5 -16  -1 950.426 89.2399   3
   5 -16  -1 1086.40 72.6684   3
   5 -16  -1 1068.66 63.4219   4
   5 -16  -1 1100.76 65.7340   1
  -5  16  -1 1000.07 72.1261   4
   5 -16  -1 1047.94 86.3199   2
   5 -16   0 521.586 66.0881   2
   5 -16   0 502.953 46.0121   3
   5 -16   0 571.023 49.4666   4
   5 -16   0 532.736 48.9660   1
   5 -16   1 1452.51 106.524   2
   5 -16   1 1420.82 70.0023   3
   5 -16   1 1444.48 81.9884   1
   5 -16   1 1457.78 82.8690   4
   5 -16   2 867.760 85.5560   2
  -5 -17  -9 326.517 53.8976   3
  -5 -17  -8 1063.79 99.0028   3
   5  17  -7 54.6752 30.9096   1
  -5 -17  -7 191.106 49.1507   3
  -5  17  -7 134.308 36.5320   4
  -5 -17  -6 1369.15 110.513   3
   5 -17  -6 1541.93 82.9330   2
  -5  17  -6 1541.19 113.963   4
   5 -17  -5 23.5568 26.1220   2
  -5 -17  -5 75.7474 21.7595   2
  -5 -17  -5 7.16840 24.2809   3
  -5  17  -5 18.7875 19.0331   4
  -5 -17  -4 2280.33 138.826   3
   5 -17  -4 2185.37 81.7784   1
  -5  17  -4 2272.06 126.874   4
  -5 -17  -4 2296.40 100.073   2
   5 -17  -4 2716.08 126.577   2
  -5 -17  -3 581.853 72.2872   3
   5 -17  -3 685.086 45.4890   4
  -5 -17  -3 623.001 53.8226   2
   5 -17  -3 630.401 44.3378   1
  -5  17  -3 628.343 63.5892   4
   5 -17  -3 564.443 58.6931   2
  -5 -17  -2 783.126 81.3821   3
   5 -17  -2 936.313 56.2260   4
   5 -17  -2 861.385 54.8342   1
  -5  17  -2 763.046 69.6414   4
   5 -17  -2 789.998 74.5427   2
   5 -17  -1 673.531 69.9166   2
  -5 -17  -1 591.396 70.9964   3
   5 -17  -1 600.974 54.7612   3
   5 -17  -1 670.449 50.6414   4
   5 -17  -1 657.562 50.8660   1
  -5  17  -1 655.211 59.6880   4
   5 -17   0 251.951 33.9812   1
   5 -17   0 253.460 30.5428   3
   5 -17   0 258.454 45.5060   2
   5 -17   0 389.707 41.1056   4
   5 -17   1 690.455 49.1491   3
   5 -17   1 620.924 73.0882   2
   5 -17   1 778.866 58.9432   4
   5 -17   1 653.675 55.2137   1
  -5 -18  -9 410.919 59.4853   3
  -5 -18  -8 282.511 53.2420   3
  -5 -18  -7 1044.49 97.8915   3
  -5  18  -7 1007.02 91.9199   4
   5  18  -7 906.216 91.5923   1
  -5 -18  -6 585.443 74.9472   3
   5  18  -6 620.433 75.2662   1
  -5  18  -6 517.924 68.1043   4
  -5 -18  -5 1243.83 106.151   3
   5 -18  -5 1402.36 87.8884   2
  -5  18  -5 1257.92 99.5382   4
  -5 -18  -4 205.220 29.6736   2
  -5 -18  -4 231.209 48.2285   3
   5 -18  -4 382.260 54.0561   2
  -5  18  -4 200.185 43.5644   4
  -5 -18  -3 532.830 50.3619   2
  -5 -18  -3 529.333 69.3034   3
   5 -18  -3 610.661 44.5832   4
   5 -18  -3 579.030 42.7782   1
  -5  18  -3 599.449 64.6781   4
   5 -18  -3 582.141 62.0991   2
  -5 -18  -2 432.997 64.7703   3
   5 -18  -2 358.207 43.6061   3
   5 -18  -2 370.536 36.7955   4
   5 -18  -2 448.743 39.9920   1
   5 -18  -2 474.128 59.0270   2
  -5  18  -2 376.304 48.1335   4
   5 -18  -1 3096.49 153.037   2
  -5 -18  -1 2707.15 155.361   3
   5 -18  -1 3048.37 130.244   3
   5 -18  -1 3152.19 114.998   4
   5 -18  -1 2972.82 111.456   1
   5 -18   0 102.001 19.7007   3
   5 -18   0 187.820 31.4030   1
   5 -18   0 110.365 30.0316   2
   5 -18   0 277.026 35.8487   4
   5 -18   1 3099.66 116.893   3
   5 -18   1 3046.24 162.133   2
   5 -18   1 3204.75 124.234   4
  -5 -19  -8 586.193 74.2520   3
   5  19  -7 363.408 59.9174   1
  -5 -19  -7 337.171 58.9926   3
  -5  19  -7 263.435 50.3815   4
  -5 -19  -6 582.414 72.8918   3
  -5  19  -6 683.011 79.3311   4
   5  19  -6 674.459 79.3984   1
   5 -19  -5 381.269 46.1161   2
  -5 -19  -5 370.521 64.3718   3
  -5  19  -5 304.159 52.6033   4
  -5 -19  -4 688.824 79.8136   3
  -5 -19  -4 860.229 60.3710   2
  -5  19  -4 800.140 77.1982   4
   5 -19  -4 884.881 76.7506   2
  -5 -19  -3 1593.55 121.601   3
   5 -19  -3 1848.18 80.6609   4
  -5  19  -3 1803.76 111.638   4
   5 -19  -3 1937.92 114.107   2
  -5 -19  -2 326.814 58.8304   3
   5 -19  -2 407.060 55.0758   2
   5 -19  -2 395.286 47.8268   3
   5 -19  -2 385.724 37.5820   4
   5 -19  -2 369.960 35.9514   1
  -5  19  -2 387.386 49.8385   4
  -5 -19  -1 349.782 62.5215   3
   5 -19  -1 325.781 43.8970   3
   5 -19  -1 348.124 35.8911   1
   5 -19  -1 253.837 45.5527   2
   5 -19  -1 291.415 34.5901   4
   5 -19   0 14.3998 16.8964   3
   5 -19   0-42.7201 34.0121   2
   5 -19   0 107.123 24.5173   1
   5 -19   0 97.5833 23.8560   4
   5 -19   1 267.902 34.9370   3
   5 -19   1 271.308 49.1290   2
  -5 -20  -8 222.555 47.7600   3
  -5 -20  -7 511.278 68.3669   3
  -5 -20  -6 29.6138 31.4407   3
   5  20  -6 36.7098 21.7386   1
  -5  20  -6 66.0627 35.6215   4
  -5 -20  -5 1024.18 100.733   3
   5 -20  -5 1249.61 81.2542   2
  -5  20  -5 1042.17 93.0720   4
   5  20  -5 851.183 86.4105   1
  -5 -20  -4 914.105 95.6342   3
  -5  20  -4 918.093 82.6524   4
   5 -20  -4 924.558 76.7360   2
  -5 -20  -3 1739.17 130.712   3
   5 -20  -3 1615.45 107.351   3
  -5  20  -3 1783.06 113.783   4
   5 -20  -3 1781.05 110.015   2
  -5 -20  -2 808.266 88.3091   3
   5 -20  -2 742.496 68.2289   3
   5 -20  -2 897.370 57.4412   4
   5 -20  -2 878.195 80.3628   2
   5 -20  -2 691.325 46.9002   1
   5 -20  -1 2511.46 99.4887   1
  -5 -20  -1 2321.66 149.137   3
   5 -20  -1 2599.61 144.539   2
   5 -20  -1 2486.36 124.282   3
   5 -20  -1 2697.13 108.686   4
   5 -20   0 790.231 60.1256   1
   5 -20   0 732.100 60.7898   3
   5 -20   0 608.010 69.6410   2
   5 -20   1 2786.67 116.624   3
   5 -20   1 2795.35 159.359   2
  -5 -21  -7 176.821 49.9709   3
   5  21  -6 316.386 57.3988   1
  -5 -21  -6 370.900 61.4152   3
  -5  21  -6 419.929 58.5428   4
  -5 -21  -5 201.524 50.9437   3
   5  21  -5 213.079 43.6896   1
  -5  21  -5 252.711 46.7056   4
   5 -21  -4 100.421 26.1115   2
  -5 -21  -4 83.5621 38.1759   3
  -5  21  -4 100.920 29.4656   4
  -5  21  -3 529.691 65.1347   4
   5 -21  -3 575.939 63.5431   3
  -5 -21  -3 542.984 73.0105   3
   5 -21  -3 617.978 65.2290   2
  -5 -21  -2 879.562 93.6294   3
   5 -21  -2 654.434 68.4433   3
   5 -21  -2 769.382 77.3352   2
   5 -21  -1 393.661 50.2698   3
  -5 -21  -1 270.989 52.6105   3
   5 -21  -1 312.397 52.9546   2
   5 -21  -1 289.594 32.5286   1
   5 -21   0 511.679 49.8108   3
   5 -21   0 500.388 62.8012   2
   5 -21   1 246.432 36.8404   3
   5 -21   1 209.857 51.0909   2
  -5 -22  -6 114.142 37.4921   3
  -5 -22  -5 1361.53 115.711   3
  -5  22  -5 1265.31 103.585   4
   5  22  -5 1098.63 96.4157   1
  -5 -22  -4 246.013 52.3517   3
   5 -22  -4 350.144 48.0615   2
   5 -22  -4 159.212 36.3855   3
   5  22  -4 254.276 46.3050   1
  -5  22  -4 302.200 56.6094   4
  -5 -22  -3 1294.34 114.252   3
   5 -22  -3 1297.89 96.3013   3
   5 -22  -3 1371.64 100.463   2
  -5 -22  -2 760.329 88.5885   3
   5 -22  -2 704.294 68.0016   3
   5 -22  -2 709.993 74.9712   2
  -5 -22  -1 1457.46 121.455   3
   5 -22  -1 1521.45 112.994   2
   5 -22  -1 1606.38 100.531   3
   5 -22   0 338.966 38.7075   3
   5 -22   0 336.686 49.8570   2
   5 -22   1 1667.93 90.8042   3
   5  23  -5 205.842 44.0487   1
  -5 -23  -5 232.109 55.7467   3
   5 -23  -5 131.161 38.2495   3
  -5  23  -5 143.433 43.3341   4
   5  23  -4 266.028 50.0071   1
  -5 -23  -4 320.606 58.8224   3
   5 -23  -4 422.425 53.0892   2
   5 -23  -4 265.940 46.1866   3
   5  23  -3 262.852 47.8113   1
  -5 -23  -3 311.145 61.5713   3
   5 -23  -3 254.843 44.6792   2
   5 -23  -3 246.512 44.9730   3
   5 -23  -2 634.471 67.0918   3
  -5 -23  -2 685.823 84.2757   3
   5 -23  -2 798.934 81.1072   2
  -5 -23  -1 98.5427 39.1316   3
   5 -23  -1 232.332 41.7359   3
   5 -23  -1 191.856 44.9560   2
   5 -23   0 14.0833 18.4495   3
   5 -23   0-80.9530 39.3988   2
   5 -23   1 144.490 33.0726   3
   5 -24  -6 40.5833 25.2958   3
   5 -24  -5 343.396 54.9063   3
  -5 -24  -4 183.578 48.5959   3
   5 -24  -4 269.746 50.3585   3
   5  24  -4 253.091 49.4489   1
  -5 -24  -3 1403.41 122.116   3
   5 -24  -3 1328.60 98.7166   3
   5  24  -3 1377.48 102.356   1
   5 -24  -3 1605.10 104.166   2
  -5 -24  -2 713.248 87.3986   3
   5 -24  -2 723.854 74.2532   3
   5 -24  -2 837.608 83.8550   2
  -5 -24  -1 1507.99 123.340   3
   5 -24  -1 1747.08 122.326   2
   5 -24  -1 1565.18 101.169   3
   5 -24   0 372.487 45.7170   3
   5 -24   0 350.334 54.7190   2
   5 -25  -5 293.795 49.1924   3
   5  25  -4 360.661 50.9789   1
   5 -25  -4 336.701 49.4590   3
   5 -25  -3 380.112 52.3384   2
   5 -25  -3 247.119 43.8802   3
   5  25  -3 337.939 54.5118   1
  -5 -25  -2 372.698 66.6232   3
   5 -25  -2 418.737 55.3276   3
   5 -25  -2 468.124 62.4647   2
   5  25  -2 279.684 47.4660   1
  -5 -25  -1-3.21635 32.7357   3
   5 -25  -1-4.59725 21.4687   3
   5 -25  -1 22.6029 22.6696   2
   5  25  -1 48.7809 25.5359   1
   5 -25   0 272.496 40.6717   3
   5 -25   0 167.707 38.5524   2
   5 -26  -5 186.408 40.4190   3
   5 -26  -4 66.7106 26.1446   3
   5  26  -3 412.291 54.5540   1
   5 -26  -3 416.697 54.9913   3
   5 -26  -2 284.058 48.0576   3
   5 -26  -2 221.082 42.8617   2
   5  26  -2 244.067 43.1629   1
   5  26  -1 264.571 43.8100   1
   5 -26  -1 279.133 44.4154   3
   5 -26  -1 238.726 45.8912   2
   5 -26   0 28.2306 24.6114   2
   5  26   0 95.4241 26.6054   1
   5 -27  -4 4.25157 21.3084   3
   5 -27  -3 222.734 43.6528   3
   5  27  -3 237.886 39.8304   1
   5  27  -2 41.7986 20.8169   1
   5 -27  -2 122.051 36.9980   3
   5 -27  -2 143.626 39.8806   2
   5  27  -1 56.1705 24.4084   1
   5 -27  -1 212.353 46.0662   2
   5 -27   0 182.100 41.2722   2
   5  27   0 160.294 32.6626   1
   5 -28  -3 434.669 59.8606   3
   5 -28  -2 373.366 54.0147   2
   5  28  -2 254.206 43.8416   1
   5 -28  -1 613.714 72.2529   2
   5  28  -1 318.258 46.2577   1
   5 -28   0-11.2094 32.9616   2
   5  29  -2 77.6682 27.2371   1
   5 -29  -1 49.1237 26.9018   2
   5  29  -1 50.3240 21.0854   1
   6   0 -11 1527.26 107.392   1
   6   0 -10 247.891 45.6722   1
  -6   0  -8 718.992 45.4192   3
  -6   0  -7 3378.69 102.282   3
  -6   0  -6 804.473 41.2662   3
  -6   0  -5 575.640 30.6132   3
  -6   0  -2 551.712 53.1397   2
   6   0  -1 9562.19 283.420   2
  -6   0  -1 10429.3 255.158   2
   6   0   0 1379.02 64.8924   3
   6   0   0 1319.75 93.2981   2
  -6   0   0 1512.63 84.2007   2
   6   0   1 11375.3 230.505   3
   6   0   1 10670.5 304.596   2
  -6   0   1 11515.3 272.242   2
   6   0   2 558.008 63.2107   2
  -6   0   2 604.231 53.1970   2
   6   0   3 874.027 78.4414   2
  -6   0   3 819.609 30.6420   4
  -6   0   3 917.330 65.5257   2
   6   0   4 3273.01 156.374   2
  -6   0   4 3644.18 135.998   2
   6   0   5 692.832 72.0444   2
  -6   0   5 827.636 59.5931   2
   6   0   6 774.167 73.1508   2
   6   0   7 2790.18 147.334   2
   6   0   8 543.866 66.4979   2
   6   0   9 2069.05 123.895   2
   6   0  10 242.280 43.3975   2
   6  -1 -11 238.443 45.5931   1
   6   1 -11 316.968 53.8336   1
   6  -1 -10 59.5938 29.5167   1
   6   1 -10-1.83044 22.6396   1
  -6  -1  -8 3.40124 11.0244   3
  -6   1  -7 121.918 16.9139   3
  -6  -1  -7 121.431 21.1812   3
  -6   1  -6 18.0461 7.48562   3
  -6  -1  -6 37.5205 11.8884   3
  -6  -1  -5 96.0709 15.2711   3
  -6  -1  -3 19.9346 14.4152   2
   6  -1  -2 39.5136 30.4835   2
  -6  -1  -2-6.63098 17.2027   2
  -6   1  -2 0.99727 15.5645   2
   6   1  -1 103.046 40.8357   2
   6  -1  -1 97.7944 38.5071   2
   6   1  -1 75.8108 21.6491   3
  -6  -1  -1 25.8933 20.8538   2
  -6   1  -1 22.6748 20.5602   2
   6   1   0 30.2049 20.0906   2
   6  -1   0 35.1338 26.0968   2
   6  -1   0 29.2334 12.3793   3
   6   1   0 26.5057 12.8754   3
  -6  -1   0 36.4117 18.0286   2
  -6   1   0 23.6299 17.0673   2
   6   1   1 41.0086 33.9989   2
   6  -1   1 88.7691 36.7980   2
  -6  -1   1 60.8647 24.1264   2
   6  -1   1 51.7810 18.8529   3
   6   1   1 68.3452 22.1662   3
  -6   1   1 70.1468 24.0804   2
   6   1   2 12.8741 22.1511   2
   6  -1   2-15.9418 23.1981   2
  -6  -1   2 11.1385 18.0081   2
  -6   1   2 18.7107 16.6314   2
   6   1   3 7.13201 20.9606   2
   6  -1   3 19.9758 22.9889   2
  -6  -1   3 1.15386 15.4564   2
  -6   1   3 25.0137 19.1099   2
  -6  -1   3 8.74504 6.84282   4
   6   1   4 42.1047 27.5651   2
  -6  -1   4 74.4735 25.5456   2
   6  -1   4 62.3098 25.7051   2
  -6   1   4 48.4037 18.3207   2
   6   1   5 127.151 33.2784   2
  -6  -1   5 92.8208 23.7789   2
   6  -1   5 93.7731 30.6796   2
  -6   1   5 124.711 28.1923   2
   6   1   6 12.5081 21.4458   2
  -6   1   6 64.8730 22.8063   2
   6  -1   6 15.8806 21.8918   2
   6   1   7 116.111 34.9233   2
   6  -1   7 151.089 38.5670   2
   6   1   8-17.3064 25.6000   2
   6  -1   8 15.6058 29.4360   2
   6   1   9 74.2037 32.3315   2
   6  -1   9 21.4759 28.1007   2
   6   1  10-49.7539 27.8821   2
   6  -1  10 10.3764 19.3366   2
   6   2 -11 1350.70 103.642   1
   6  -2 -10-0.52960 20.2725   1
   6   2 -10 11.8630 23.4303   1
  -6   2  -9 2819.62 156.555   4
  -6  -2  -8 49.2636 16.5744   3
  -6   2  -7 2151.22 67.6810   3
  -6  -2  -7 2540.23 96.7607   3
  -6   2  -6 545.078 24.7789   3
  -6  -2  -6 810.863 49.6707   3
  -6  -2  -5 4002.50 112.272   3
  -6  -2  -3 5293.61 169.363   2
   6  -2  -2 1352.64 95.1284   2
  -6  -2  -2 1430.32 82.3699   2
   6   2  -1 10638.5 245.344   3
  -6   2  -1 11146.6 268.961   2
   6  -2  -1 10889.2 300.861   2
  -6  -2  -1 11481.8 270.330   2
  -6   2   0 975.082 67.4654   2
   6  -2   0 874.760 46.9488   3
   6   2   0 858.245 54.7439   3
   6   2   0 788.574 73.1372   2
   6  -2   0 852.766 78.5145   2
  -6  -2   0 832.793 62.8193   2
   6  -2   1 12011.9 220.957   3
   6   2   1 12330.4 259.963   3
   6   2   1 10725.9 309.296   2
   6  -2   1 11118.3 318.665   2
  -6  -2   1 12305.9 287.016   2
  -6   2   1 12339.5 283.428   2
  -6   2   2 1243.32 43.7406   4
   6   2   2 1253.85 94.2202   2
   6  -2   2 1268.42 95.3011   2
  -6  -2   2 1350.84 81.7615   2
  -6   2   2 1298.09 77.9941   2
   6   2   3 5569.14 207.427   2
  -6  -2   3 6069.43 186.038   2
   6  -2   3 5469.97 209.617   2
  -6  -2   3 6273.88 139.481   4
  -6   2   3 5926.66 178.433   2
  -6  -2   4 1049.08 37.5548   4
   6   2   4 1194.17 92.3895   2
  -6  -2   4 1088.73 74.9595   2
   6  -2   4 1142.60 92.2306   2
  -6   2   4 1209.53 73.9616   2
   6   2   5 4116.52 173.966   2
   6  -2   5 4028.17 179.911   2
  -6   2   5 4264.59 142.889   2
   6   2   6 788.821 76.3200   2
  -6   2   6 832.359 59.8728   2
   6  -2   6 814.755 79.8556   2
   6   2   7 2819.85 143.979   2
   6  -2   7 2683.16 149.234   2
   6   2   8 82.6906 32.5748   2
   6  -2   8 66.3470 28.7527   2
   6   2   9 2815.23 142.018   2
   6  -2   9 2799.10 149.393   2
   6   2  10 48.8277 25.0395   2
   6  -2  10 91.2725 32.5399   2
   6   3 -11 149.435 34.9745   1
   6  -3 -10 243.070 45.0312   1
   6   3 -10 303.491 56.9871   1
  -6   3  -9 596.976 72.5583   4
  -6  -3  -8 104.889 23.1435   3
  -6   3  -8 66.2934 31.7283   4
  -6   3  -7 252.339 16.5244   3
  -6  -3  -7 331.453 37.3652   3
  -6  -3  -6 205.651 28.9743   3
  -6  -3  -5 464.989 38.6598   3
  -6  -3  -4 2917.25 95.7115   3
  -6  -3  -4 3230.54 125.676   2
  -6  -3  -3 1048.92 70.4116   2
   6  -3  -3 928.146 81.5471   2
   6  -3  -2 885.846 78.2164   2
  -6  -3  -2 1074.31 70.5321   2
   6  -3  -1 308.731 49.4639   2
   6   3  -1 274.629 35.5214   3
  -6  -3  -1 336.685 43.6942   2
  -6   3  -1 315.439 39.4200   2
   6   3   0 402.290 37.9139   3
   6  -3   0 353.137 51.3574   2
  -6   3   0 401.371 41.5905   2
   6   3   0 379.369 53.5345   2
  -6  -3   0 367.874 43.6439   2
   6  -3   1 349.454 25.2731   3
   6   3   1 297.046 50.1901   2
   6   3   1 331.645 37.6013   3
   6  -3   1 283.428 48.4251   2
  -6   3   1 313.651 40.6594   2
  -6   3   1 296.861 25.7529   4
  -6  -3   1 403.634 45.5694   2
  -6   3   2 909.554 34.6588   4
   6   3   2 1016.45 82.0398   2
  -6  -3   2 1052.19 71.0162   2
   6  -3   2 847.821 79.6393   2
  -6   3   2 1005.65 67.5271   2
   6   3   3 896.248 80.5998   2
  -6  -3   3 1039.84 74.0573   2
   6  -3   3 939.863 85.1377   2
  -6   3   3 1189.32 73.1928   2
   6   3   4 2856.06 144.509   2
  -6  -3   4 2871.26 79.6550   4
  -6  -3   4 3374.42 133.586   2
   6  -3   4 2832.75 150.471   2
  -6   3   4 3255.68 123.066   2
  -6  -3   5 498.478 26.5986   4
   6   3   5 550.282 62.0473   2
   6  -3   5 572.505 68.8726   2
  -6   3   5 586.622 50.1876   2
   6   3   6 215.775 42.9089   2
   6  -3   6 184.858 43.6980   2
  -6   3   6 173.616 29.9700   2
   6   3   7 320.463 53.3081   2
  -6   3   7 228.973 30.4307   2
   6  -3   7 238.577 48.2837   2
   6   3   8 66.9247 28.0863   2
   6  -3   8 99.1355 33.2152   2
   6  -3   9 593.733 72.9082   2
   6   3   9 688.854 66.6827   2
   6  -3  10 308.988 51.9851   2
   6  -4 -10 479.237 56.0959   1
   6   4 -10 432.638 63.9142   1
  -6   4  -9 3099.65 161.093   4
  -6  -4  -8 85.6442 23.7543   3
  -6   4  -8 76.9276 31.3083   4
  -6  -4  -7 2384.30 103.791   3
  -6   4  -7 2322.79 131.582   4
  -6  -4  -6 1200.82 69.6922   3
  -6   4  -6 1061.76 85.9003   4
  -6  -4  -5 6466.69 168.662   3
  -6   4  -5 6198.55 209.188   4
  -6  -4  -4 1529.19 73.6115   3
  -6  -4  -4 1810.22 90.5295   2
  -6  -4  -3 4927.10 161.402   2
   6  -4  -3 4834.86 184.273   2
   6   4  -2 430.234 45.3142   3
   6  -4  -2 348.108 48.0218   2
  -6  -4  -2 431.229 45.7488   2
   6   4  -1 3868.51 133.650   3
   6  -4  -1 3646.50 162.613   2
  -6  -4  -1 4085.45 146.092   2
   6  -4   0 219.934 40.3663   2
  -6  -4   0 282.609 37.2093   2
   6   4   0 255.899 32.1964   3
  -6   4   0 252.375 27.6984   4
  -6   4   0 232.217 33.8471   2
  -6   4   1 4369.92 148.495   2
   6  -4   1 4103.30 89.9185   3
   6   4   1 4343.73 141.839   3
   6   4   1 3734.04 165.394   2
  -6   4   1 3990.09 104.860   4
   6  -4   1 3820.03 170.862   2
  -6  -4   1 4448.83 152.480   2
  -6   4   2 465.879 45.9387   2
   6   4   2 314.356 47.2992   2
   6   4   2 404.033 37.8951   3
  -6   4   2 383.979 21.0658   4
  -6  -4   2 456.286 48.7862   2
   6  -4   2 461.217 64.0453   2
   6   4   3 4705.22 187.692   2
  -6  -4   3 5678.49 180.882   2
   6  -4   3 5006.84 202.403   2
  -6   4   3 5309.94 164.741   2
   6   4   4 1758.95 110.178   2
  -6  -4   4 1700.45 64.8203   4
   6  -4   4 1648.75 113.660   2
  -6   4   4 1840.63 89.5435   2
  -6  -4   5 6153.96 132.837   4
   6   4   5 6466.56 222.101   2
   6  -4   5 6410.12 236.965   2
  -6   4   5 6904.92 184.680   2
   6   4   6 1109.59 86.9353   2
   6  -4   6 969.076 89.5202   2
  -6   4   6 1120.52 66.4464   2
   6   4   7 2597.85 134.889   2
   6  -4   7 2551.28 146.564   2
  -6   4   7 2745.97 105.594   2
   6   4   8 137.456 33.7511   2
   6  -4   8 117.745 37.0579   2
   6   4   9 3795.68 159.134   2
   6  -4   9 3580.77 177.075   2
   6  -4  10 512.553 62.1708   2
   6  -4  11 2808.43 142.485   2
   6   5 -10 166.543 39.0234   1
  -6  -5  -9-0.03874 14.6200   3
  -6   5  -9 62.3889 32.9286   4
  -6  -5  -8 71.8580 23.0137   3
  -6   5  -8 59.2880 27.0938   4
  -6  -5  -7 137.037 28.8707   3
  -6   5  -7 133.716 37.9962   4
  -6  -5  -6 995.931 66.1033   3
  -6   5  -6 966.273 81.0761   4
  -6  -5  -5 468.409 44.2507   3
  -6   5  -5 506.707 59.1454   4
  -6  -5  -4 860.004 56.7657   3
  -6  -5  -4 823.550 60.3187   2
  -6   5  -4 789.973 68.7157   4
  -6   5  -3 956.358 69.4075   4
   6  -5  -3 960.797 80.1518   2
  -6  -5  -3 981.883 67.3890   2
   6   5  -2 941.333 67.3654   3
  -6   5  -2 996.110 64.6808   4
   6  -5  -2 996.488 82.0107   2
  -6  -5  -2 1010.19 69.4071   2
   6   5  -1 840.361 61.9147   3
   6  -5  -1 724.951 72.4569   2
  -6  -5  -1 853.370 64.5389   2
   6   5   0 1837.43 90.3130   3
  -6   5   0 1679.85 71.7687   4
   6  -5   0 1699.56 110.379   2
  -6  -5   0 1885.10 98.6125   2
  -6   5   1 989.863 66.6888   2
   6  -5   1 755.768 28.1320   3
   6   5   1 883.280 63.3417   3
  -6   5   1 754.577 40.4984   4
  -6  -5   1 870.758 66.0249   2
   6  -5   1 684.243 72.0352   2
  -6   5   2 1130.95 70.9400   2
   6   5   2 950.912 62.3214   3
   6   5   2 926.026 80.1193   2
  -6  -5   2 721.705 75.5556   2
  -6   5   2 1034.60 35.1094   4
   6  -5   2 958.349 85.2892   2
  -6   5   3 1078.01 68.3751   2
   6   5   3 998.774 82.0945   2
   6  -5   3 968.148 89.1893   2
   6   5   4 856.101 76.0200   2
  -6  -5   4 827.477 49.0207   4
   6  -5   4 835.264 83.3677   2
  -6   5   4 948.175 63.8379   2
   6  -5   5 423.060 61.4471   2
   6   5   5 555.682 61.1310   2
  -6  -5   5 519.221 33.9506   4
  -6   5   5 534.596 47.4984   2
  -6  -5   6 1043.72 46.4496   4
   6   5   6 1153.29 87.5832   2
   6  -5   6 1119.64 96.8796   2
  -6   5   6 1165.22 66.3901   2
   6   5   7 141.301 34.3588   2
   6  -5   7 130.873 38.4017   2
  -6   5   7 101.459 21.5010   2
   6   5   8 169.588 35.6881   2
   6  -5   8 145.981 42.0730   2
   6   5   9 56.2220 26.8677   2
   6  -5   9 40.0175 33.7905   2
   6  -5  10 221.691 42.3195   2
   6  -5  11 169.408 40.8146   2
   6   6 -10 82.1842 35.9612   1
  -6  -6  -9 812.680 64.0556   3
  -6   6  -9 854.357 85.6577   4
  -6  -6  -8 596.669 55.2186   3
  -6   6  -8 555.312 67.4975   4
  -6  -6  -7 1694.01 92.3793   3
  -6   6  -7 1694.71 113.625   4
  -6  -6  -6 247.727 36.0013   3
  -6   6  -6 248.069 42.4582   4
  -6  -6  -5 3932.36 139.618   3
  -6  -6  -5 4209.56 142.652   2
  -6   6  -5 3890.39 160.359   4
  -6  -6  -4 1500.13 83.3495   2
  -6  -6  -4 1368.86 76.9190   3
   6  -6  -4 1551.22 99.9093   2
  -6   6  -4 1473.37 91.3073   4
  -6  -6  -3 2403.30 100.164   3
  -6   6  -3 2397.40 113.798   4
   6  -6  -3 2607.51 132.503   2
  -6  -6  -3 2749.90 116.124   2
   6  -6  -2 75.0152 29.9476   2
   6   6  -2 100.691 25.5654   3
  -6  -6  -2 57.1127 19.6656   2
  -6   6  -2 35.3537 18.1585   4
   6   6  -1 4231.45 147.950   3
   6  -6  -1 3864.01 169.080   2
  -6  -6  -1 4236.14 151.525   2
  -6  -6   0 250.476 35.8417   2
   6  -6   0 217.178 43.8948   2
   6   6   0 235.401 34.6391   3
  -6   6   0 220.115 26.6497   4
  -6   6   1 4412.79 149.898   2
   6   6   1 4298.79 148.889   3
  -6   6   1 3987.63 106.478   4
  -6  -6   1 4438.94 158.043   2
   6  -6   1 3976.96 175.841   2
  -6  -6   2 158.507 31.7118   2
   6  -6   2 87.8499 29.2098   2
   6   6   2 82.8249 23.2132   3
  -6   6   2 119.127 24.0747   2
  -6   6   2 104.574 11.3033   4
  -6   6   3 3090.37 118.271   2
   6   6   3 2797.09 137.802   2
   6  -6   3 2865.75 152.845   2
  -6   6   4 1724.37 85.9542   2
   6   6   4 1641.31 102.497   2
  -6  -6   4 1811.53 77.5588   4
   6  -6   4 1683.46 117.833   2
  -6   6   5 4594.29 143.567   2
   6   6   5 4238.88 170.418   2
  -6  -6   5 4278.11 118.454   4
   6  -6   5 4304.92 193.402   2
   6   6   6 207.002 39.0447   2
   6  -6   6 246.851 49.1542   2
  -6   6   6 223.411 30.5021   2
  -6  -6   6 200.645 21.7367   4
   6   6   7 1779.17 107.650   2
   6  -6   7 1632.90 116.352   2
  -6   6   7 1743.64 81.4318   2
   6  -6   8 606.252 74.2115   2
   6   6   8 581.037 60.2218   2
   6   6   9 826.188 67.5373   2
   6  -6   9 785.141 82.6544   2
   6  -6  10 143.967 38.7816   2
   6  -6  11 1118.52 90.4262   2
   6   7 -10 356.030 55.9379   1
  -6  -7  -9 81.9576 27.4835   3
  -6   7  -9 142.783 39.5018   4
  -6  -7  -8 122.387 30.2046   3
  -6   7  -8 159.371 42.3352   4
  -6  -7  -7 120.235 27.7832   3
  -6   7  -7 79.3309 24.2058   4
  -6  -7  -6 900.977 66.7371   3
  -6   7  -6 835.653 76.7580   4
  -6  -7  -5 116.935 27.0013   3
  -6  -7  -5 105.162 24.2955   2
  -6   7  -5 121.610 34.1619   4
   6  -7  -4 232.417 43.8672   2
  -6  -7  -4 127.249 28.3573   3
  -6  -7  -4 144.447 28.3903   2
  -6   7  -4 171.945 34.9937   4
   6  -7  -3 349.199 50.9873   2
   6   7  -3 355.051 44.8020   3
  -6  -7  -3 279.333 35.8241   3
  -6  -7  -3 311.083 37.5386   2
  -6   7  -3 305.336 40.5860   4
   6  -7  -2 112.129 30.3528   2
   6   7  -2 99.4966 26.9195   3
  -6  -7  -2 124.837 29.3941   2
  -6   7  -2 117.148 26.5805   4
   6  -7  -1 40.9250 25.5479   2
  -6  -7  -1 34.2852 19.5302   2
   6   7  -1 33.3605 18.7919   3
   6   7   0 1583.15 88.1552   3
  -6   7   0 1384.47 66.1356   4
  -6  -7   0 1533.43 89.3671   2
   6  -7   0 1329.18 98.2807   2
  -6  -7   1 103.172 30.1523   2
   6  -7   1 67.9952 30.2655   2
   6   7   1 46.8677 23.7374   3
  -6   7   1 40.0371 12.2569   4
   6  -7   2 66.0056 31.5617   2
   6   7   2 70.7984 21.5930   3
   6  -7   3 306.177 55.5867   2
  -6   7   3 295.326 37.1494   2
   6  -7   4 175.127 42.8983   2
  -6   7   4 219.944 31.5544   2
  -6  -7   4 211.188 28.6661   4
   6   7   5 130.305 33.6988   2
   6  -7   5 90.3203 36.6496   2
  -6   7   5 99.8066 23.2849   2
  -6  -7   5 128.191 21.0517   4
  -6   7   6 976.602 59.9272   2
   6   7   6 931.394 76.8670   2
  -6  -7   6 977.094 50.6670   4
   6  -7   6 1005.98 93.0142   2
   6   7   7 108.082 30.6850   2
   6  -7   7 87.6418 39.8348   2
  -6   7   7 119.927 21.4598   2
   6   7   8 264.488 41.4641   2
   6  -7   8 239.398 48.7227   2
   6   7   9 84.1474 23.5833   2
   6  -7   9 6.18815 24.1607   2
   6  -7  10 313.363 53.0470   2
   6  -7  11 32.6976 21.5974   2
  -6  -8  -9 596.780 59.2339   3
  -6   8  -9 657.521 75.3163   4
  -6  -8  -8 346.841 46.9010   3
  -6   8  -8 357.956 56.6240   4
  -6  -8  -7 1612.49 96.5435   3
  -6   8  -7 1579.91 112.624   4
  -6  -8  -6 499.706 53.1663   3
  -6   8  -6 466.110 56.7814   4
  -6  -8  -5 3109.92 119.240   2
  -6  -8  -5 3087.32 129.585   3
  -6   8  -5 3035.73 140.969   4
  -6  -8  -4 713.029 59.4680   3
   6  -8  -4 869.961 74.9570   2
  -6   8  -4 701.887 65.8597   4
  -6  -8  -4 686.339 55.5309   2
  -6  -8  -3 2230.28 106.469   3
   6   8  -3 2724.74 121.189   3
  -6   8  -3 2323.53 111.391   4
   6  -8  -3 2525.44 130.121   2
  -6  -8  -3 2585.06 111.356   2
   6  -8  -2 261.128 46.5334   2
   6   8  -2 248.221 36.5448   3
  -6  -8  -2 220.283 32.6177   2
  -6   8  -2 227.329 32.5814   4
   6   8  -1 3387.86 134.190   3
   6  -8  -1 3038.53 147.062   2
  -6  -8  -1 3194.53 128.883   2
  -6  -8   0 106.364 29.9054   2
   6  -8   0 118.353 32.0928   2
   6   8   0 141.028 28.4320   3
  -6   8   0 108.995 19.8928   4
   6   8   1 3152.11 130.988   3
  -6   8   1 3164.37 93.2030   4
   6  -8   1 3018.17 153.060   2
   6  -8   2 279.686 51.0770   2
   6   8   2 326.681 41.3321   3
   6  -8   3 2589.30 146.975   2
  -6   8   4 875.566 58.8884   2
  -6  -8   4 983.516 63.9622   4
   6  -8   4 783.843 82.8624   2
  -6   8   5 3443.58 120.869   2
  -6  -8   5 3362.13 112.952   4
   6  -8   5 3190.84 168.195   2
  -6   8   6 583.095 46.1842   2
   6  -8   6 572.113 71.1836   2
  -6  -8   6 565.394 40.3859   4
  -6   8   7 1830.16 80.0422   2
   6  -8   7 1743.84 124.625   2
   6  -8   8 247.524 51.3456   2
   6  -8   9 432.125 61.4110   2
   6  -8  10 174.728 45.7403   2
   6  -8  11 242.695 44.1715   2
  -6  -9  -9 290.687 43.3539   3
   6   9  -9 244.287 49.5030   1
  -6   9  -9 240.080 48.9083   4
  -6  -9  -8 57.1372 22.1789   3
  -6   9  -8 24.8730 28.6679   4
  -6  -9  -7 32.4860 16.6503   3
  -6   9  -7 35.4881 24.2748   4
  -6  -9  -6 542.226 57.1227   3
  -6   9  -6 510.996 62.8702   4
  -6  -9  -5 227.804 38.4277   3
  -6  -9  -5 192.879 30.3589   2
   6  -9  -5 410.143 55.8494   2
  -6   9  -5 245.570 42.7188   4
  -6  -9  -4 756.016 64.5737   3
   6  -9  -4 950.548 80.4356   2
  -6   9  -4 766.999 68.0788   4
  -6  -9  -4 799.068 60.0591   2
   6  -9  -3 153.918 38.0589   2
  -6  -9  -3 120.196 30.3625   3
   6   9  -3 71.9864 27.3937   3
  -6  -9  -3 90.3842 25.3862   2
  -6   9  -3 68.0266 22.2341   4
   6  -9  -2 419.457 54.9517   2
  -6  -9  -2 394.224 42.8475   2
   6   9  -2 412.819 47.8835   3
  -6   9  -2 374.556 42.7121   4
   6   9  -1 761.656 63.1628   3
  -6  -9  -1 792.309 63.0050   2
   6  -9  -1 730.370 72.1143   2
   6   9   0 1895.27 99.9783   3
  -6  -9   0 1942.61 102.117   2
   6  -9   0 1740.59 115.803   2
   6   9   1 872.692 68.1780   3
  -6   9   1 795.371 44.7161   4
   6  -9   1 710.269 76.1333   2
   6   9   2 517.614 52.9929   3
   6  -9   2 433.575 60.8947   2
   6  -9   3 89.4599 29.5563   2
  -6  -9   4 712.600 54.9323   4
   6  -9   4 667.532 76.1798   2
   6  -9   5 259.256 50.6026   2
  -6  -9   5 255.147 31.5666   4
   6  -9   6 538.806 70.0411   2
  -6  -9   6 527.912 41.6482   4
   6  -9   7 16.9323 28.0267   2
   6  -9   8 105.556 36.1365   2
   6  -9   9 264.103 51.2153   2
   6  -9  10 419.366 60.5806   2
  -6 -10  -9 679.771 65.0688   3
   6  10  -9 498.131 70.1470   1
  -6 -10  -8 87.0934 26.4022   3
  -6  10  -8 118.135 38.0011   4
  -6 -10  -7 1608.00 101.818   3
  -6  10  -7 1552.75 111.604   4
  -6 -10  -6 554.623 47.8692   2
  -6 -10  -6 443.623 52.4758   3
  -6  10  -6 527.434 63.1708   4
  -6 -10  -5 2350.96 101.383   2
  -6 -10  -5 2163.26 115.977   3
   6 -10  -5 2647.35 127.373   2
  -6  10  -5 2133.33 120.232   4
  -6 -10  -4 700.159 65.7575   3
  -6  10  -4 743.341 67.0407   4
   6 -10  -4 976.089 81.6307   2
  -6 -10  -4 822.600 60.0773   2
  -6 -10  -3 2527.07 123.920   3
  -6  10  -3 2899.51 127.244   4
   6 -10  -3 2819.73 138.787   2
  -6 -10  -3 2876.12 118.468   2
   6 -10  -2 217.236 40.4406   2
  -6 -10  -2 267.750 35.2313   2
   6  10  -2 214.526 35.0053   3
  -6  10  -2 176.611 30.1201   4
   6  10  -1 1068.56 75.5345   3
  -6  10  -1 966.209 63.8918   4
  -6 -10  -1 1157.72 75.7659   2
   6 -10  -1 1101.56 88.8208   2
   6 -10   0 53.6567 30.6260   2
   6  10   0 61.5591 22.5362   3
   6 -10   1 956.770 30.6671   3
   6  10   1 1002.41 74.6209   3
  -6  10   1 971.787 52.2202   4
   6 -10   1 944.315 86.2835   2
   6 -10   2 159.927 42.1449   2
   6  10   2 201.738 35.8530   3
  -6 -10   3 2834.13 116.012   4
   6 -10   3 2819.28 156.497   2
  -6 -10   4 988.850 66.5198   4
   6 -10   4 848.954 86.2730   2
   6 -10   5 2318.80 145.277   2
  -6 -10   5 2647.90 106.760   4
   6 -10   6 451.471 67.6892   2
  -6 -10   6 499.804 42.2321   4
   6 -10   7 1688.27 125.112   2
   6 -10   8 90.1675 36.2683   2
   6 -10   9 642.123 75.8772   2
   6 -10  10 350.819 55.2524   2
  -6 -11  -9 5.01461 17.6345   3
  -6 -11  -8 126.957 32.9361   3
  -6  11  -8 146.317 38.6857   4
  -6 -11  -7 102.387 31.7886   3
  -6  11  -7 41.3641 27.3192   4
  -6 -11  -6 1577.71 80.8142   2
  -6 -11  -6 1478.29 99.9883   3
  -6  11  -6 1624.53 109.154   4
  -6 -11  -5 429.016 53.7262   3
   6 -11  -5 461.010 57.5527   2
  -6  11  -5 306.993 47.9137   4
  -6 -11  -5 469.723 45.0474   2
  -6 -11  -4 1185.59 85.1741   3
  -6  11  -4 1310.79 88.7231   4
   6 -11  -4 1511.55 97.7125   2
  -6 -11  -4 1296.94 74.9714   2
   6 -11  -3 31.8161 18.1809   2
  -6 -11  -3 68.3116 28.5507   3
  -6 -11  -3 85.7028 24.4357   2
  -6  11  -3 69.2934 24.7477   4
  -6 -11  -2 648.134 66.0259   3
  -6  11  -2 716.954 59.7927   4
  -6 -11  -2 895.614 64.9038   2
   6 -11  -2 732.417 72.5819   2
   6 -11  -1 180.687 40.2005   2
   6  11  -1 168.083 32.9546   3
  -6  11  -1 158.187 25.7531   4
   6  11   0 488.497 52.7916   3
   6 -11   0 410.955 59.2378   2
   6 -11   1 223.228 16.5185   3
   6 -11   1 207.134 42.5358   2
   6  11   1 234.845 37.9190   3
  -6  11   1 199.343 24.4740   4
   6  11   2 1014.03 76.0892   3
   6 -11   2 993.014 91.0313   2
   6 -11   3 68.3690 34.3737   2
  -6 -11   3 73.6234 23.2110   4
   6 -11   4 1255.44 106.686   2
  -6 -11   4 1314.80 77.9619   4
   6 -11   5 429.869 64.2187   2
  -6 -11   5 421.787 43.6259   4
   6 -11   6 1739.73 125.573   2
  -6 -11   6 1826.18 84.7613   4
   6 -11   7 90.7790 34.8031   2
   6 -11   8 135.045 41.6068   2
   6 -11   9 93.8768 35.2750   2
  -6 -12  -9 716.794 68.8153   3
  -6 -12  -8 65.4223 25.5489   3
  -6  12  -8 80.7513 35.4232   4
  -6 -12  -7 1306.19 96.4955   3
  -6  12  -7 1185.99 98.1243   4
  -6 -12  -6 223.451 43.2252   3
  -6 -12  -6 254.457 32.2523   2
  -6  12  -6 297.595 51.3720   4
  -6 -12  -5 1701.27 107.156   3
   6 -12  -5 1687.84 100.654   2
  -6  12  -5 1584.49 104.611   4
  -6 -12  -5 1789.75 86.8437   2
  -6 -12  -4 884.772 76.4820   3
  -6  12  -4 897.160 76.8613   4
   6 -12  -4 1071.48 80.9534   2
  -6 -12  -4 1132.00 70.6119   2
  -6 -12  -3 3836.57 164.231   3
  -6  12  -3 3962.20 155.383   4
   6 -12  -3 4045.93 168.693   2
  -6 -12  -3 4467.97 150.663   2
  -6 -12  -2 486.221 56.1797   3
   6 -12  -2 441.104 56.5329   2
  -6  12  -2 499.834 49.9475   4
   6 -12  -1 431.602 58.7109   2
   6  12  -1 495.853 52.3237   3
  -6  12  -1 417.727 42.1630   4
   6 -12   0 85.7037 32.6203   2
   6  12   0 23.8926 14.5388   3
   6 -12   0 48.7011 13.2832   3
   6 -12   1 560.177 29.6412   3
   6  12   1 594.108 56.9360   3
   6 -12   1 488.770 63.8520   2
   6 -12   2 362.877 58.8414   2
   6 -12   3 3862.54 188.673   2
  -6 -12   3 4067.11 145.058   4
   6 -12   4 1039.04 96.4081   2
  -6 -12   4 1108.08 73.2926   4
   6 -12   5 1565.87 120.963   2
  -6 -12   5 1726.64 91.8049   4
   6 -12   6 257.692 55.2465   2
  -6 -12   6 250.145 32.7118   4
   6 -12   7 1348.42 114.097   2
   6 -12   8 35.3115 33.8014   2
   6 -12   9 703.675 81.1273   2
  -6 -13  -9 62.6264 25.5425   3
  -6 -13  -8 199.511 39.8146   3
  -6  13  -8 273.089 51.9276   4
  -6 -13  -7 88.7479 32.7317   3
  -6  13  -7 40.9678 31.2198   4
  -6 -13  -6 892.978 83.7584   3
  -6  13  -6 891.389 83.8403   4
  -6 -13  -5 446.123 57.4170   3
  -6 -13  -5 483.365 44.6928   2
   6 -13  -5 476.816 52.4787   2
  -6  13  -5 464.329 58.7943   4
  -6 -13  -4 1279.91 93.9481   3
  -6  13  -4 1516.20 98.0953   4
   6 -13  -4 1389.92 93.6139   2
   6 -13  -3 268.322 41.3676   2
  -6 -13  -3 358.231 51.0172   3
  -6  13  -3 345.750 45.4396   4
  -6 -13  -2 150.492 37.6743   3
   6 -13  -2 151.311 27.3965   2
  -6  13  -2 185.562 33.6313   4
   6 -13  -1 124.345 36.0621   2
  -6  13  -1 86.8225 22.1181   4
   6 -13   0 224.359 44.5141   2
   6 -13   0 246.098 27.5877   3
  -6  13   0 239.253 31.5298   4
   6 -13   1 132.715 17.0291   3
   6 -13   1 164.871 45.5714   2
   6  13   1 151.737 32.3117   3
   6 -13   2 275.397 53.7491   2
   6 -13   3 344.172 57.8760   2
  -6 -13   3 434.276 45.9808   4
   6 -13   4 1256.43 108.986   2
  -6 -13   4 1395.36 83.4117   4
   6 -13   5 510.513 74.7711   2
  -6 -13   5 596.710 54.5468   4
   6 -13   6 1045.02 101.445   2
  -6 -13   6 1294.05 76.4178   4
   6 -13   7-3.19204 27.1341   2
   6 -13   8 66.4660 37.0286   2
  -6 -14  -9 888.589 81.9676   3
  -6 -14  -8 163.046 37.5971   3
  -6  14  -8 176.268 42.7705   4
  -6 -14  -7 1470.43 107.380   3
  -6  14  -7 1552.42 111.432   4
   6 -14  -6 56.1084 19.8816   2
  -6 -14  -6 78.6097 30.1081   3
  -6  14  -6 61.2902 30.2592   4
  -6 -14  -5 1497.08 107.721   3
   6 -14  -5 1610.39 97.4618   2
  -6  14  -5 1486.45 104.147   4
  -6 -14  -5 1750.46 85.4164   2
   6 -14  -4-7.65709 21.4617   2
  -6 -14  -4 25.7428 27.1458   3
  -6  14  -4 27.9214 21.2226   4
  -6 -14  -3 2365.97 133.080   3
  -6  14  -3 2421.50 121.366   4
   6 -14  -3 2369.86 126.186   2
  -6 -14  -2 73.5996 31.8471   3
   6 -14  -2 83.4494 22.9777   2
  -6  14  -2 97.6998 25.1890   4
  -6  14  -1 1393.37 80.9111   4
   6 -14  -1 1442.12 104.683   2
   6 -14   0 283.158 30.8116   3
   6 -14   0 259.974 47.7643   2
  -6  14   0 303.235 35.3948   4
   6 -14   1 1300.71 53.7190   3
   6 -14   1 1323.37 106.053   2
   6 -14   2 155.131 45.4294   2
   6 -14   3 2370.80 148.316   2
  -6 -14   3 2686.08 117.810   4
   6 -14   4 82.0894 35.8118   2
  -6 -14   4 7.99017 14.0647   4
   6 -14   5 1568.51 122.800   2
  -6 -14   5 1901.75 98.0981   4
   6 -14   6 78.7831 38.8707   2
   6 -14   7 1530.82 125.597   2
   6 -14   8 166.561 46.9413   2
  -6 -15  -9 403.378 57.2257   3
  -6 -15  -8 123.039 39.5738   3
  -6 -15  -7 28.5912 21.8455   3
  -6  15  -7 70.9859 29.1895   4
  -6 -15  -6 725.530 78.3039   3
   6 -15  -6 823.608 65.6042   2
  -6  15  -6 897.269 88.3670   4
   6 -15  -5 376.069 47.7092   2
  -6 -15  -5 357.340 56.6367   3
  -6  15  -5 429.300 58.1885   4
   6 -15  -4 353.742 49.5628   2
  -6 -15  -4 333.435 55.1280   3
  -6  15  -4 276.157 43.8962   4
  -6 -15  -3 651.239 71.6291   3
  -6  15  -3 689.775 66.6108   4
   6 -15  -3 612.603 64.1440   2
  -6 -15  -2 374.766 53.5568   3
  -6  15  -2 380.281 47.5581   4
   6 -15  -2 391.974 57.6359   2
   6 -15  -1 1361.88 77.4294   3
  -6  15  -1 1286.70 79.0179   4
   6 -15  -1 1436.04 106.341   2
   6 -15   0 135.948 23.4380   3
   6 -15   0 80.5439 34.3061   2
   6 -15   1 1412.06 59.8483   3
   6 -15   1 1296.54 106.454   2
   6 -15   2 674.079 81.0549   2
   6 -15   3 613.797 75.4960   2
   6 -15   4 479.550 70.7700   2
   6 -15   5 363.098 63.3477   2
   6 -15   6 1122.08 107.995   2
   6 -15   7 31.8747 31.1340   2
  -6 -16  -9 486.019 60.6314   3
  -6 -16  -8 197.282 41.9000   3
  -6 -16  -7 1324.44 102.525   3
  -6  16  -7 1595.79 115.052   4
   6 -16  -6-60.8042 31.0851   2
  -6 -16  -6 36.5727 23.0403   3
  -6  16  -6-18.5672 23.5786   4
  -6 -16  -5 2662.87 149.885   3
   6 -16  -5 2961.44 135.453   2
  -6  16  -5 2777.19 143.873   4
   6 -16  -4 243.980 42.0590   2
  -6 -16  -4 179.113 42.4690   3
  -6  16  -4 221.917 41.1766   4
  -6 -16  -3 2986.67 157.155   3
  -6  16  -3 3144.83 143.559   4
   6 -16  -3 3241.17 152.590   2
  -6 -16  -2 500.448 66.5291   3
  -6  16  -2 612.079 59.6102   4
   6 -16  -2 614.949 72.0081   2
   6 -16  -1 6942.57 195.363   3
   6 -16  -1 6964.21 188.225   1
  -6  16  -1 6728.26 201.759   4
   6 -16  -1 7326.02 251.811   2
   6 -16   0 1757.63 81.5670   3
   6 -16   0 1665.11 118.631   2
   6 -16   1 6876.65 159.467   3
   6 -16   1 6639.28 252.190   2
   6 -16   2 550.782 71.6845   2
   6 -16   3 3256.44 178.309   2
   6 -16   4 266.297 59.0221   2
   6 -16   5 2968.58 175.664   2
   6 -16   6 21.9263 26.1350   2
   6 -16   7 1457.47 123.676   2
  -6 -17  -9 284.442 48.0782   3
  -6 -17  -8 829.277 81.9041   3
  -6 -17  -7 198.468 44.1189   3
  -6  17  -7 174.573 43.3312   4
  -6 -17  -6 1430.41 110.487   3
  -6  17  -6 1643.20 113.683   4
   6 -17  -5 392.423 48.2333   2
  -6 -17  -5 379.124 60.7421   3
  -6  17  -5 400.923 57.0670   4
  -6 -17  -4 853.321 85.0890   3
  -6  17  -4 829.837 75.6351   4
   6 -17  -4 815.968 73.8964   2
  -6 -17  -3 364.991 59.2419   3
   6 -17  -3 385.684 52.6752   2
  -6  17  -3 454.175 55.0908   4
  -6 -17  -2 675.442 78.1047   3
   6 -17  -2 705.951 51.5506   1
  -6  17  -2 780.900 66.7053   4
   6 -17  -2 734.537 75.1028   2
   6 -17  -1 258.875 31.9757   1
   6 -17  -1 342.105 41.8819   3
   6 -17  -1 344.818 59.4316   2
  -6  17  -1 277.879 40.8871   4
   6 -17   0 1131.83 65.3845   3
   6 -17   0 1219.35 102.554   2
   6 -17   1 309.182 30.6081   3
   6 -17   1 296.992 57.8303   2
   6 -17   2 777.115 87.3628   2
   6 -17   3 350.043 64.4855   2
   6 -17   4 793.544 91.8589   2
   6 -17   5 385.450 69.0261   2
   6 -17   6 1602.39 130.600   2
  -6 -18  -8 59.0024 33.1204   3
  -6 -18  -7 727.172 79.7022   3
  -6 -18  -6 289.529 54.1528   3
  -6  18  -6 224.233 43.0560   4
  -6 -18  -5 594.542 76.4517   3
   6 -18  -5 680.715 63.3399   2
  -6  18  -5 658.062 70.6342   4
  -6 -18  -4 694.299 81.4739   3
  -6  18  -4 692.912 71.8215   4
   6 -18  -4 869.824 76.5992   2
  -6 -18  -3 1701.49 122.244   3
  -6  18  -3 1793.16 108.744   4
   6 -18  -3 1865.08 115.907   2
   6 -18  -2 369.664 45.6970   3
  -6 -18  -2 405.319 62.3448   3
   6 -18  -2 421.063 58.3154   2
   6 -18  -2 390.369 38.9302   1
  -6  18  -2 403.584 50.7980   4
   6 -18  -1 842.305 64.6404   3
   6 -18  -1 934.024 87.3919   2
   6 -18   0 25.4793 15.3675   3
   6 -18   0 14.3108 28.5160   2
   6 -18   1 843.245 88.0774   2
   6 -18   1 908.347 52.8912   3
   6 -18   2 323.060 61.0923   2
   6 -18   3 1751.36 136.374   2
   6 -18   4 493.802 75.1719   2
   6 -18   5 691.829 88.4780   2
   6 -18   6 192.929 49.1843   2
  -6 -19  -8 514.836 66.0671   3
  -6 -19  -7 375.669 59.3667   3
  -6 -19  -6 1071.70 96.8672   3
  -6  19  -6 1085.31 93.4159   4
   6 -19  -5 497.549 53.7305   2
  -6 -19  -5 421.997 64.2153   3
  -6  19  -5 450.824 62.1568   4
  -6 -19  -4 1612.92 124.812   3
   6 -19  -4 1957.15 113.675   2
  -6  19  -4 1800.56 114.559   4
  -6 -19  -3 336.977 61.7796   3
   6 -19  -3 367.970 51.2141   2
  -6  19  -3 485.659 57.5446   4
  -6 -19  -2 2367.52 143.851   3
   6 -19  -2 2093.68 109.688   3
  -6  19  -2 2339.58 121.484   4
   6 -19  -2 2292.82 136.229   2
   6 -19  -1 656.788 56.5629   3
   6 -19  -1 633.972 74.1363   2
   6 -19   0 3694.78 131.325   3
   6 -19   0 3855.66 189.390   2
   6 -19   1 779.986 88.5139   2
   6 -19   2 2606.48 162.302   2
   6 -19   3 330.497 62.8424   2
   6 -19   4 1961.57 144.988   2
   6 -19   5 486.855 71.6499   2
  -6 -20  -7 263.731 48.7114   3
  -6 -20  -6 127.155 43.8797   3
  -6  20  -6 103.520 36.5517   4
  -6 -20  -5 17.1891 29.8889   3
  -6  20  -5 61.8706 26.1792   4
   6 -20  -4 267.882 44.2176   2
  -6 -20  -4 166.840 40.1248   3
  -6  20  -4 144.857 36.2705   4
  -6 -20  -3 892.359 93.7135   3
   6 -20  -3 747.771 67.0333   3
  -6  20  -3 799.678 75.0218   4
   6 -20  -3 878.369 78.3062   2
  -6 -20  -2 76.0270 32.2466   3
   6 -20  -2 109.850 33.9720   2
   6 -20  -2 30.9811 16.7835   3
   6 -20  -1 290.274 37.4989   3
   6 -20  -1 330.793 53.5970   2
   6 -20   0 40.3810 15.3049   3
   6 -20   0 149.179 43.8223   2
   6 -20   1 438.714 67.7775   2
   6 -20   2 6.31715 29.5455   2
   6 -20   3 935.544 102.491   2
   6 -20   4 102.262 41.9157   2
   6 -20   5 157.615 53.6572   2
  -6 -21  -6 723.113 80.0319   3
  -6 -21  -5 2.24397 24.0567   3
  -6  21  -5 15.0986 25.5417   4
  -6 -21  -4 875.073 91.6171   3
   6 -21  -4 1213.59 89.6420   2
  -6  21  -4 847.342 79.4988   4
  -6 -21  -3 100.522 37.9306   3
   6 -21  -3-2.76490 25.5451   2
   6 -21  -3 7.67513 26.1489   3
  -6  21  -3 99.6254 31.7682   4
  -6 -21  -2 1481.38 120.951   3
   6 -21  -2 1239.57 84.0662   3
   6 -21  -2 1548.67 111.678   2
   6 -21  -1 94.1250 23.1574   3
   6 -21  -1 72.0348 31.1921   2
   6 -21   0 2558.48 156.025   2
   6 -21   1 122.584 40.0982   2
   6 -21   2 1519.43 127.235   2
   6 -21   3 37.6744 29.0008   2
   6 -21   4 823.031 93.9816   2
  -6 -22  -5 10.4872 24.5672   3
  -6  22  -5-39.3686 25.6547   4
  -6 -22  -4-32.8545 26.1705   3
   6 -22  -4-14.7251 22.1984   3
  -6  22  -4 19.6742 25.6250   4
  -6 -22  -3 299.328 59.0322   3
   6 -22  -3 362.835 51.2099   2
   6 -22  -3 247.641 38.1813   3
  -6 -22  -2 327.857 60.6866   3
   6 -22  -2 307.014 53.8643   2
   6 -22  -2 309.861 41.8018   3
   6 -22  -1 568.437 71.3505   2
   6 -22   0 490.235 69.7584   2
   6 -22   1 721.037 85.9742   2
   6 -22   2 295.080 59.5438   2
   6 -22   3 313.198 62.2233   2
   6 -23  -5 108.207 33.4330   3
  -6  23  -4 545.755 64.0924   4
  -6 -23  -4 766.328 85.8615   3
   6 -23  -4 422.678 54.2868   3
  -6 -23  -3-0.14073 25.2629   3
   6 -23  -3-34.6295 21.6335   2
   6 -23  -3-52.4139 26.1896   3
  -6 -23  -2 2226.97 145.945   3
   6 -23  -2 2153.42 113.311   3
   6 -23  -2 2330.89 136.677   2
   6 -23  -1 114.306 34.9155   2
   6 -23   0 2509.62 154.642   2
   6 -23   1 99.2888 40.9158   2
   6 -23   2 2336.82 155.012   2
   6 -24  -5-61.6057 28.9077   3
   6 -24  -4-7.59939 22.0918   3
   6 -24  -3 92.2179 25.8588   2
   6 -24  -3 84.7565 22.0686   3
  -6 -24  -2 36.0684 32.9768   3
   6 -24  -2-9.27191 18.7172   2
   6 -24  -1 252.280 48.5782   2
   6 -24   0 22.1290 25.5780   2
   6 -24   1 207.360 48.2341   2
   6 -25  -2 600.856 67.4085   2
   6 -25  -1 472.965 66.5210   2
   6 -25   0 94.8918 34.8406   2
   6 -26  -2 179.741 39.9737   2
   6  26  -2 277.081 45.2933   1
   6 -26  -1 137.731 36.4034   2
   6 -26   0 67.8890 27.0110   2
   6  27  -1 136.445 33.2419   1
   7   0  -1 14.4495 22.7766   2
   7   0  -1-1.29745 11.9039   3
   7   0   0 75.3564 41.2089   2
   7   0   0 71.1152 23.6061   3
   7   0   1 32.4541 30.7376   2
   7   0   1 26.0031 13.5376   3
   7   0   2 67.2085 36.9972   2
   7   0   3 5.68145 26.5828   2
  -7   0   3 4.45316 4.67240   4
   7   0   4 36.8842 32.1734   2
   7   0   5 31.5949 30.7334   2
   7   0   6-22.2730 24.9288   2
   7   0   7-21.9082 29.7649   2
   7   0   8-10.8856 30.6758   2
   7   0   9-7.12922 22.4532   2
   7   0  10 21.9995 21.4948   2
   7  -1  -1 584.711 46.0949   3
   7   1  -1 611.113 47.9600   3
   7  -1  -1 576.961 71.4183   2
   7  -1   0 12960.8 260.680   3
   7   1   0 12995.3 271.953   3
   7   1   0 12347.9 350.065   2
   7  -1   0 12159.9 347.887   2
   7  -1   1 593.603 38.4354   3
   7   1   1 683.610 47.0268   3
   7   1   1 516.388 67.9194   2
   7  -1   1 566.752 70.9367   2
   7   1   2 6229.89 235.112   2
   7  -1   2 6464.77 242.490   2
   7   1   3 842.959 85.9940   2
   7  -1   3 967.182 90.0991   2
  -7  -1   3 1038.30 43.6646   4
   7   1   4 2507.42 145.001   2
   7  -1   4 2666.11 151.300   2
   7   1   5-3.68132 26.6450   2
   7  -1   5-7.51932 24.2722   2
   7   1   6 3111.54 163.351   2
   7  -1   6 3122.18 167.816   2
   7   1   7 254.659 49.5991   2
   7  -1   7 257.584 54.2729   2
   7   1   8 3071.13 161.335   2
   7  -1   8 3093.33 164.773   2
   7   1   9 66.4174 26.2854   2
   7  -1   9 72.1752 30.2898   2
   7  -1  10 1830.88 114.877   2
  -7   2  -8 20.8171 28.4370   4
  -7  -2  -6 727.882 40.3746   3
   7  -2  -2 1185.91 98.0508   2
   7   2  -1 794.869 57.9441   3
   7  -2  -1 875.438 84.6987   2
   7   2   0 52.5122 39.5965   2
   7  -2   0 73.5710 37.9021   2
   7  -2   0 37.8145 16.8045   3
   7   2   0 52.1447 22.0608   3
   7  -2   1 781.986 41.1428   3
   7   2   1 829.899 55.5505   3
   7   2   1 722.230 79.3443   2
   7  -2   1 839.191 84.6012   2
  -7   2   2 1047.28 42.2910   4
   7   2   2 1150.51 97.8418   2
   7  -2   2 1233.14 103.398   2
   7   2   3 1818.28 121.420   2
   7  -2   3 1926.82 127.428   2
   7   2   4 371.679 60.4253   2
   7  -2   4 437.064 64.8020   2
  -7  -2   4 332.677 18.8849   4
   7   2   5 436.030 62.2131   2
   7  -2   5 487.952 67.8073   2
   7   2   6 811.760 83.3852   2
   7  -2   6 814.065 83.5755   2
   7   2   7 537.481 67.5478   2
   7  -2   7 451.391 65.4284   2
   7   2   8 85.9590 36.9322   2
   7  -2   8 45.6663 36.0798   2
   7   2   9 23.8394 20.2601   2
   7  -2   9-14.9903 25.6949   2
   7  -2  10 28.4369 26.8333   2
  -7   3  -8 2032.63 127.760   4
  -7   3  -7 278.378 46.5980   4
  -7  -3  -6 1473.81 65.1103   3
   7   3  -2 7179.41 196.567   3
   7  -3  -2 6407.52 236.521   2
   7   3  -1 493.234 46.7508   3
   7  -3  -1 498.225 63.9714   2
   7  -3   0 8632.83 185.051   3
   7   3   0 8337.63 212.250   3
   7  -3   0 7941.30 273.066   2
   7  -3   1 491.695 29.2353   3
   7   3   1 558.528 47.8482   3
   7  -3   1 479.977 66.4629   2
   7   3   1 507.123 63.9602   2
  -7   3   1 440.385 32.2674   4
   7   3   2 6904.02 246.259   2
  -7   3   2 6665.84 130.800   4
   7  -3   2 7216.05 256.271   2
   7   3   3 1004.01 89.4495   2
   7  -3   3 971.948 92.5789   2
   7   3   4 2427.13 140.671   2
  -7  -3   4 2330.22 66.5395   4
   7  -3   4 2323.26 142.669   2
   7   3   5 22.6748 25.9424   2
   7  -3   5 66.3994 35.0795   2
  -7  -3   5 22.5247 5.52963   4
   7   3   6 1560.57 112.325   2
   7  -3   6 1592.64 117.556   2
   7   3   7 240.996 49.3628   2
   7  -3   7 245.895 51.7205   2
   7   3   8 2130.41 128.476   2
   7  -3   8 2068.80 137.623   2
   7   3   9 181.850 39.0317   2
   7  -3   9 269.762 51.8262   2
   7  -3  10 2225.60 131.872   2
  -7   4  -8 267.106 50.3726   4
  -7   4  -7 218.160 44.6733   4
  -7  -4  -6 226.054 29.1268   3
  -7   4  -6 229.098 41.9411   4
  -7   4  -5 225.094 42.2660   4
  -7   4  -4 834.595 70.3087   4
  -7   4  -3 600.947 56.8091   4
   7  -4  -3 587.965 68.7676   2
   7  -4  -2 398.244 58.1653   2
   7   4  -2 405.203 45.5476   3
  -7   4  -2 311.740 39.3870   4
   7  -4  -1 119.513 37.0762   2
   7   4  -1 100.800 23.2883   3
  -7   4  -1 65.5103 16.7518   4
   7  -4   0 10.4454 24.3287   2
   7  -4   0 3.88211 10.8064   3
   7   4   0 10.4480 16.2803   3
   7  -4   1 14.8575 28.9465   2
   7  -4   1 68.7377 9.86697   3
   7   4   1 51.7107 21.0858   3
  -7   4   1 54.2943 11.7969   4
   7   4   2 366.750 57.5850   2
   7  -4   2 387.372 61.7828   2
  -7   4   2 345.286 21.0897   4
   7   4   3 667.329 73.7762   2
   7  -4   3 640.915 74.8543   2
   7   4   4 864.516 82.7167   2
  -7  -4   4 787.722 41.4394   4
   7  -4   4 803.653 86.2934   2
   7   4   5 296.456 52.0880   2
   7  -4   5 210.423 47.1148   2
  -7  -4   5 253.853 18.8256   4
   7   4   6 267.706 49.6586   2
   7  -4   6 231.085 52.3372   2
   7   4   7 308.831 51.5567   2
   7  -4   7 287.462 59.2445   2
   7   4   8 316.547 51.9788   2
   7  -4   8 253.415 51.4509   2
   7   4   9 619.803 64.2411   2
   7  -4   9 588.169 71.0531   2
   7  -4  10 94.0851 34.2240   2
  -7   5  -8 1400.72 106.646   4
  -7  -5  -7-0.86370 14.3663   3
  -7   5  -7 26.2215 24.0267   4
  -7  -5  -6 2579.13 103.421   3
  -7   5  -6 2519.47 135.522   4
  -7  -5  -5 752.966 51.7799   3
  -7   5  -5 672.216 65.6990   4
  -7   5  -4 998.910 77.0192   4
   7  -5  -3 193.143 43.0799   2
   7   5  -3 167.533 30.3525   3
  -7   5  -3 187.816 32.0076   4
   7   5  -2 1150.19 74.5978   3
  -7   5  -2 927.041 64.8163   4
   7  -5  -2 1072.12 92.4587   2
   7  -5  -1 253.330 48.5523   2
   7   5  -1 243.627 34.8620   3
  -7   5  -1 226.653 29.5959   4
   7  -5   0 3735.25 101.224   3
   7   5   0 3729.31 136.250   3
   7  -5   0 3488.18 173.590   2
   7  -5   1 244.168 48.6512   2
   7   5   1 267.306 34.2085   3
  -7   5   1 210.474 22.5108   4
  -7   5   2 1169.05 39.5880   4
   7  -5   2 1045.15 95.2757   2
   7   5   3 158.998 40.7292   2
   7  -5   3 213.635 46.1321   2
   7   5   4 1230.87 99.2503   2
  -7  -5   4 1220.75 55.6389   4
   7  -5   4 1115.63 101.734   2
   7   5   5 752.485 76.7343   2
  -7  -5   5 760.046 37.8074   4
   7  -5   5 834.691 87.8231   2
   7   5   6 3262.35 160.152   2
   7  -5   6 3259.51 177.201   2
   7   5   7 29.9979 28.6198   2
   7  -5   7 9.37854 28.5989   2
   7   5   8 1621.13 107.193   2
   7  -5   8 1716.46 126.193   2
   7   5   9 122.928 36.7617   2
   7  -5   9 57.2856 31.4881   2
   7  -5  10 2108.81 130.894   2
  -7   6  -8 49.9763 34.1674   4
  -7  -6  -7 174.328 29.4300   3
  -7   6  -7 156.125 40.1048   4
  -7  -6  -6 97.1830 22.2312   3
  -7   6  -6 120.020 37.6752   4
  -7  -6  -5 463.487 43.4129   3
  -7   6  -5 458.606 56.1702   4
  -7   6  -4 713.627 64.9840   4
   7  -6  -3 393.566 57.6129   2
   7   6  -3 359.033 43.4030   3
  -7   6  -3 291.436 39.0609   4
   7  -6  -2 118.668 37.4468   2
   7   6  -2 156.937 30.4134   3
  -7   6  -2 114.874 25.9570   4
   7   6  -1 703.796 57.4232   3
  -7   6  -1 585.496 47.2301   4
   7  -6  -1 652.270 74.9904   2
   7   6   0 818.471 63.3854   3
   7  -6   0 783.805 81.0954   2
   7   6   1 722.896 56.9523   3
  -7   6   1 677.557 39.4962   4
   7  -6   1 599.004 72.1647   2
   7  -6   2 119.167 37.9183   2
   7   6   2 142.886 27.8629   3
  -7   6   2 135.573 13.0051   4
   7  -6   3 399.493 60.4936   2
   7   6   4 697.810 75.7057   2
  -7  -6   4 768.655 47.9712   4
   7  -6   4 717.763 83.3947   2
   7   6   5 669.281 72.2944   2
  -7  -6   5 559.428 35.2591   4
   7  -6   5 571.243 78.2332   2
   7   6   6 76.9851 37.1416   2
   7  -6   6 89.6246 38.3704   2
   7   6   7 212.242 43.5346   2
   7  -6   7 160.306 44.9601   2
   7   6   8 56.7775 27.2754   2
   7  -6   8 26.0978 28.8008   2
   7  -6   9 417.312 61.2921   2
   7  -6  10 77.6869 28.6473   2
  -7   7  -8 782.502 76.7063   4
  -7  -7  -7 14.1103 13.6265   3
  -7   7  -7 45.1008 28.4229   4
  -7  -7  -6 2927.28 120.740   3
  -7   7  -6 2512.96 139.000   4
  -7  -7  -5 1155.55 71.6178   3
  -7   7  -5 1080.93 85.6109   4
   7  -7  -4 4025.76 174.717   2
  -7   7  -4 3753.55 153.540   4
   7  -7  -3 198.173 43.5538   2
  -7   7  -3 148.801 29.5826   4
   7   7  -2 2214.74 105.237   3
  -7   7  -2 1820.91 92.6952   4
   7  -7  -2 1930.66 123.000   2
   7  -7  -1 34.1609 29.9163   2
   7   7  -1 9.59660 17.6937   3
  -7   7  -1 29.0536 15.6706   4
   7   7   0 1742.94 92.6046   3
   7  -7   0 1682.03 119.319   2
   7  -7   1 35.2296 29.7355   2
   7   7   1 22.9153 17.9443   3
  -7   7   1 17.3574 8.55849   4
   7   7   2 1940.02 95.0065   3
   7  -7   2 2035.53 132.060   2
   7  -7   3 137.936 41.2357   2
  -7  -7   4 4448.19 132.329   4
   7  -7   4 4016.44 197.496   2
   7  -7   5 1166.79 105.176   2
   7  -7   6 3200.41 178.361   2
   7   7   7 74.8300 32.2825   2
   7  -7   7 2.43413 27.7697   2
   7  -7   8 868.282 90.7715   2
   7  -7   9 65.6502 34.3091   2
   7  -7  10 416.800 61.3162   2
  -7   8  -8 0.65943 22.3750   4
  -7  -8  -7 194.415 33.1380   3
  -7   8  -7 163.883 38.9957   4
  -7  -8  -6 49.6345 23.7716   3
  -7   8  -6 39.4620 27.1438   4
  -7  -8  -5 207.837 32.9088   3
  -7   8  -5 214.351 40.4140   4
  -7  -8  -4-1.70402 17.3631   3
  -7   8  -4-12.2427 21.0301   4
   7  -8  -3 248.171 48.3242   2
  -7   8  -3 161.921 29.3621   4
   7   8  -2 564.333 53.4424   3
  -7   8  -2 391.907 43.2415   4
   7  -8  -2 538.082 67.1371   2
   7  -8  -1 225.834 45.1201   2
   7   8  -1 250.737 36.5731   3
  -7   8  -1 229.090 30.7877   4
   7  -8   0 120.986 36.6248   2
   7   8   0 90.2799 25.5559   3
   7  -8   1 203.924 45.4660   2
   7   8   1 202.474 33.4820   3
  -7   8   1 206.960 22.6406   4
   7  -8   2 466.164 67.3874   2
   7   8   2 416.606 44.7650   3
   7  -8   3 97.4443 34.9897   2
   7  -8   4 29.3357 28.4895   2
  -7  -8   4 26.8035 13.2092   4
   7  -8   5 139.950 44.9286   2
   7  -8   6 60.9430 33.0586   2
   7  -8   7 189.063 47.9008   2
   7  -8   8 60.1919 35.2321   2
   7  -8   9 545.955 68.5376   2
  -7   9  -8 1040.15 93.0380   4
  -7  -9  -7 44.6622 20.0980   3
  -7   9  -7 14.9141 26.0345   4
  -7  -9  -6 1853.40 101.531   3
  -7   9  -6 1573.08 107.524   4
  -7  -9  -5 23.3463 17.4556   3
  -7   9  -5 17.8562 20.5570   4
  -7  -9  -4 1768.46 96.9952   3
   7  -9  -4 1855.83 117.483   2
  -7   9  -4 1750.96 102.772   4
   7  -9  -3 220.338 43.5327   2
  -7   9  -3 168.738 31.2446   4
  -7   9  -2 2033.22 98.5946   4
   7  -9  -2 2117.58 131.116   2
   7  -9  -1 10.9111 26.0605   2
   7   9  -1-13.1901 15.9312   3
  -7   9  -1 15.7650 16.3511   4
   7   9   0 1063.68 74.4535   3
   7  -9   0 1059.60 93.1846   2
   7  -9   1 61.9653 33.5508   2
   7   9   1 39.7272 21.3806   3
  -7   9   1 5.80015 8.81519   4
   7   9   2 2399.63 110.244   3
   7  -9   2 2157.36 139.691   2
   7  -9   3 238.795 52.4400   2
  -7  -9   4 1881.15 85.9851   4
   7  -9   4 1762.53 130.219   2
   7  -9   5-30.0115 34.0200   2
   7  -9   6 2148.77 147.409   2
   7  -9   7 54.1349 39.7386   2
   7  -9   8 1311.05 112.482   2
   7  -9   9 301.348 54.7191   2
  -7  10  -8 84.6209 31.1153   4
  -7 -10  -7 255.858 38.4602   3
  -7  10  -7 232.498 47.3056   4
  -7 -10  -6 119.047 30.3805   3
  -7  10  -6 106.252 32.8226   4
  -7 -10  -5 216.531 37.3225   3
   7 -10  -5 389.229 59.0874   2
  -7  10  -5 200.054 39.1557   4
   7 -10  -4 268.196 48.7514   2
  -7 -10  -4 210.998 36.1037   3
  -7  10  -4 188.560 35.0836   4
   7 -10  -3 539.683 65.3980   2
  -7  10  -3 470.281 52.2267   4
   7 -10  -2 459.206 61.4126   2
  -7  10  -2 534.233 50.8197   4
   7  10  -1 1211.18 80.3314   3
  -7  10  -1 1167.51 70.0234   4
   7 -10  -1 1184.29 98.9880   2
   7 -10   0 202.494 46.6254   2
   7  10   0 256.479 36.9358   3
   7  10   1 1138.46 77.3494   3
  -7  10   1 1011.02 52.7658   4
   7 -10   1 1056.88 96.8494   2
   7 -10   2 490.978 69.6517   2
   7 -10   3 342.686 59.4989   2
   7 -10   4 184.793 47.9314   2
  -7 -10   4 214.056 30.7319   4
   7 -10   5 181.315 46.4547   2
   7 -10   6 155.129 50.2078   2
   7 -10   7 329.487 57.1672   2
   7 -10   8 119.903 40.9947   2
  -7 -11  -7 113.886 27.7966   3
  -7  11  -7 159.237 38.4276   4
  -7 -11  -6 1858.46 107.100   3
  -7  11  -6 1876.94 117.936   4
   7 -11  -5 220.761 55.8884   2
  -7 -11  -5 58.6809 22.6790   3
  -7  11  -5 134.710 36.9081   4
  -7 -11  -4 1668.38 101.980   3
   7 -11  -4 2111.58 125.661   2
  -7  11  -4 1770.57 104.314   4
   7 -11  -3 93.5168 29.6398   2
  -7  11  -3 83.3739 26.6713   4
  -7  11  -2 2149.26 104.476   4
   7 -11  -2 2267.56 135.199   2
   7 -11  -1 360.776 57.5298   2
  -7  11  -1 324.450 37.9927   4
   7  11   0 2959.43 128.523   3
   7 -11   0 2882.95 85.8639   3
   7 -11   0 2920.21 160.472   2
   7 -11   1 295.162 54.4772   2
   7  11   1 406.930 46.1055   3
  -7  11   1 340.013 32.1150   4
   7 -11   2 2528.74 152.325   2
  -7 -11   3 47.4569 17.4692   4
   7 -11   3 127.152 44.5742   2
  -7 -11   4 1834.78 89.9282   4
   7 -11   4 1888.24 134.881   2
   7 -11   5 105.427 46.5654   2
   7 -11   6 2057.14 145.710   2
   7 -11   7 72.7066 36.3626   2
   7 -11   8 1060.51 99.9935   2
  -7 -12  -7 267.966 44.5978   3
  -7  12  -7 332.894 52.8000   4
  -7 -12  -6 57.5802 25.7395   3
  -7  12  -6 13.7406 24.9854   4
  -7 -12  -5 766.559 72.4891   3
   7 -12  -5 1144.33 91.7694   2
  -7  12  -5 890.915 78.5095   4
   7 -12  -4 271.272 54.0604   2
  -7 -12  -4 140.603 36.4512   3
  -7  12  -4 117.556 32.8020   4
   7 -12  -3 513.126 64.9070   2
  -7  12  -3 519.496 54.3064   4
   7 -12  -2 359.653 56.9797   2
  -7  12  -2 329.996 40.8481   4
  -7  12  -1 829.289 60.2303   4
   7 -12  -1 794.374 82.4215   2
   7 -12   0 247.763 24.9188   3
   7 -12   0 314.015 55.2070   2
  -7  12   0 269.532 32.5085   4
   7 -12   1 727.572 83.0332   2
   7 -12   2 275.599 50.2767   2
   7 -12   3 456.230 67.2529   2
  -7 -12   3 411.574 43.1526   4
   7 -12   4 136.576 45.7419   2
  -7 -12   4 130.089 26.8835   4
   7 -12   5 705.255 87.5104   2
   7 -12   6 33.0899 31.1440   2
   7 -12   7 231.197 54.7855   2
  -7 -13  -8 1654.71 103.133   3
  -7 -13  -7 9.40986 21.7609   3
  -7  13  -7 41.0140 25.4277   4
  -7 -13  -6 2197.70 123.709   3
  -7  13  -6 2140.39 128.713   4
   7 -13  -5 176.181 47.5495   2
  -7 -13  -5 46.6653 27.1080   3
  -7  13  -5 55.8366 29.6799   4
  -7 -13  -4 2461.31 132.411   3
   7 -13  -4 2545.63 140.418   2
  -7  13  -4 2426.03 126.910   4
   7 -13  -3 0.84791 20.4118   2
  -7  13  -3 50.8251 24.3512   4
  -7  13  -2 1377.71 84.2914   4
   7 -13  -2 1411.14 107.428   2
   7 -13  -1 3.88665 24.3466   2
  -7  13  -1 2.60420 13.1888   4
   7 -13   0 900.674 46.7264   3
  -7  13   0 928.717 59.2318   4
   7 -13   0 987.788 94.0734   2
   7 -13   1 33.7273 31.4107   2
   7 -13   2 1362.77 115.275   2
   7 -13   3 19.0663 29.3660   2
  -7 -13   3-23.8062 15.4035   4
  -7 -13   4 2717.30 111.399   4
   7 -13   4 2461.30 159.960   2
   7 -13   5-25.4016 29.8928   2
   7 -13   6 2447.03 159.258   2
   7 -13   7-0.07048 29.4792   2
  -7 -14  -8 244.460 42.4071   3
  -7 -14  -7 245.058 42.5969   3
  -7  14  -7 139.202 38.2438   4
  -7 -14  -6 611.375 66.8119   3
  -7  14  -6 603.884 68.4331   4
  -7 -14  -5 323.514 51.5454   3
   7 -14  -5 516.133 62.1470   2
  -7  14  -5 377.336 54.5659   4
  -7 -14  -4 15.7709 19.4611   3
  -7  14  -4-1.42575 19.3072   4
  -7 -14  -3 1100.65 94.1512   3
  -7  14  -3 1306.90 87.9088   4
   7 -14  -3 1273.04 101.955   2
   7 -14  -2 47.6256 25.9032   2
  -7  14  -2 34.5647 16.6084   4
  -7  14  -1 968.513 67.1982   4
   7 -14  -1 893.661 88.1490   2
   7 -14   0 264.013 51.1862   2
   7 -14   0 217.605 23.7426   3
  -7  14   0 219.445 30.8831   4
   7 -14   1 1039.21 99.2692   2
   7 -14   2 58.9362 32.1789   2
   7 -14   3 1442.12 119.456   2
   7 -14   4 0.19196 31.9286   2
   7 -14   5 367.755 64.9096   2
   7 -14   6 698.844 84.8185   2
  -7 -15  -8 518.156 61.0163   3
  -7 -15  -7 58.7852 26.6567   3
  -7 -15  -6 1976.40 119.727   3
  -7  15  -6 1979.31 123.420   4
   7 -15  -5 35.8387 23.9880   2
  -7 -15  -5 9.42608 23.0697   3
  -7  15  -5-6.55080 23.0541   4
  -7 -15  -4 1952.59 122.593   3
   7 -15  -4 2541.04 137.815   2
  -7  15  -4 2195.74 120.961   4
   7 -15  -3-64.1500 33.8687   2
  -7 -15  -3-28.0633 24.5055   3
  -7  15  -3 30.2029 23.7407   4
  -7  15  -2 1818.27 100.586   4
   7 -15  -2 1908.87 126.295   2
   7 -15  -1 79.3227 28.3588   2
   7 -15  -1 43.9126 18.4800   3
  -7  15  -1 60.8569 20.9538   4
   7 -15   0 826.882 90.9299   2
   7 -15   1 83.0137 36.3393   2
   7 -15   2 1740.33 132.371   2
   7 -15   3 9.66353 32.7811   2
   7 -15   4 2422.74 160.586   2
   7 -15   5 31.6020 29.9669   2
   7 -15   6 2176.61 150.910   2
  -7 -16  -8 175.303 38.9304   3
  -7 -16  -7 457.413 60.6956   3
  -7 -16  -6 6.75097 28.2999   3
  -7  16  -6 30.0946 25.1393   4
  -7 -16  -5 746.987 79.0273   3
   7 -16  -5 814.719 72.4959   2
  -7  16  -5 726.746 73.0090   4
   7 -16  -4 0.10334 21.1381   2
  -7 -16  -4 13.7178 22.5652   3
  -7  16  -4 11.1084 20.5260   4
  -7 -16  -3 1125.01 95.9598   3
  -7  16  -3 1192.85 84.7997   4
   7 -16  -3 1140.86 92.9179   2
   7 -16  -2 490.498 65.1983   2
  -7  16  -2 501.468 53.8128   4
   7 -16  -1 1382.97 73.6708   3
  -7  16  -1 1220.27 77.0071   4
   7 -16  -1 1325.56 109.724   2
   7 -16   0 1079.89 99.0101   2
   7 -16   1 1254.74 110.642   2
   7 -16   2 430.334 67.6640   2
   7 -16   3 1200.66 111.008   2
   7 -16   4-37.4955 31.8175   2
   7 -16   5 995.732 103.823   2
  -7 -17  -8-3.50210 30.6551   3
  -7 -17  -7 10.6768 23.3700   3
  -7 -17  -6 585.350 66.6009   3
  -7  17  -6 631.651 70.9043   4
   7 -17  -5 550.278 59.7491   2
  -7 -17  -5 555.352 68.2992   3
  -7  17  -5 515.139 64.8658   4
  -7 -17  -4 1618.79 115.321   3
   7 -17  -4 1901.31 117.737   2
  -7  17  -4 1801.76 111.463   4
   7 -17  -3 129.737 26.7221   2
  -7 -17  -3 115.690 37.3560   3
  -7  17  -3 163.850 36.8566   4
   7 -17  -2 2012.94 99.5954   3
  -7  17  -2 2418.54 116.443   4
   7 -17  -2 2294.99 139.570   2
   7 -17  -1 553.986 74.8582   2
  -7  17  -1 436.620 48.4125   4
   7 -17   0 3211.08 175.671   2
   7 -17   1 462.842 71.0287   2
   7 -17   2 2261.45 152.302   2
   7 -17   3 241.414 58.0777   2
   7 -17   4 1630.10 134.533   2
   7 -17   5 527.963 78.6582   2
  -7 -18  -7 1216.18 97.8481   3
  -7 -18  -6 391.386 57.6179   3
  -7  18  -6 388.865 54.5134   4
  -7 -18  -5 828.871 80.9790   3
   7 -18  -5 1018.65 78.9606   2
  -7  18  -5 939.366 82.0971   4
   7 -18  -4 87.3187 26.8403   2
  -7 -18  -4 109.388 34.9789   3
  -7  18  -4 122.799 34.1406   4
   7 -18  -3 261.891 41.6658   2
  -7 -18  -3 322.880 53.2045   3
  -7  18  -3 338.036 47.9920   4
   7 -18  -2-11.9158 33.4414   2
   7 -18  -2 190.958 33.6151   3
  -7  18  -2 166.350 33.4129   4
   7 -18  -1 2029.73 136.114   2
   7 -18   0 506.086 72.9015   2
   7 -18   1 1540.54 126.215   2
   7 -18   2 179.846 45.7011   2
   7 -18   3 443.804 70.4223   2
   7 -18   4 176.366 54.8867   2
  -7 -19  -7 70.4544 31.2000   3
  -7 -19  -6 349.430 56.9402   3
  -7 -19  -5 92.6100 39.9449   3
  -7  19  -5 91.1277 32.6703   4
  -7 -19  -4 671.960 77.5667   3
   7 -19  -4 796.760 73.3975   2
  -7  19  -4 735.882 70.5677   4
  -7 -19  -3 109.396 35.8891   3
   7 -19  -3 10.0965 22.2409   2
  -7  19  -3 55.8650 27.5948   4
   7 -19  -2 539.887 68.7970   2
  -7  19  -2 600.228 59.3760   4
   7 -19  -1 417.853 66.6535   2
   7 -19   0 416.813 62.7436   2
   7 -19   1 281.083 59.1632   2
   7 -19   2 592.982 80.0743   2
   7 -19   3 32.7492 31.3031   2
  -7 -20  -6 55.8279 31.5192   3
  -7 -20  -5 55.6154 33.5947   3
  -7  20  -5 141.394 33.4535   4
   7 -20  -4 16.2266 19.0312   2
  -7 -20  -4-29.4844 27.0240   3
  -7  20  -4 38.6905 21.7189   4
  -7 -20  -3 839.103 92.5427   3
   7 -20  -3 1267.05 96.0816   2
  -7  20  -3 943.746 78.4064   4
   7 -20  -2 351.635 55.3890   2
   7 -20  -1 2073.31 137.423   2
   7 -20   0 178.589 47.7804   2
   7 -20   1 2220.67 152.575   2
   7 -20   2 348.515 66.1568   2
  -7 -21  -5 170.940 43.6851   3
   7 -21  -4 206.069 38.3371   2
  -7 -21  -4 178.304 43.2952   3
  -7  21  -4 160.165 34.9429   4
  -7 -21  -3-5.57406 24.2622   3
  -7  21  -3 37.2210 20.3859   4
   7 -21  -2 341.765 53.4764   2
   7 -21  -1 185.932 44.6304   2
   7 -21   0 526.968 75.4123   2
   7 -21   1 108.353 38.3925   2
   7 -21   2 341.549 65.4365   2
  -7  22  -4 26.7635 19.1225   4
  -7 -22  -3 885.847 88.1453   3
   7 -22  -3 784.940 75.1366   2
   7 -22  -2 92.8892 30.0640   2
   7 -22  -1 1415.28 112.814   2
   7 -22   0 32.0696 31.6383   2
   7 -22   1 1159.66 108.568   2
   7 -23  -3 33.0923 19.8979   2
   7 -23  -2 226.935 42.8491   2
   7 -23  -1 35.0878 26.7758   2
   7 -23   0 534.337 71.8024   2
   7 -24  -2 72.5284 29.8106   2
   7 -24  -1 332.200 54.4261   2
   8   0  -2 47.7155 18.1693   3
   8   0  -1 7988.85 197.226   3
   8   0   0 925.188 56.5206   3
   8   0   0 997.401 94.8051   2
   8   0   1 7829.13 175.492   3
   8   0   1 8523.84 292.782   2
   8   0   2 113.343 40.6354   2
  -8   0   3 4426.78 88.0696   4
   8   0   3 5263.90 224.453   2
   8   0   4 196.514 49.3004   2
   8   0   5 3381.15 182.176   2
   8   0   6 222.873 50.4123   2
   8   0   7 2917.54 166.689   2
   8   0   8 748.007 80.7145   2
   8   0   9 901.036 86.2628   2
   8   1  -2 568.169 47.4862   3
   8  -1  -1 1023.31 60.2441   3
   8   1  -1 1035.93 63.3432   3
   8  -1  -1 897.203 91.8765   2
   8   1   0 303.038 57.1759   2
   8  -1   0 265.104 54.6695   2
   8  -1   0 250.619 28.7516   3
   8   1   0 250.455 32.7971   3
   8   1   1 953.055 54.2478   3
   8  -1   1 863.877 45.1421   3
   8   1   1 1057.31 102.541   2
   8  -1   1 930.023 94.9894   2
  -8   1   2 525.133 32.1515   4
   8   1   2 646.674 80.2982   2
   8  -1   2 632.806 79.2657   2
   8   1   3 155.762 49.5356   2
   8  -1   3 137.925 49.6079   2
   8   1   4 257.050 55.6889   2
   8  -1   4 283.888 53.2729   2
   8   1   5 123.818 44.4716   2
   8  -1   5 232.538 53.2421   2
   8   1   6 152.229 46.7852   2
   8  -1   6 216.647 52.0853   2
   8   1   7 165.335 46.9758   2
   8  -1   7 57.5250 38.8049   2
   8   1   8 124.783 39.7205   2
   8  -1   8 72.8721 34.0852   2
   8   1   9 58.8496 26.3460   2
   8  -1   9 12.4736 27.7423   2
  -8   2  -7 1318.08 99.2529   4
   8  -2  -2 137.465 38.8329   2
   8   2  -2 164.373 27.2956   3
   8  -2  -1 2200.19 87.0808   3
   8   2  -1 2046.42 94.4702   3
   8  -2  -1 2223.30 142.638   2
   8  -2   0 51.8572 28.7295   2
   8  -2   0 34.6842 12.9054   3
   8   2   0 80.1981 26.4258   3
   8   2   1 2184.73 88.0695   3
   8  -2   1 1988.37 65.3822   3
  -8   2   1 2149.15 79.5120   4
   8   2   1 2145.76 140.049   2
   8  -2   1 2229.64 146.334   2
   8   2   2 179.324 50.2111   2
   8  -2   2 120.958 36.3802   2
  -8   2   2 125.131 15.7537   4
   8   2   3 3938.63 195.530   2
   8  -2   3 4215.22 202.967   2
   8   2   4 145.063 43.2083   2
   8  -2   4 107.271 38.5872   2
   8   2   5 3755.18 190.060   2
   8  -2   5 3687.82 193.643   2
   8   2   6 134.516 42.0643   2
   8  -2   6 104.057 38.1222   2
   8   2   7 1210.95 102.099   2
   8  -2   7 1323.95 113.167   2
   8   2   8 277.746 47.5033   2
   8  -2   8 114.404 34.7957   2
   8   2   9 851.168 80.7357   2
   8  -2   9 944.648 88.5695   2
  -8   3  -7 45.4520 27.7970   4
  -8   3  -6 295.634 48.1948   4
  -8   3  -5 226.850 45.1555   4
   8   3  -3 178.631 31.5219   3
   8  -3  -2 21.0742 22.4391   2
   8   3  -2-21.2510 16.1048   3
   8  -3  -1 150.605 44.8821   2
   8  -3  -1 104.975 20.0925   3
   8   3  -1 146.172 27.8562   3
  -8   3  -1 116.899 25.0039   4
   8  -3   0 599.412 40.8165   3
   8   3   0 613.437 48.8534   3
   8  -3   0 615.983 78.2089   2
   8  -3   1 122.791 45.5794   2
   8   3   1 133.274 23.6528   3
  -8   3   1 134.955 19.6990   4
   8   3   2-18.2842 32.0283   2
   8  -3   2 12.4718 27.4148   2
  -8   3   2 2.55386 5.31416   4
   8   3   3 167.733 49.0784   2
   8  -3   3 222.042 53.5873   2
   8   3   4 673.949 80.4655   2
   8  -3   4 707.747 83.8472   2
   8   3   5 236.647 54.5398   2
   8  -3   5 320.230 61.9148   2
   8   3   6 299.257 55.8567   2
   8  -3   6 230.860 51.2089   2
   8   3   7 66.5513 32.3380   2
   8  -3   7 32.3149 29.9054   2
   8   3   8 29.1228 22.4472   2
   8  -3   8 11.6040 27.7392   2
   8   3   9 69.1034 31.9735   2
   8  -3   9 88.8762 36.4768   2
  -8   4  -7 1178.85 94.4372   4
  -8   4  -6 93.1750 31.3702   4
  -8   4  -5 2734.27 138.608   4
  -8   4  -4 32.2225 22.4175   4
  -8   4  -3 1522.71 91.5557   4
   8   4  -2 822.687 62.6388   3
  -8   4  -2 1111.77 72.3174   4
   8  -4  -2 1094.61 97.2022   2
   8  -4  -1 784.247 47.9260   3
   8   4  -1 840.836 58.2052   3
  -8   4  -1 781.096 56.1218   4
   8  -4  -1 936.289 91.7714   2
   8  -4   0 656.814 40.6464   3
   8   4   0 717.618 55.8617   3
   8  -4   0 666.564 80.5357   2
   8   4   1 715.170 53.2076   3
  -8   4   1 623.689 39.5306   4
   8  -4   1 729.975 83.2376   2
  -8   4   2 943.940 36.5372   4
   8  -4   2 920.928 93.5436   2
   8   4   3 1672.75 124.504   2
   8  -4   3 1738.53 130.344   2
   8   4   4 3.07925 26.2183   2
   8  -4   4 30.0260 28.6811   2
   8   4   5 2929.71 165.657   2
   8  -4   5 3422.06 184.753   2
   8   4   6 104.963 39.2127   2
   8  -4   6 115.891 37.9688   2
   8   4   7 1427.23 108.739   2
   8  -4   7 1439.91 117.016   2
   8   4   8-11.2371 21.8584   2
   8  -4   8-0.77095 27.2964   2
   8  -4   9 946.857 90.4850   2
  -8   5  -7 212.274 43.9908   4
  -8   5  -6 268.905 46.7032   4
  -8   5  -5 68.1246 25.2454   4
  -8   5  -4 377.405 47.6678   4
   8  -5  -3 131.679 40.9053   2
  -8   5  -3 146.884 33.0024   4
   8  -5  -2 41.6358 29.9458   2
   8   5  -2 85.7072 24.4600   3
  -8   5  -2 84.4445 21.9937   4
   8  -5  -1 24.4871 28.4032   2
   8   5  -1 16.0040 15.3613   3
  -8   5  -1 19.1224 15.6527   4
   8   5   0 754.480 59.9369   3
   8  -5   0 851.534 88.1593   2
   8  -5   1 50.3695 24.9935   2
   8   5   1 45.1641 18.5191   3
  -8   5   1 14.1135 7.72596   4
   8  -5   2 106.811 39.4220   2
  -8   5   2 103.544 10.9315   4
   8  -5   3 162.630 45.6736   2
   8   5   4 561.758 71.4097   2
   8  -5   4 525.569 69.5683   2
   8   5   5 60.1472 33.1988   2
   8  -5   5 92.5754 43.1989   2
   8   5   6 396.962 61.4283   2
   8  -5   6 441.814 67.4219   2
   8   5   7 225.568 49.7503   2
   8  -5   7 279.503 55.6388   2
   8   5   8 146.722 42.3242   2
   8  -5   8 86.6889 37.0482   2
  -8   6  -7 1371.42 101.799   4
  -8   6  -6 273.873 46.9013   4
  -8   6  -5 2112.22 120.465   4
  -8   6  -4 304.149 44.3634   4
   8  -6  -3 2941.45 159.139   2
  -8   6  -3 2714.63 123.968   4
   8  -6  -2 159.687 44.1405   2
   8   6  -2 78.0751 23.9573   3
  -8   6  -2 91.8835 20.1682   4
   8   6  -1 1720.58 89.4952   3
  -8   6  -1 1574.98 80.9796   4
   8  -6  -1 1805.98 127.673   2
   8  -6   0 75.9804 36.4047   2
   8   6   0 74.7426 24.1721   3
   8   6   1 1762.56 90.9828   3
  -8   6   1 1688.91 64.5183   4
   8  -6   1 1571.74 121.689   2
   8  -6   2 98.1281 36.4254   2
   8  -6   3 3165.83 176.837   2
   8  -6   4 231.954 54.0144   2
   8  -6   5 2598.28 164.270   2
   8   6   6 198.625 46.1739   2
   8  -6   6 277.848 54.7042   2
   8   6   7 1270.61 101.011   2
   8  -6   7 1266.14 112.405   2
   8   6   8 113.841 37.5921   2
   8  -6   8 192.056 47.5832   2
  -8   7  -7 156.169 37.8483   4
  -8   7  -6 241.106 44.8765   4
  -8   7  -5 120.392 34.3661   4
  -8   7  -4 1320.17 89.1008   4
   8  -7  -3 274.730 56.5155   2
  -8   7  -3 114.336 30.6541   4
   8  -7  -2 347.141 56.9309   2
  -8   7  -2 419.016 43.7960   4
   8  -7  -1 119.139 40.6320   2
   8   7  -1 93.0123 25.1346   3
  -8   7  -1 124.819 24.4377   4
   8  -7   0 194.201 50.3013   2
   8   7   0 296.505 39.3854   3
   8  -7   1 99.5490 37.1537   2
   8   7   1 74.6954 23.0820   3
  -8   7   1 101.326 16.6186   4
   8  -7   2 396.723 62.7373   2
   8  -7   3 238.848 58.0352   2
   8  -7   4 1557.22 126.812   2
   8  -7   5 225.042 57.1973   2
   8  -7   6 207.951 49.2411   2
   8  -7   7 242.420 55.5667   2
  -8   8  -7 964.915 84.1766   4
  -8   8  -6 146.628 37.5315   4
  -8   8  -5 1299.10 92.5771   4
   8  -8  -4 322.835 60.6890   2
  -8   8  -4 238.662 40.1218   4
   8  -8  -3 1966.07 131.504   2
  -8   8  -3 1760.90 99.4598   4
   8  -8  -2 423.328 65.5178   2
  -8   8  -2 381.921 42.7506   4
  -8   8  -1 2947.97 113.674   4
   8  -8  -1 3213.10 171.789   2
   8  -8   0-27.6195 30.5716   2
   8   8   0 5.75116 14.2279   3
   8   8   1 3517.15 134.825   3
  -8   8   1 3524.63 98.3535   4
   8  -8   1 3215.00 177.786   2
   8  -8   2 398.779 64.0465   2
   8  -8   3 1948.18 142.055   2
   8  -8   4 427.296 69.9359   2
   8  -8   5 1456.89 123.783   2
   8  -8   6 165.625 51.5177   2
   8  -8   7 1356.32 118.271   2
  -8   9  -7 89.7802 27.4538   4
  -8   9  -6 122.843 26.7719   4
  -8   9  -5-4.08983 24.4795   4
   8  -9  -4 293.916 54.0127   2
  -8   9  -4 181.775 36.6567   4
   8  -9  -3 264.783 50.4328   2
  -8   9  -3 176.776 32.9838   4
   8  -9  -2 542.143 72.8065   2
  -8   9  -2 525.274 51.2373   4
   8  -9  -1 66.7390 36.4273   2
  -8   9  -1 112.299 24.5016   4
   8  -9   0 35.7462 32.7376   2
   8   9   0 27.3887 18.7921   3
  -8   9   0-1.28300 8.28280   4
   8  -9   1 121.878 39.6472   2
   8   9   1 149.766 34.2620   3
  -8   9   1 142.803 19.4105   4
   8  -9   2 610.427 77.7573   2
   8  -9   3 222.506 49.3615   2
   8  -9   4 202.535 51.0692   2
   8  -9   5 32.2169 37.6199   2
   8  -9   6 141.622 39.1874   2
   8  -9   7 82.4921 38.5376   2
  -8  10  -7 1337.22 97.7257   4
  -8  10  -6 79.5209 31.6947   4
  -8  10  -5 1691.94 105.454   4
   8 -10  -4 122.023 38.7894   2
  -8  10  -4 73.9209 27.1238   4
   8 -10  -3 880.940 89.4626   2
  -8  10  -3 868.145 68.7146   4
   8 -10  -2 179.130 48.2400   2
  -8  10  -2 64.4750 21.3762   4
  -8  10  -1 2358.83 100.667   4
   8 -10  -1 2591.79 156.630   2
   8 -10   0 12.9968 23.0694   2
  -8  10   0 47.2384 16.0132   4
   8  10   1 2431.52 114.453   3
   8 -10   1 2415.04 153.199   2
  -8  10   1 2432.23 81.3330   4
   8 -10   2 71.1944 36.9632   2
   8 -10   3 1073.06 103.759   2
   8 -10   4 111.256 44.7745   2
   8 -10   5 1949.64 145.356   2
   8 -10   6 37.6367 28.8313   2
  -8  11  -6 297.891 48.1992   4
  -8  11  -5 175.319 41.3970   4
   8 -11  -4 450.291 64.8466   2
  -8  11  -4 343.767 47.3097   4
   8 -11  -3 90.0745 43.4986   2
  -8  11  -3 49.2986 23.2361   4
  -8  11  -2 1047.70 72.4636   4
   8 -11  -2 1121.70 102.526   2
   8 -11  -1 384.287 64.2173   2
  -8  11  -1 349.276 38.6180   4
   8 -11   0 161.121 43.8840   2
  -8  11   0 152.465 23.6385   4
   8 -11   1 447.765 69.6947   2
  -8  11   1 344.374 29.7459   4
   8 -11   2 1073.39 106.045   2
   8 -11   3 78.6642 40.2332   2
   8 -11   4 307.575 66.3597   2
   8 -11   5 185.531 50.3554   2
   8 -11   6 277.149 57.2158   2
  -8  12  -6 194.953 39.8762   4
   8 -12  -5 1971.64 126.010   2
  -8  12  -5 1610.76 103.116   4
   8 -12  -4 123.837 41.8606   2
  -8  12  -4 115.469 34.5482   4
   8 -12  -3 1009.40 93.7378   2
  -8  12  -3 912.452 71.1414   4
   8 -12  -2 341.014 56.9207   2
  -8  12  -2 297.409 38.5891   4
  -8  12  -1 1500.43 80.5461   4
   8 -12  -1 1554.69 121.566   2
   8 -12   0 164.971 41.6043   2
  -8  12   0 198.827 27.4530   4
   8 -12   1 1569.39 126.210   2
   8 -12   2 303.444 59.0879   2
   8 -12   3 1028.34 105.313   2
   8 -12   4 175.362 52.3980   2
   8 -12   5 1821.14 139.395   2
  -8  13  -6 94.8886 30.9581   4
   8 -13  -5 414.504 64.0853   2
  -8 -13  -5 179.372 36.2738   3
  -8  13  -5 260.802 46.3254   4
   8 -13  -4 1351.60 104.611   2
  -8  13  -4 1147.04 83.9291   4
   8 -13  -3 55.9235 35.9656   2
  -8  13  -3 32.5796 20.6264   4
   8 -13  -2 1275.72 107.813   2
  -8  13  -2 1081.03 73.7073   4
   8 -13  -1 210.670 51.9156   2
  -8  13  -1 169.070 27.9068   4
   8 -13   0 51.4137 30.0893   2
  -8  13   0 64.6770 17.1157   4
   8 -13   1 304.756 61.8877   2
   8 -13   2 1186.87 111.950   2
   8 -13   3-11.0679 28.3785   2
   8 -13   4 1253.85 118.089   2
   8 -13   5 260.571 60.4120   2
  -8  14  -6 126.999 27.5194   4
  -8 -14  -5 1028.09 80.4153   3
   8 -14  -5 1419.49 102.904   2
  -8  14  -5 1082.58 85.0013   4
   8 -14  -4 288.557 57.6387   2
  -8  14  -4 169.185 35.2371   4
   8 -14  -3 669.492 78.0349   2
  -8  14  -3 512.112 53.8476   4
   8 -14  -2 168.640 42.5239   2
  -8  14  -2 195.347 31.9130   4
  -8  14  -1 1601.88 84.4265   4
   8 -14  -1 1659.73 124.047   2
   8 -14   0 113.537 35.0465   2
  -8  14   0 99.7879 19.7499   4
   8 -14   1 1815.57 136.735   2
   8 -14   2 226.536 54.2337   2
   8 -14   3 577.568 80.7884   2
   8 -14   4 191.273 54.8428   2
  -8 -15  -6 277.985 45.1681   3
  -8  15  -6 331.692 49.2777   4
  -8 -15  -5 287.860 44.2273   3
   8 -15  -5 527.370 67.1040   2
  -8  15  -5 287.541 48.9152   4
   8 -15  -4 996.052 91.9169   2
  -8  15  -4 807.432 71.1931   4
   8 -15  -3 291.915 56.0845   2
  -8  15  -3 186.943 34.0744   4
   8 -15  -2 2299.30 143.909   2
  -8  15  -2 2000.31 100.789   4
   8 -15  -1 223.002 51.0495   2
  -8  15  -1 242.428 33.0563   4
   8 -15   0 1467.98 119.387   2
   8 -15   1 238.080 56.7242   2
   8 -15   2 2343.44 159.228   2
   8 -15   3 260.927 58.5845   2
  -8 -16  -6 168.579 37.1387   3
  -8 -16  -5 488.284 59.7624   3
   8 -16  -5 793.253 74.9875   2
  -8  16  -5 582.846 62.9494   4
   8 -16  -4 114.673 39.3830   2
  -8  16  -4 27.1157 22.4585   4
   8 -16  -3 622.829 72.3210   2
  -8  16  -3 526.507 54.4178   4
   8 -16  -2-28.8275 33.3190   2
  -8  16  -2 28.5513 20.5736   4
   8 -16  -1 963.571 96.2581   2
  -8  16  -1 861.633 63.0201   4
   8 -16   0-14.4078 30.2123   2
   8 -16   1 872.107 94.9731   2
   8 -16   2 52.0104 37.3464   2
   8 -16   3 627.215 84.6330   2
  -8 -17  -6 622.571 66.4673   3
  -8 -17  -5-10.8686 20.8647   3
  -8  17  -5 31.6068 23.2105   4
   8 -17  -4 199.672 43.8710   2
  -8  17  -4 101.489 26.6336   4
   8 -17  -3-23.8825 21.0255   2
  -8  17  -3 83.5510 27.1914   4
   8 -17  -2 890.225 89.5081   2
  -8  17  -2 790.029 62.8017   4
   8 -17  -1 103.013 36.7217   2
  -8  17  -1 120.254 24.5675   4
   8 -17   0 714.636 84.5263   2
   8 -17   1 220.682 56.6853   2
   8 -17   2 813.806 94.7651   2
  -8 -18  -6-14.5848 19.2691   3
  -8 -18  -5 886.093 81.6695   3
  -8  18  -5 877.248 73.7169   4
   8 -18  -4 104.013 29.3295   2
  -8  18  -4 100.529 29.2640   4
   8 -18  -3 1733.34 118.077   2
  -8  18  -3 1539.33 92.6262   4
   8 -18  -2 140.059 37.6374   2
  -8  18  -2 202.888 34.3101   4
   8 -18  -1 903.948 90.0530   2
   8 -18   0 75.8657 40.1615   2
   8 -18   1 744.498 88.4349   2
  -8 -19  -5 254.127 47.4172   3
   8 -19  -4 302.462 49.6803   2
  -8  19  -4 211.083 38.9994   4
   8 -19  -3 189.706 40.2828   2
  -8  19  -3 173.683 32.5010   4
   8 -19  -2 836.516 85.4390   2
  -8  19  -2 728.608 62.1403   4
   8 -19  -1 78.1602 32.5247   2
   8 -19   0 677.514 83.9832   2
   8 -20  -4 6.12564 17.7713   2
  -8  20  -4 92.1387 29.5881   4
   8 -20  -3 391.929 53.9862   2
  -8  20  -3 358.278 46.4802   4
   8 -20  -2 51.0025 29.9576   2
   8 -20  -1 622.803 73.8419   2
  -8  21  -4 673.483 63.5909   4
   8 -21  -3 314.218 45.3310   2
  -8  21  -3 287.453 39.0128   4
   8 -21  -2 942.222 88.4199   2
   9   0   0 112.471 44.7635   2
   9   0   1 114.936 49.8477   2
   9   0   2 103.591 53.2994   2
   9   0   3 57.0702 40.8262   2
   9   0   4 27.6527 27.1186   2
   9   0   5-20.7148 33.3063   2
   9   0   6-1.69302 26.7045   2
   9   0   7 56.9018 36.0676   2
   9  -1   0 4394.62 214.968   2
   9   1   1 266.207 55.0740   2
   9  -1   1 285.825 58.1872   2
   9   1   2 2303.90 155.751   2
   9  -1   2 2316.91 155.088   2
   9   1   3 1029.05 105.947   2
   9  -1   3 1127.84 107.671   2
   9   1   4 1035.24 103.689   2
   9  -1   4 1142.53 111.309   2
   9   1   5 275.470 59.0098   2
   9  -1   5 305.627 61.5340   2
   9   1   6 894.628 92.2658   2
   9  -1   6 1051.37 102.984   2
   9   1   7 505.497 69.6248   2
   9  -1   7 434.394 67.8664   2
  -9   2  -6 82.8763 25.7347   4
   9  -2  -1 133.304 39.2580   2
  -9   2  -1 89.0538 22.5657   4
   9  -2   0 320.084 59.7467   2
  -9   2   0 377.910 36.7222   4
   9  -2   1 106.776 45.9935   2
   9   2   2 470.186 76.7232   2
   9  -2   2 367.487 66.3953   2
   9   2   3 405.975 68.1368   2
   9  -2   3 391.327 71.9672   2
   9   2   4 97.0884 40.0604   2
   9  -2   4 114.748 40.0104   2
   9   2   5 110.649 41.4073   2
   9  -2   5 76.9811 41.4470   2
   9   2   6 79.4831 35.0844   2
   9  -2   6 126.831 45.4749   2
   9   2   7 17.3306 30.9654   2
  -9   3  -6 491.386 58.5774   4
  -9   3  -5 60.6897 22.8316   4
  -9   3  -4 1515.70 95.6354   4
  -9   3  -3 1014.92 74.5958   4
  -9   3  -2 1482.86 85.4134   4
  -9   3  -1 955.374 62.4902   4
   9  -3  -1 992.621 100.527   2
   9  -3   0 90.3755 38.1321   2
  -9   3   0 35.8567 13.5142   4
   9  -3   1 908.991 98.5992   2
   9  -3   2 1676.57 134.617   2
   9   3   3 1185.37 110.469   2
   9  -3   3 1278.22 117.931   2
   9   3   4 1870.73 138.307   2
   9  -3   4 1932.97 143.369   2
   9   3   5 117.758 46.5296   2
   9  -3   5 39.6162 32.6835   2
   9   3   6 709.180 84.6172   2
   9  -3   6 698.466 86.2053   2
   9   3   7 301.241 57.1460   2
   9   3   8 2660.31 150.526   2
  -9   4  -6 36.5983 23.5851   4
  -9   4  -5-10.5271 18.3097   4
  -9   4  -4 229.388 39.4704   4
  -9   4  -3 118.011 28.1292   4
   9  -4  -2 103.720 44.2951   2
  -9   4  -2 26.3285 17.9490   4
   9  -4  -1 50.4694 34.2843   2
  -9   4  -1 46.0146 15.5045   4
   9  -4   0-7.60882 28.5755   2
  -9   4   0 16.2870 10.1786   4
   9  -4   1 127.650 46.6766   2
   9  -4   2 50.4264 38.5793   2
   9  -4   3 153.159 52.4041   2
   9   4   4 303.995 61.2922   2
   9  -4   4 325.114 67.3911   2
   9   4   5 54.2036 36.0629   2
   9  -4   5 12.7018 34.4608   2
   9   4   6 59.4025 39.2645   2
   9  -4   6 47.9168 34.8098   2
   9   4   7 152.084 43.4325   2
   9   4   8 166.869 50.6408   2
  -9   5  -6 886.492 78.1659   4
  -9   5  -5-19.4983 20.3448   4
  -9   5  -4 1752.94 101.587   4
  -9   5  -3 177.347 32.6822   4
   9  -5  -2 3263.68 179.113   2
  -9   5  -2 2895.80 121.024   4
   9  -5  -1 149.862 49.6992   2
  -9   5  -1 198.497 28.8066   4
  -9   5   0 1714.08 75.1274   4
   9  -5   0 1960.99 141.529   2
   9  -5   1 182.976 44.8665   2
   9  -5   2 3268.72 188.778   2
   9  -5   3 259.575 59.4304   2
   9  -5   4 1878.65 144.347   2
   9  -5   5 86.4434 43.0473   2
   9   5   6 1191.40 104.163   2
   9   5   7 253.934 51.1907   2
   9   5   8 2037.09 125.593   2
  -9   6  -6-13.8731 18.9319   4
  -9   6  -5 86.2443 23.2762   4
  -9   6  -4 195.441 34.5663   4
   9  -6  -3-4.46747 28.5322   2
  -9   6  -3-4.52537 16.6124   4
   9  -6  -2 121.870 49.6015   2
  -9   6  -2 8.60553 14.3586   4
   9  -6  -1 368.518 62.5523   2
  -9   6  -1 296.768 35.5211   4
   9  -6   0 199.494 53.2387   2
  -9   6   0 239.733 27.2472   4
   9  -6   1 369.621 67.4826   2
   9  -6   2 56.4752 41.4142   2
   9  -6   3 22.7840 29.6142   2
   9  -6   4 344.500 67.6268   2
   9  -6   5 130.444 44.2523   2
  -9   7  -6 618.817 64.3144   4
  -9   7  -5 69.4810 25.4637   4
  -9   7  -4 1329.52 88.8168   4
   9  -7  -3 359.454 63.4834   2
  -9   7  -3 269.855 38.5421   4
   9  -7  -2 3277.17 180.595   2
  -9   7  -2 2835.69 117.301   4
   9  -7  -1 186.854 50.3529   2
  -9   7  -1 157.567 25.7121   4
   9  -7   0 2737.65 170.719   2
   9  -7   1 246.258 52.9920   2
   9  -7   2 3068.66 183.181   2
   9  -7   3 278.974 58.3771   2
   9  -7   4 1671.44 135.307   2
  -9   8  -6 2.52468 18.3499   4
  -9   8  -5 43.9402 21.8694   4
  -9   8  -4 21.3270 19.5765   4
   9  -8  -3 563.203 75.5646   2
  -9   8  -3 388.266 46.1636   4
   9  -8  -2 98.1475 38.4083   2
  -9   8  -2 151.631 28.8758   4
   9  -8  -1 935.703 97.5023   2
  -9   8  -1 798.544 54.8356   4
   9  -8   0 24.2115 36.5802   2
   9  -8   1 953.962 101.346   2
   9  -8   2 38.2427 31.1298   2
   9  -8   3 558.139 77.8256   2
   9  -8   4 16.6546 32.9501   2
  -9   9  -6 857.512 74.7969   4
  -9   9  -5 8.96763 16.8141   4
  -9   9  -4 1067.00 78.3731   4
   9  -9  -3 287.014 56.8437   2
  -9   9  -3 258.358 37.9139   4
   9  -9  -2 3512.83 185.444   2
  -9   9  -2 3136.75 123.278   4
   9  -9  -1 184.873 47.2524   2
  -9   9  -1 152.525 25.8277   4
   9  -9   0 3145.88 182.845   2
   9  -9   1 223.896 50.7756   2
   9  -9   2 3157.91 186.729   2
   9  -9   3 427.847 70.5997   2
  -9  10  -6 40.0345 23.9060   4
  -9  10  -5 70.3807 25.3724   4
   9 -10  -4 403.667 61.3294   2
  -9  10  -4 284.620 42.3086   4
   9 -10  -3 603.625 75.4915   2
  -9  10  -3 586.445 54.7243   4
   9 -10  -2 104.107 43.5611   2
  -9  10  -2 110.171 26.5451   4
   9 -10  -1 919.904 94.9040   2
  -9  10  -1 822.346 55.7731   4
   9 -10   0-47.7883 36.0352   2
   9 -10   1 884.295 95.7955   2
   9 -10   2 204.047 57.9836   2
   9 -10   3 703.270 89.2194   2
  -9  11  -5 30.9600 21.2800   4
   9 -11  -4 1414.81 109.047   2
  -9  11  -4 1113.54 78.7484   4
   9 -11  -3 312.739 55.7065   2
  -9  11  -3 237.382 39.2660   4
   9 -11  -2 464.121 64.9448   2
  -9  11  -2 484.565 47.8693   4
   9 -11  -1 746.778 86.0463   2
   9 -11   0 700.541 83.1804   2
   9 -11   1 775.359 92.6962   2
   9 -11   2 638.053 85.7629   2
  -9  12  -5 240.480 39.6750   4
   9 -12  -4 36.6973 34.8802   2
  -9  12  -4 54.7200 22.3350   4
   9 -12  -3 374.597 61.4835   2
  -9  12  -3 293.586 37.4328   4
   9 -12  -2 227.170 50.2415   2
  -9  12  -2 272.488 35.3554   4
   9 -12  -1 878.344 93.0141   2
   9 -12   0 995.135 102.590   2
   9 -12   1 665.300 86.1040   2
  -9  13  -5 30.9765 18.9054   4
   9 -13  -4 725.356 79.5747   2
  -9  13  -4 643.144 60.3703   4
   9 -13  -3 100.097 38.9532   2
  -9  13  -3 34.1218 20.8715   4
   9 -13  -2 624.547 77.9354   2
  -9  13  -2 487.510 48.2219   4
   9 -13  -1 298.044 55.8637   2
   9 -13   0 339.969 62.9961   2
   9 -13   1 373.865 67.2347   2
   9 -14  -5 400.850 58.2315   2
  -9  14  -5 260.102 42.8126   4
   9 -14  -4 146.900 42.4598   2
  -9  14  -4 44.1304 22.2695   4
   9 -14  -3 550.300 71.2682   2
  -9  14  -3 476.120 48.7481   4
   9 -14  -2 296.699 53.3552   2
   9 -14  -1 1200.64 107.954   2
   9 -14   0 847.437 91.5595   2
  -9  15  -5 70.3452 17.5093   4
   9 -15  -4 487.868 63.7794   2
  -9  15  -4 325.011 42.3443   4
   9 -15  -3 43.2950 26.6222   2
  -9  15  -3-1.05856 18.4363   4
   9 -15  -2 710.160 83.3874   2
   9 -16  -4 204.016 45.8754   2
  -9  16  -4 169.823 34.3872   4
  -9  17  -4 424.503 48.8627   4
 -10   1  -5 112.298 27.0254   4
 -10   1  -2 521.954 49.8303   4
 -10   2  -5 1022.50 79.2246   4
 -10   2  -4 581.239 58.0936   4
 -10   2  -3 1128.25 76.3422   4
 -10   2  -2 377.848 41.8626   4
 -10   3  -5 4.20959 17.9102   4
 -10   3  -4 6.49426 16.6530   4
 -10   3  -3 406.544 44.3842   4
 -10   3  -2 28.0175 16.9132   4
 -10   4  -5 715.969 63.4093   4
 -10   4  -4 432.864 47.8549   4
 -10   4  -3 1169.94 76.4247   4
 -10   5  -5 17.6622 18.4872   4
 -10   5  -4-0.49720 17.1299   4
 -10   5  -3 197.257 33.0440   4
 -10   6  -5 413.699 50.4303   4
 -10   6  -4 325.858 43.1759   4
 -10   6  -3 1289.22 78.8337   4
 -10   7  -5 20.9095 16.6427   4
 -10   7  -4 143.461 30.3628   4
 -10   8  -5 697.681 62.6580   4
 -10   8  -4 317.057 41.4975   4
 -10   9  -5 119.133 31.2456   4
 -10   9  -4 229.069 34.5990   4
   0   0   0    0.00    0.00   0
TITL PN564 in Pna2(1)
REM Pna2(1) (#33, found as Pn2(1)a in a-cb setting)
CELL 0.71073   8.306757  24.327997  10.137034  90.0000  90.0000  90.0000
ZERR    6.00   0.000855   0.001873   0.000916   0.0000   0.0000   0.0000
LATT -1
SYMM -x,-y, z+1/2
SYMM  x+1/2,-y+1/2, z
SYMM -x+1/2, y+1/2, z+1/2
SFAC C H N O S Cu Zn
UNIT 60.00 120.00 12.00 12.00 12.00 6.00 6.00
TREF
HKLF 4
END
;
_shelx_hkl_checksum     15934
_shelx_res_file
;
TITL PN564 in Pna21 #33
    pn564.res
    created by SHELXL-2018/1 at 11:58:45 on 09-Oct-2021
REM reset to Pna21 #33
CELL 0.71073 8.306757 24.327997 10.137034 90 90 90
ZERR 4 0.000855 0.001873 0.000916 0 0 0
LATT -1
SYMM -X,-Y,0.5+Z
SYMM 0.5-X,0.5+Y,0.5+Z
SYMM 0.5+X,0.5-Y,+Z
SFAC C H Cu N O
UNIT 80 104 4 8 24
EQIV $1 2-X,1-Y,0.5+Z
EQIV $2 1-X,1-Y,0.5+Z
EQIV $3 1-X,1-Y,-0.5+Z
L.S. 12
PLAN  1
HTAB O3 O5_$1
HTAB O6 O1_$2
HTAB N2 O6_$3
BOND
fmap 2
acta 52
MORE -1
CONF
BOND $H
OMIT 0 12 0
OMIT 6 1 1
REM <olex2.extras>
REM <HklSrc "%.\\PN564.hkl">
REM </olex2.extras>
WGHT    0.046600    0.217100
FVAR       1.20288
CU1   3    0.715963    0.507060    0.411670    11.00000    0.01244    0.01677 =
         0.01119    0.00022   -0.00305    0.00087
O1    5    0.384610    0.376040    0.253162    11.00000    0.03297    0.02031 =
         0.02705    0.00383   -0.01552   -0.00592
O2    5    0.589833    0.444650    0.355617    11.00000    0.02227    0.01695 =
         0.01908    0.00346   -0.00839    0.00156
O3    5    0.841765    0.478879    0.801311    11.00000    0.01914    0.05626 =
         0.01545    0.00352   -0.00013    0.00595
AFIX 147
H3    2    0.910708    0.461250    0.840828    11.00000   -1.50000
AFIX   0
O4    5    1.072514    0.636554    0.505731    11.00000    0.01670    0.02368 =
         0.02543   -0.00157   -0.00793   -0.00125
O5    5    0.875476    0.564190    0.401614    11.00000    0.01330    0.01722 =
         0.02236    0.00178   -0.00228    0.00134
O6    5    0.541124    0.526129    0.598535    11.00000    0.01478    0.02606 =
         0.01517   -0.00249   -0.00133    0.00160
H6    2    0.567288    0.546630    0.649244    11.00000   -1.50000
N1    4    0.865143    0.460652    0.517841    11.00000    0.00908    0.02649 =
         0.01069    0.00054   -0.00090    0.00142
N2    4    0.548964    0.555377    0.322651    11.00000    0.01234    0.01990 =
         0.01430   -0.00137   -0.00281   -0.00194
AFIX  13
H2    2    0.475620    0.530360    0.276506    11.00000   -1.20000
AFIX   0
C1    1    0.269952    0.339565    0.195814    11.00000    0.04731    0.03241 =
         0.04859    0.00642   -0.02893   -0.01665
AFIX 137
H1A   2    0.200504    0.359757    0.137664    11.00000   -1.50000
H1B   2    0.206937    0.322833    0.264295    11.00000   -1.50000
H1C   2    0.325208    0.311543    0.146868    11.00000   -1.50000
AFIX   0
C2    1    0.498617    0.353563    0.336546    11.00000    0.02394    0.02211 =
         0.01264    0.00244   -0.00131    0.00196
C3    1    0.508716    0.298397    0.367456    11.00000    0.03035    0.01926 =
         0.02386   -0.00180   -0.00036   -0.00263
AFIX  43
H3A   2    0.434851    0.273654    0.332428    11.00000   -1.20000
AFIX   0
C4    1    0.630314    0.279942    0.451526    11.00000    0.03692    0.01805 =
         0.03602    0.00659   -0.00209    0.00616
AFIX  43
H4    2    0.636593    0.242899    0.473592    11.00000   -1.20000
AFIX   0
C5    1    0.739668    0.316051    0.501244    11.00000    0.02794    0.02341 =
         0.02528    0.00622   -0.00335    0.00926
AFIX  43
H5    2    0.821347    0.303071    0.555711    11.00000   -1.20000
AFIX   0
C6    1    0.732120    0.373155    0.471960    11.00000    0.01931    0.02260 =
         0.01425    0.00187    0.00159    0.00487
C7    1    0.608734    0.392891    0.387844    11.00000    0.01874    0.01682 =
         0.01089    0.00241    0.00268    0.00155
C8    1    0.850393    0.408360    0.531638    11.00000    0.01332    0.02896 =
         0.01307    0.00462   -0.00003    0.00954
AFIX  43
H8    2    0.924904    0.391349    0.586611    11.00000   -1.20000
AFIX   0
C9    1    0.990602    0.487387    0.596979    11.00000    0.01381    0.03297 =
         0.01567    0.00741   -0.00484   -0.00095
AFIX  23
H9A   2    1.048384    0.513686    0.542842    11.00000   -1.20000
H9B   2    1.066860    0.460018    0.627594    11.00000   -1.20000
AFIX   0
C10   1    0.917317    0.516478    0.713807    11.00000    0.02380    0.02715 =
         0.02278   -0.00194   -0.00994    0.00118
AFIX  23
H10A  2    1.000746    0.536379    0.760726    11.00000   -1.20000
H10B  2    0.838544    0.542958    0.682967    11.00000   -1.20000
AFIX   0
C11   1    1.163395    0.676431    0.576808    11.00000    0.02896    0.02885 =
         0.03493   -0.00422   -0.01090   -0.00514
AFIX 137
H11A  2    1.234707    0.695184    0.517408    11.00000   -1.50000
H11B  2    1.225148    0.658469    0.644258    11.00000   -1.50000
H11C  2    1.091562    0.702508    0.616645    11.00000   -1.50000
AFIX   0
C12   1    0.963526    0.656172    0.414575    11.00000    0.01343    0.02154 =
         0.01908   -0.00008    0.00074    0.00219
C13   1    0.953965    0.710945    0.375782    11.00000    0.02053    0.02052 =
         0.03314    0.00131    0.00233   -0.00405
AFIX  43
H13   2    1.025083    0.736751    0.410207    11.00000   -1.20000
AFIX   0
C14   1    0.837279    0.726765    0.285184    11.00000    0.02701    0.02198 =
         0.03911    0.01258    0.00119    0.00111
AFIX  43
H14   2    0.832475    0.763044    0.256536    11.00000   -1.20000
AFIX   0
C15   1    0.728477    0.688720    0.237634    11.00000    0.02171    0.02743 =
         0.02549    0.00914   -0.00274    0.00352
AFIX  43
H15   2    0.648537    0.699987    0.179372    11.00000   -1.20000
AFIX   0
C16   1    0.736437    0.633567    0.275569    11.00000    0.01519    0.02311 =
         0.01316    0.00212    0.00225    0.00184
C17   1    0.855990    0.616193    0.363876    11.00000    0.01444    0.01837 =
         0.01386    0.00382    0.00535    0.00299
C18   1    0.616743    0.592542    0.219744    11.00000    0.01786    0.02645 =
         0.01295    0.00261   -0.00179    0.00307
AFIX  23
H18A  2    0.529395    0.612378    0.177709    11.00000   -1.20000
H18B  2    0.669693    0.570550    0.152753    11.00000   -1.20000
AFIX   0
C19   1    0.449930    0.585014    0.420449    11.00000    0.01365    0.02209 =
         0.02449   -0.00194    0.00186    0.00136
AFIX  23
H19A  2    0.354505    0.599835    0.378298    11.00000   -1.20000
H19B  2    0.510825    0.615315    0.457572    11.00000   -1.20000
AFIX   0
C20   1    0.401865    0.545195    0.528878    11.00000    0.01260    0.03016 =
         0.02324    0.00373    0.00086    0.00162
AFIX  23
H20A  2    0.329361    0.563357    0.589924    11.00000   -1.20000
H20B  2    0.345529    0.514124    0.490604    11.00000   -1.20000
AFIX   0
HKLF 4
REM  PN564 in Pna21 #33
REM R1 =  0.0322 for    3539 Fo > 4sig(Fo)  and  0.0363 for all    3777 data
REM    268 parameters refined using      1 restraints
END
WGHT      0.0466      0.2171
REM Highest difference peak  0.311,  deepest hole -0.381,  1-sigma level  0.057
Q1    1   0.5965  0.4792  0.3683  11.00000  0.05    0.31
;
_shelx_res_checksum     47351
_SHELXL_version_number     '2018/1'
