# Supplementary material for: A bis-chelate o-vanillin-2-ethano­lamine copper(II) complex bearing both imine and amine forms of the ligand
Source: Acta Crystallogr E Crystallogr Commun. 2021 Nov 9;77(Pt 12):1272–5. doi: 10.1107/S205698902101166X (PMC8647731; doi:10.1107/S205698902101166X)
Supplement: Supplementary file 2 [file e-77-01272-Isup2.hkl]

data_I                                                                          
_shelx_title ' PN564 in Pna21 No33' 
_shelx_refln_list_code          4                                               
_shelx_F_calc_maximum      223.79                                               
_exptl_crystal_F_000       948.00                                               
_reflns_d_resolution_high  0.7369                                               
                                                                                
loop_                                                                           
 _space_group_symop_operation_xyz                                               
 'x, y, z'                                                                      
 '-x, -y, z+1/2'                                                                
 '-x+1/2, y+1/2, z+1/2'                                                         
 'x+1/2, -y+1/2, z'                                                             
                                                                                
_cell_length_a     8.3068                                                       
_cell_length_b    24.3280                                                       
_cell_length_c    10.1370                                                       
_cell_angle_alpha  90.000                                                       
_cell_angle_beta   90.000                                                       
_cell_angle_gamma  90.000                                                       
                                                                                
_shelx_F_squared_multiplier     1.000                                           
                                                                                
loop_                                                                           
 _refln_index_h                                                                 
 _refln_index_k                                                                 
 _refln_index_l                                                                 
 _refln_F_squared_calc                                                          
 _refln_F_squared_meas                                                          
 _refln_F_squared_sigma                                                         
 _refln_observed_status                                                         
   0   1 -13         32.41         20.44        13.64 o                         
   1   1 -13        679.40        681.90        28.03 o                         
   1   2 -13         94.80        125.74        26.59 o                         
   2   2 -13         77.99         78.88        22.32 o                         
   3   2 -13          9.01         -3.82        14.53 o                         
   0   3 -13         37.56         10.22        14.20 o                         
   1   3 -13       1376.57       1336.24        40.83 o                         
   2   3 -13         36.41         -7.98        17.62 o                         
   3   3 -13        309.88        274.88        38.91 o                         
   1   4 -13         61.00         73.08        17.08 o                         
   2   4 -13        138.45        134.22        27.26 o                         
   0   5 -13        643.92        619.26        36.83 o                         
   1   5 -13       1358.51       1267.79        45.64 o                         
   2   5 -13         23.71        -16.96        19.20 o                         
   1   6 -13         26.09         10.56        20.94 o                         
   0   7 -13        938.67        881.79        46.10 o                         
   1   7 -13        961.48        924.07        47.16 o                         
   1   8 -13        207.25        152.39        30.20 o                         
   1   9 -13        311.34        348.04        42.09 o                         
   0   0 -12       1086.60       1010.85        70.54 o                         
   2   0 -12        784.91        766.70        34.28 o                         
   4   0 -12       1113.53       1088.75        72.99 o                         
   1   1 -12        155.05        135.88        11.34 o                         
   2   1 -12        129.88        120.81        13.29 o                         
   3   1 -12        460.43        438.53        23.74 o                         
   4   1 -12          0.82         30.07        17.50 o                         
   5   1 -12        851.06        863.84        66.78 o                         
   0   2 -12       1016.62       1045.57        41.48 o                         
   1   2 -12         10.18         -1.52         5.81 o                         
   2   2 -12        742.19        728.61        26.14 o                         
   3   2 -12        216.33        219.87        25.61 o                         
   4   2 -12        577.05        636.31        56.99 o                         
   5   2 -12          1.20         44.89        20.52 o                         
   1   3 -12        148.29        122.75        11.88 o                         
   2   3 -12         13.99         33.08         8.84 o                         
   3   3 -12        333.24        314.85        29.60 o                         
   4   3 -12         47.70         40.62        20.79 o                         
   5   3 -12        818.58        905.68        69.83 o                         
   0   4 -12        547.26        514.16        29.90 o                         
   1   4 -12        345.73        333.17        18.40 o                         
   2   4 -12       1999.16       1926.39        49.95 o                         
   3   4 -12        124.33         94.21        26.79 o                         
   4   4 -12        442.06        522.23        53.95 o                         
   1   5 -12         84.93         80.75        10.41 o                         
   2   5 -12         21.61         33.84        10.26 o                         
   3   5 -12        447.15        442.10        49.85 o                         
   4   5 -12         20.74         17.42        20.11 o                         
   0   6 -12       1859.51       1796.88        55.88 o                         
   1   6 -12        601.90        586.23        26.81 o                         
   2   6 -12       1053.48       1039.44        42.28 o                         
   3   6 -12          6.92         -3.59        18.59 o                         
   1   7 -12         71.81         69.10        10.74 o                         
   2   7 -12         30.27         33.16        11.78 o                         
   3   7 -12        428.87        502.89        54.51 o                         
   0   8 -12        423.82        418.08        35.72 o                         
   1   8 -12         98.75         89.95        10.89 o                         
   2   8 -12        289.02        289.53        28.35 o                         
   1   9 -12        250.05        219.11        18.30 o                         
   2   9 -12        288.30        284.40        27.56 o                         
   0  10 -12        536.99        483.37        52.73 o                         
   1  10 -12        321.48        322.46        31.08 o                         
   2  10 -12       1692.14       1541.97        85.70 o                         
   1  11 -12         85.77         99.05        25.42 o                         
   2  11 -12        284.36        217.93        33.75 o                         
   0  12 -12       1478.49       1354.62        87.33 o                         
   1  12 -12        187.94        143.81        29.95 o                         
   2  12 -12        391.30        419.59        46.46 o                         
   1  13 -12         34.63         57.63        20.79 o                         
   2  13 -12         30.59        -10.58        14.09 o                         
   2  14 -12        176.90        175.94        31.08 o                         
   2   0 -11       1321.88       1274.62        45.25 o                         
   4   0 -11        775.15        774.23        46.20 o                         
   6   0 -11       1046.05       1055.54        74.22 o                         
   0   1 -11        269.12        236.46        17.31 o                         
   1   1 -11       1351.05       1275.90        32.02 o                         
   2   1 -11         91.94         86.07         9.53 o                         
   3   1 -11        645.09        641.13        24.58 o                         
   4   1 -11        119.49        121.61        13.91 o                         
   5   1 -11        477.27        477.00        35.72 o                         
   6   1 -11        127.57        191.28        27.14 o                         
   1   2 -11         66.30         62.31         8.61 o                         
   2   2 -11        503.53        522.79        20.15 o                         
   3   2 -11        160.73        145.25        13.88 o                         
   4   2 -11        411.01        420.08        36.11 o                         
   5   2 -11          2.88        -15.95        16.70 o                         
   6   2 -11        967.40        933.51        71.63 o                         
   0   3 -11        477.33        426.28        26.90 o                         
   1   3 -11       1989.46       1906.86        39.26 o                         
   2   3 -11         31.55         34.37         7.83 o                         
   3   3 -11        534.78        577.51        26.90 o                         
   4   3 -11        123.21        114.61        16.22 o                         
   5   3 -11        285.53        278.10        26.76 o                         
   6   3 -11        114.08        103.28        24.17 o                         
   1   4 -11        320.70        312.60        17.45 o                         
   2   4 -11        159.11        167.47        14.32 o                         
   3   4 -11         35.93         63.76        11.06 o                         
   4   4 -11        421.13        434.80        27.24 o                         
   5   4 -11          7.00         33.42        19.34 o                         
   0   5 -11        479.45        430.57        36.22 o                         
   1   5 -11       2161.50       2140.18        41.58 o                         
   2   5 -11        171.30        153.49        12.31 o                         
   3   5 -11       1451.93       1406.27        48.61 o                         
   4   5 -11         80.52         59.85        17.41 o                         
   5   5 -11        790.84        809.43        67.40 o                         
   1   6 -11        834.26        801.12        28.91 o                         
   2   6 -11        323.93        345.40        20.51 o                         
   3   6 -11        127.99        133.59        16.85 o                         
   4   6 -11        551.30        590.68        57.85 o                         
   5   6 -11        126.45        190.27        33.36 o                         
   0   7 -11        428.79        379.44        33.32 o                         
   1   7 -11        720.58        731.77        32.88 o                         
   2   7 -11         57.84         65.70        10.76 o                         
   3   7 -11        560.21        580.41        31.50 o                         
   4   7 -11        121.42        153.35        31.01 o                         
   1   8 -11         41.61         48.36        18.36 o                         
   2   8 -11        692.07        688.79        28.75 o                         
   3   8 -11        142.48        139.55        16.56 o                         
   4   8 -11        379.39        403.71        50.35 o                         
   0   9 -11         16.52         16.04        12.45 o                         
   1   9 -11        355.59        346.05        24.12 o                         
   2   9 -11        120.87        124.43        17.10 o                         
   3   9 -11        850.09        864.60        39.00 o                         
   4   9 -11        123.28        150.12        33.51 o                         
   5   9 -11        119.40        123.62        23.92 o                         
   1  10 -11        193.27        197.19        18.83 o                         
   2  10 -11        646.41        617.54        34.56 o                         
   3  10 -11        183.32        179.39        19.05 o                         
   5  10 -11        140.95        109.97        25.21 o                         
   0  11 -11         42.99         23.78        13.37 o                         
   1  11 -11       1832.79       1805.15        52.88 o                         
   2  11 -11        331.70        325.90        25.49 o                         
   3  11 -11        979.79        965.90        50.27 o                         
   5  11 -11        367.18        343.69        42.13 o                         
   1  12 -11        388.66        373.08        25.08 o                         
   2  12 -11        145.22        141.45        18.44 o                         
   4  12 -11        947.72        825.15        66.77 o                         
   5  12 -11        210.24        149.03        27.71 o                         
   0  13 -11        225.23        259.94        29.40 o                         
   1  13 -11        557.75        579.97        30.22 o                         
   2  13 -11        732.45        702.87        60.37 o                         
   4  13 -11        133.44         83.86        25.96 o                         
   5  13 -11         74.31        107.33        28.60 o                         
   1  14 -11         11.04         17.94        27.29 o                         
   2  14 -11        281.94        199.06        34.96 o                         
   4  14 -11        201.80        194.86        33.89 o                         
   0  15 -11        568.75        555.75        58.76 o                         
   1  15 -11        390.31        339.40        44.71 o                         
   2  15 -11        434.90        427.62        50.10 o                         
   1  16 -11         53.76         19.60        15.48 o                         
   0   0 -10       5021.96       4776.23       109.75 o                         
   2   0 -10        696.99        678.57        31.68 o                         
   4   0 -10        605.88        701.05        61.97 o                         
   6   0 -10        167.91        171.33        31.57 o                         
   1   1 -10        195.03        185.64        12.16 o                         
   2   1 -10        143.14        128.74        11.07 o                         
   3   1 -10        219.08        206.83        13.46 o                         
   4   1 -10          6.33         18.11        10.20 o                         
   5   1 -10       1364.91       1434.96        67.28 o                         
   6   1 -10          9.66         17.16        21.23 o                         
   0   2 -10       6315.07       5942.83        88.28 o                         
   1   2 -10          3.87         -1.22         6.12 o                         
   2   2 -10        790.25        800.37        26.17 o                         
   3   2 -10         12.73          4.38         5.55 o                         
   4   2 -10        400.77        400.53        37.58 o                         
   5   2 -10         96.05         93.16        15.28 o                         
   6   2 -10          4.69          3.61        10.60 o                         
   1   3 -10        154.53        136.31        10.91 o                         
   2   3 -10        205.26        204.59        14.09 o                         
   3   3 -10         74.46         78.90         8.62 o                         
   4   3 -10         36.68         26.04         9.65 o                         
   5   3 -10       1318.43       1404.36        70.01 o                         
   6   3 -10        222.11        186.29        24.42 o                         
   0   4 -10       3657.64       3463.41        96.94 o                         
   1   4 -10        185.88        165.36        11.46 o                         
   2   4 -10       2485.73       2524.49        47.71 o                         
   3   4 -10          3.35          2.56         5.28 o                         
   4   4 -10        544.99        551.22        36.62 o                         
   5   4 -10        221.91        228.79        21.79 o                         
   6   4 -10        277.93        318.01        29.14 o                         
   1   5 -10         12.22          8.78         6.14 o                         
   2   5 -10        250.64        247.64        15.16 o                         
   3   5 -10        703.57        686.49        23.31 o                         
   4   5 -10         38.27         38.91        10.41 o                         
   5   5 -10       1029.91       1112.99        56.61 o                         
   6   5 -10        118.39        115.10        26.97 o                         
   0   6 -10       3029.33       2969.89        90.71 o                         
   1   6 -10        337.42        362.16        18.24 o                         
   2   6 -10       1118.16       1111.90        30.55 o                         
   3   6 -10        564.64        589.93        21.34 o                         
   4   6 -10        937.67        935.26        39.07 o                         
   5   6 -10         77.81        102.29        12.64 o                         
   6   6 -10        119.42         56.80        24.85 o                         
   1   7 -10         24.13         23.13         9.31 o                         
   2   7 -10        394.84        406.21        18.22 o                         
   3   7 -10        881.89        909.16        29.99 o                         
   4   7 -10          5.40         26.68        13.58 o                         
   5   7 -10        714.90        657.09        61.81 o                         
   6   7 -10        224.41        246.06        38.66 o                         
   0   8 -10       1411.15       1376.85        62.98 o                         
   1   8 -10        127.22        134.31        14.56 o                         
   2   8 -10        375.62        363.61        19.46 o                         
   3   8 -10         60.75         33.84        20.95 o                         
   4   8 -10        687.45        678.41        45.58 o                         
   5   8 -10        599.57        550.90        37.42 o                         
   1   9 -10        135.30        133.27        14.89 o                         
   2   9 -10        327.71        317.38        24.86 o                         
   3   9 -10        647.98        639.20        34.26 o                         
   4   9 -10        163.09        186.88        31.06 o                         
   5   9 -10        388.19        416.09        33.43 o                         
   0  10 -10        895.84        864.66        51.18 o                         
   1  10 -10         30.47         24.99         9.21 o                         
   2  10 -10       1768.52       1747.57        58.21 o                         
   3  10 -10        635.69        586.38        32.86 o                         
   4  10 -10        428.40        419.97        36.44 o                         
   5  10 -10        496.22        439.85        45.43 o                         
   1  11 -10        511.48        511.44        28.36 o                         
   2  11 -10        378.79        389.85        27.91 o                         
   3  11 -10       1008.66        969.88        42.38 o                         
   4  11 -10        263.88        263.83        29.68 o                         
   5  11 -10        342.18        265.70        38.53 o                         
   0  12 -10       3506.01       3468.68       106.03 o                         
   1  12 -10        342.33        318.99        23.09 o                         
   2  12 -10        789.69        776.06        38.94 o                         
   3  12 -10        282.18        279.44        30.20 o                         
   4  12 -10        601.69        558.24        61.65 o                         
   5  12 -10        281.06        268.18        38.67 o                         
   1  13 -10        109.82         83.61        12.64 o                         
   2  13 -10         21.10         33.88        11.94 o                         
   3  13 -10        397.61        399.17        36.77 o                         
   4  13 -10        705.60        674.29        62.30 o                         
   5  13 -10        440.63        360.93        44.04 o                         
   0  14 -10        594.01        563.27        43.32 o                         
   1  14 -10        724.92        730.33        45.08 o                         
   2  14 -10        473.13        485.95        31.79 o                         
   3  14 -10        173.75        128.90        22.00 o                         
   4  14 -10        211.76        190.04        36.23 o                         
   5  14 -10        155.01         79.69        24.89 o                         
   1  15 -10        161.43        150.60        16.92 o                         
   2  15 -10         91.80         77.78        15.73 o                         
   4  15 -10        508.31        536.51        55.45 o                         
   5  15 -10        519.83        518.14        52.83 o                         
   0  16 -10         88.68         68.76        17.75 o                         
   1  16 -10        448.70        459.68        27.53 o                         
   2  16 -10        517.10        512.54        58.37 o                         
   3  16 -10        267.27        312.69        46.86 o                         
   4  16 -10        329.88        311.14        47.31 o                         
   5  16 -10         78.90         99.19        27.72 o                         
   1  17 -10         39.17         28.94        16.38 o                         
   3  17 -10        287.95        276.25        42.24 o                         
   0  18 -10        106.77         51.97        21.97 o                         
   1  18 -10        496.90        475.39        55.82 o                         
   2   0  -9        157.29        162.71        20.55 o                         
   4   0  -9       1199.29       1160.31        41.95 o                         
   0   1  -9        388.77        345.33        18.90 o                         
   1   1  -9       2041.08       1982.15        37.26 o                         
   2   1  -9        304.89        279.46        15.15 o                         
   3   1  -9       1586.70       1574.63        38.90 o                         
   4   1  -9         17.93         30.28         6.48 o                         
   1   2  -9        697.91        664.80        21.35 o                         
   2   2  -9        202.38        186.96        17.03 o                         
   3   2  -9        303.75        311.83        15.76 o                         
   4   2  -9       2351.29       2306.41        43.22 o                         
   5   2  -9        377.26        308.22        42.02 o                         
   6   2  -9       1900.15       1948.73       108.20 o                         
   0   3  -9        633.70        585.09        27.70 o                         
   1   3  -9       2356.57       2301.68        41.02 o                         
   2   3  -9         67.31         69.38         8.62 o                         
   3   3  -9       2848.81       2794.87        70.81 o                         
   4   3  -9        223.48        204.76        11.95 o                         
   5   3  -9        524.06        515.34        38.66 o                         
   6   3  -9        443.91        412.59        50.15 o                         
   1   4  -9        179.71        180.25        12.95 o                         
   2   4  -9        257.57        255.37        14.31 o                         
   3   4  -9         95.63        117.78        10.25 o                         
   4   4  -9       1632.73       1607.34        70.64 o                         
   5   4  -9        163.18        142.88        23.21 o                         
   6   4  -9       2340.69       2142.26       111.34 o                         
   0   5  -9        437.06        431.71        32.95 o                         
   1   5  -9       1782.54       1832.59        39.80 o                         
   2   5  -9        355.53        373.40        17.27 o                         
   3   5  -9       1656.65       1620.60        35.03 o                         
   4   5  -9        152.64        128.85        16.02 o                         
   5   5  -9        577.69        541.50        30.69 o                         
   6   5  -9         14.74         13.24        21.57 o                         
   1   6  -9        116.00        126.82        11.79 o                         
   2   6  -9       1027.60       1038.09        32.66 o                         
   3   6  -9        139.86        121.77        10.38 o                         
   4   6  -9        824.13        843.07        51.32 o                         
   5   6  -9        146.48        124.95        15.98 o                         
   6   6  -9        519.63        572.33        35.45 o                         
   0   7  -9        216.79        204.94        30.46 o                         
   1   7  -9       1464.16       1419.93        34.72 o                         
   2   7  -9         70.59         84.88        10.81 o                         
   3   7  -9        729.75        689.76        22.32 o                         
   4   7  -9        100.58        102.88        14.46 o                         
   5   7  -9        924.16        859.85        38.92 o                         
   6   7  -9         58.29         75.81        21.02 o                         
   1   8  -9        571.33        582.70        27.94 o                         
   2   8  -9       2559.44       2433.89        50.26 o                         
   3   8  -9        266.04        257.45        13.79 o                         
   4   8  -9        613.21        643.53        31.17 o                         
   5   8  -9         76.14         88.10        13.37 o                         
   6   8  -9        370.45        429.47        32.18 o                         
   0   9  -9       2215.93       2146.85        77.35 o                         
   1   9  -9       1243.90       1172.62        40.13 o                         
   2   9  -9        677.15        654.92        24.48 o                         
   3   9  -9       1080.44       1049.63        32.42 o                         
   4   9  -9        318.04        278.05        20.73 o                         
   5   9  -9        585.50        577.33        37.56 o                         
   6   9  -9        195.31        181.99        18.75 o                         
   1  10  -9         53.85         48.70        10.17 o                         
   2  10  -9       1056.45       1040.27        27.83 o                         
   3  10  -9        369.29        367.30        18.33 o                         
   4  10  -9        556.43        522.67        40.30 o                         
   5  10  -9        153.66        149.31        17.67 o                         
   6  10  -9        418.41        421.27        62.77 o                         
   0  11  -9        130.57        126.65        41.19 o                         
   1  11  -9       1771.37       1709.93        49.90 o                         
   2  11  -9        918.67        873.96        35.27 o                         
   3  11  -9        694.95        773.05        48.43 o                         
   4  11  -9        364.54        354.57        26.99 o                         
   5  11  -9        351.72        333.38        26.22 o                         
   6  11  -9         34.44          3.47        12.19 o                         
   1  12  -9         12.05         20.54        11.85 o                         
   2  12  -9         68.31         71.51        14.01 o                         
   3  12  -9        369.50        383.36        34.86 o                         
   4  12  -9        688.34        624.79        35.12 o                         
   5  12  -9        222.76        216.57        20.78 o                         
   6  12  -9        447.23        495.40        47.56 o                         
   0  13  -9        283.27        251.67        28.39 o                         
   1  13  -9       1683.64       1644.65        50.09 o                         
   2  13  -9        380.75        370.81        27.41 o                         
   3  13  -9        742.44        711.98        90.78 o                         
   4  13  -9        444.97        406.92        29.72 o                         
   5  13  -9        276.47        234.44        33.64 o                         
   6  13  -9         37.60         43.28        17.65 o                         
   1  14  -9        439.68        395.44        25.27 o                         
   2  14  -9        233.02        204.86        18.45 o                         
   3  14  -9        278.77        288.65        32.25 o                         
   4  14  -9        437.62        428.29        29.98 o                         
   5  14  -9        341.45        276.93        42.87 o                         
   6  14  -9        700.24        614.13        56.65 o                         
   0  15  -9       1971.10       1901.90        78.61 o                         
   1  15  -9        568.97        574.36        30.47 o                         
   2  15  -9        499.55        491.31        28.13 o                         
   3  15  -9        557.85        493.21        49.14 o                         
   4  15  -9        345.67        346.85        28.31 o                         
   5  15  -9        100.26         51.35        19.52 o                         
   6  15  -9        228.00        278.79        39.55 o                         
   1  16  -9         34.17         53.54        12.01 o                         
   2  16  -9        431.32        418.58        32.30 o                         
   3  16  -9          1.89         10.01        11.52 o                         
   4  16  -9        223.35        179.12        36.20 o                         
   5  16  -9        767.37        730.82        63.38 o                         
   6  16  -9        383.03        335.90        41.90 o                         
   0  17  -9       1511.37       1546.15        71.53 o                         
   1  17  -9        820.14        830.65        36.66 o                         
   2  17  -9        619.37        639.28        37.68 o                         
   3  17  -9        241.46        282.79        25.62 o                         
   4  17  -9        166.69        135.32        33.35 o                         
   5  17  -9        273.79        225.67        37.25 o                         
   6  17  -9        195.24        196.59        33.23 o                         
   1  18  -9         25.26         13.38         8.83 o                         
   2  18  -9        146.80        170.81        18.45 o                         
   3  18  -9        114.44        130.53        35.86 o                         
   4  18  -9        290.98        254.01        48.47 o                         
   5  18  -9        328.51        284.00        41.11 o                         
   0  19  -9       1162.72       1205.26        63.49 o                         
   1  19  -9        402.46        411.08        34.03 o                         
   2  19  -9        858.96        772.48        73.72 o                         
   3  19  -9        374.75        392.62        53.61 o                         
   4  19  -9        149.19        140.48        32.12 o                         
   0   0  -8       3235.29       3035.00        78.21 o                         
   2   0  -8       5091.99       5117.75       102.74 o                         
   4   0  -8        168.00        160.53        18.33 o                         
   6   0  -8        442.58        496.92        31.39 o                         
   1   1  -8        156.92        155.82        10.48 o                         
   2   1  -8         15.06         32.51         7.79 o                         
   3   1  -8        462.69        456.24        18.95 o                         
   4   1  -8        127.08        128.85        11.15 o                         
   6   1  -8         16.33          2.35         7.62 o                         
   0   2  -8       3518.26       3338.30        67.33 o                         
   1   2  -8         22.64         25.35         6.33 o                         
   2   2  -8       4906.40       4825.02        68.61 o                         
   3   2  -8        462.54        450.73        17.34 o                         
   4   2  -8        636.06        619.71        23.72 o                         
   6   2  -8         60.05         34.05        11.46 o                         
   7   2  -8         18.61         14.39        19.65 o                         
   1   3  -8        338.54        344.80        16.49 o                         
   2   3  -8         48.15         55.12         7.86 o                         
   3   3  -8        133.82        140.78        10.06 o                         
   4   3  -8        803.34        728.59        28.20 o                         
   5   3  -8       2408.91       2195.48        91.86 o                         
   6   3  -8         64.67         63.81        13.34 o                         
   7   3  -8       1480.07       1404.81        88.30 o                         
   0   4  -8       3056.27       2897.53        61.91 o                         
   1   4  -8         51.69         48.39         7.26 o                         
   2   4  -8       4945.35       4912.32        92.38 o                         
   3   4  -8        803.90        796.72        23.05 o                         
   4   4  -8        955.10        822.83        26.77 o                         
   5   4  -8         57.04         55.12        13.98 o                         
   6   4  -8         55.14         56.86        13.08 o                         
   7   4  -8        167.19        184.61        34.81 o                         
   1   5  -8        148.16        121.15        10.49 o                         
   2   5  -8        167.97        182.84        14.26 o                         
   3   5  -8        964.29        984.88        40.07 o                         
   4   5  -8        398.93        374.17        17.50 o                         
   5   5  -8        985.23       1011.96        59.77 o                         
   6   5  -8         67.46         45.76        12.12 o                         
   7   5  -8       1079.65        968.08        73.71 o                         
   0   6  -8       1102.33        999.53        48.24 o                         
   1   6  -8         62.64         48.17         7.48 o                         
   2   6  -8       3015.17       2843.58        58.09 o                         
   3   6  -8          1.43          2.54         5.37 o                         
   4   6  -8        754.27        707.62        44.84 o                         
   5   6  -8        247.99        202.29        21.80 o                         
   6   6  -8        419.78        401.41        29.54 o                         
   7   6  -8         20.43         34.54        23.61 o                         
   1   7  -8        514.30        501.87        19.56 o                         
   2   7  -8        158.12        154.95        12.36 o                         
   3   7  -8       2450.11       2427.53        76.67 o                         
   4   7  -8         97.56         91.06         8.89 o                         
   5   7  -8        670.83        638.57        40.03 o                         
   6   7  -8         95.99         94.77        16.99 o                         
   7   7  -8        541.24        540.81        53.01 o                         
   0   8  -8       1798.64       1793.28        66.76 o                         
   1   8  -8        375.10        384.65        17.48 o                         
   2   8  -8       2843.30       2689.84        69.13 o                         
   3   8  -8        343.35        329.64        22.88 o                         
   4   8  -8       1178.09       1155.89        31.71 o                         
   5   8  -8        203.71        159.74        22.70 o                         
   6   8  -8        233.27        242.90        24.96 o                         
   7   8  -8          6.81          0.46        15.46 o                         
   1   9  -8        793.57        707.55        30.10 o                         
   2   9  -8        550.04        536.67        19.83 o                         
   3   9  -8        276.24        267.24        16.07 o                         
   4   9  -8        613.79        545.42        19.17 o                         
   5   9  -8        867.57        784.65        45.18 o                         
   6   9  -8         43.19         29.76        12.12 o                         
   7   9  -8        802.67        718.88        64.30 o                         
   0  10  -8       1139.81       1164.17        55.72 o                         
   1  10  -8        571.79        595.60        27.91 o                         
   2  10  -8       1602.62       1576.57        33.64 o                         
   3  10  -8       1781.74       1871.55        59.13 o                         
   4  10  -8       1095.67       1094.10        28.90 o                         
   5  10  -8        263.39        260.30        22.52 o                         
   6  10  -8         59.92         68.68        14.99 o                         
   7  10  -8         61.07         58.48        21.50 o                         
   1  11  -8       1068.46       1005.27        36.66 o                         
   2  11  -8        551.53        505.51        17.13 o                         
   3  11  -8        213.30        223.17        15.37 o                         
   4  11  -8        483.51        450.20        21.67 o                         
   5  11  -8       1212.43       1107.50        46.07 o                         
   6  11  -8        109.88         93.83        17.33 o                         
   0  12  -8       3771.14       3631.27       103.42 o                         
   1  12  -8         70.77         74.11        11.38 o                         
   2  12  -8        895.31        857.10        34.39 o                         
   3  12  -8       1324.83       1356.91        35.71 o                         
   4  12  -8        968.37        920.56        42.21 o                         
   5  12  -8        246.44        197.75        19.50 o                         
   6  12  -8         47.32         49.65        14.32 o                         
   1  13  -8        173.16        146.91        15.50 o                         
   2  13  -8        125.33        139.44        11.88 o                         
   3  13  -8        167.21        149.84        14.04 o                         
   4  13  -8        829.73        770.10        39.53 o                         
   5  13  -8       1166.25       1075.49        45.75 o                         
   6  13  -8        133.89        160.56        25.43 o                         
   7  13  -8       1255.34       1143.62        71.28 o                         
   0  14  -8       1549.64       1510.28        74.71 o                         
   1  14  -8         69.73         62.62         8.93 o                         
   2  14  -8       1577.30       1570.39        41.35 o                         
   3  14  -8        730.52        757.70        28.22 o                         
   4  14  -8        541.52        503.73        32.72 o                         
   5  14  -8         82.26         76.17        15.18 o                         
   6  14  -8        129.64        116.85        19.52 o                         
   7  14  -8        138.40        168.95        29.31 o                         
   1  15  -8        109.85         73.95        11.39 o                         
   2  15  -8        159.40        151.89        15.42 o                         
   3  15  -8        439.62        439.73        24.57 o                         
   4  15  -8        703.31        711.59        38.83 o                         
   5  15  -8        854.11        794.58        57.83 o                         
   6  15  -8        118.14         85.04        27.35 o                         
   7  15  -8        288.71        358.11        42.17 o                         
   0  16  -8        757.34        766.82        48.51 o                         
   1  16  -8        824.96        816.27        35.42 o                         
   2  16  -8        592.65        580.92        26.04 o                         
   3  16  -8        782.19        780.11        40.39 o                         
   4  16  -8        258.27        236.97        22.79 o                         
   5  16  -8        123.29        137.50        17.90 o                         
   6  16  -8        145.52        136.35        28.96 o                         
   7  16  -8        100.47        121.16        26.91 o                         
   1  17  -8        314.80        290.38        22.18 o                         
   2  17  -8        294.09        287.19        22.85 o                         
   3  17  -8        261.53        275.35        25.82 o                         
   4  17  -8        429.78        365.29        48.44 o                         
   5  17  -8        794.32        735.22        68.42 o                         
   6  17  -8        602.24        573.14        56.61 o                         
   7  17  -8         24.00         -2.42        21.19 o                         
   0  18  -8        770.32        749.11        49.82 o                         
   1  18  -8       1903.28       1916.91       107.49 o                         
   2  18  -8        308.95        328.81        24.01 o                         
   3  18  -8        438.16        387.54        29.43 o                         
   4  18  -8        526.94        544.14        35.03 o                         
   5  18  -8        162.92        195.25        36.80 o                         
   6  18  -8         17.02         40.78        22.89 o                         
   1  19  -8         24.07         28.20        11.67 o                         
   2  19  -8        239.28        202.98        19.22 o                         
   3  19  -8        410.54        418.80        30.63 o                         
   4  19  -8         93.33         33.99        20.80 o                         
   5  19  -8        479.39        405.14        51.32 o                         
   6  19  -8        451.19        355.82        45.66 o                         
   0  20  -8        543.79        518.18        42.55 o                         
   1  20  -8       1140.94       1099.83        54.32 o                         
   2  20  -8        401.89        441.79        27.86 o                         
   3  20  -8         60.74         47.06        13.75 o                         
   4  20  -8        157.41        213.73        39.92 o                         
   5  20  -8        147.47        153.81        33.01 o                         
   1  21  -8         16.08         25.83        11.29 o                         
   2  21  -8        518.12        546.54        31.06 o                         
   3  21  -8         69.34         74.11        28.52 o                         
   0  22  -8        674.10        585.56        45.51 o                         
   1  22  -8        544.11        505.16        34.21 o                         
   2   0  -7       1684.11       1685.04        51.66 o                         
   6   0  -7       2169.20       2335.12        70.69 o                         
   0   1  -7       1261.62       1271.07        37.68 o                         
   1   1  -7       4536.26       4369.90        54.15 o                         
   2   1  -7        114.45        120.61        10.16 o                         
   3   1  -7       3436.22       3150.48        69.80 o                         
   4   1  -7        815.90        770.65        32.15 o                         
   5   1  -7       1502.28       1406.02        59.96 o                         
   6   1  -7         86.33         84.13         9.13 o                         
   1   2  -7        617.26        637.52        21.20 o                         
   2   2  -7        361.34        372.44        17.07 o                         
   3   2  -7        546.40        514.02        29.01 o                         
   4   2  -7       3460.11       3290.83        72.41 o                         
   5   2  -7        421.29        413.46        32.83 o                         
   6   2  -7       1729.92       1585.22       134.43 o                         
   8   2  -7        944.75        910.97        68.60 o                         
   0   3  -7        658.49        665.49        27.06 o                         
   1   3  -7       3818.98       3536.69        52.86 o                         
   2   3  -7        141.82        128.72         9.68 o                         
   3   3  -7       2885.20       2647.48        59.36 o                         
   4   3  -7        270.65        223.66        14.58 o                         
   5   3  -7        254.09        238.12        26.16 o                         
   6   3  -7        201.08        185.57        27.34 o                         
   7   3  -7        189.40        192.40        32.21 o                         
   8   3  -7         37.09         31.41        19.21 o                         
   1   4  -7         57.66         63.49         8.34 o                         
   2   4  -7       1055.26       1009.45        29.67 o                         
   3   4  -7         76.97         69.47         8.12 o                         
   4   4  -7       1379.30       1255.41        41.22 o                         
   5   4  -7         43.68         20.85        14.94 o                         
   6   4  -7       1702.79       1631.82        56.32 o                         
   7   4  -7        140.06        150.78        30.88 o                         
   8   4  -7        925.85        814.74        65.27 o                         
   0   5  -7       1034.06       1077.21        34.10 o                         
   1   5  -7       4076.74       3847.96        56.15 o                         
   2   5  -7        106.88        105.18        10.20 o                         
   3   5  -7       2167.59       2068.73        56.16 o                         
   4   5  -7       1378.48       1152.57        91.09 o                         
   5   5  -7        918.89        844.65        41.59 o                         
   6   5  -7         77.63         93.88        15.89 o                         
   7   5  -7          2.41          6.41         9.36 o                         
   8   5  -7        168.01        146.71        30.40 o                         
   1   6  -7         50.69         59.40         7.87 o                         
   2   6  -7       1855.16       1770.74        39.84 o                         
   3   6  -7       1841.66       1807.63        79.27 o                         
   4   6  -7       2103.62       1979.94       132.80 o                         
   5   6  -7        515.64        504.29        33.28 o                         
   6   6  -7       1224.95       1170.98        49.54 o                         
   7   6  -7        127.04        116.39        16.40 o                         
   8   6  -7        946.59        947.83        70.36 o                         
   0   7  -7       3338.04       3358.91        89.31 o                         
   1   7  -7       3651.51       3416.60        54.18 o                         
   2   7  -7        308.16        284.50        14.81 o                         
   3   7  -7       1505.06       1454.08        43.06 o                         
   4   7  -7        155.87        135.85         9.39 o                         
   5   7  -7       2814.26       2462.93        75.71 o                         
   6   7  -7         69.31         69.95        14.14 o                         
   7   7  -7          8.82         16.69        10.71 o                         
   8   7  -7         82.44        107.93        26.16 o                         
   1   8  -7          9.59         24.97         5.92 o                         
   2   8  -7       1226.35       1246.43        38.99 o                         
   3   8  -7        474.12        473.69        34.27 o                         
   4   8  -7        898.97        887.09        37.20 o                         
   5   8  -7        107.04        119.89         8.49 o                         
   6   8  -7       1149.30       1105.02        50.66 o                         
   7   8  -7        125.54        126.38        17.45 o                         
   8   8  -7        727.35        666.88        58.18 o                         
   0   9  -7        975.68        929.25        47.22 o                         
   1   9  -7       2595.90       2459.62        54.76 o                         
   2   9  -7        737.62        740.99        22.15 o                         
   3   9  -7       1102.94       1140.41        76.07 o                         
   4   9  -7        643.93        603.81        20.63 o                         
   5   9  -7        565.84        570.77        24.85 o                         
   6   9  -7         14.83         23.30         9.49 o                         
   7   9  -7         14.41         21.91        11.00 o                         
   8   9  -7         43.45         62.05        18.97 o                         
   1  10  -7        176.72        163.42        15.03 o                         
   2  10  -7       1330.18       1338.67        34.92 o                         
   3  10  -7        508.93        526.72        41.48 o                         
   4  10  -7        364.77        342.95        16.64 o                         
   5  10  -7        404.28        398.77        15.34 o                         
   6  10  -7       1104.70       1094.32        51.99 o                         
   7  10  -7        199.29        170.77        20.62 o                         
   8  10  -7        898.05        924.19        67.54 o                         
   0  11  -7         64.78         60.22        14.85 o                         
   1  11  -7       2981.56       2935.63        62.20 o                         
   2  11  -7       1044.49       1004.41        23.03 o                         
   3  11  -7        757.97        745.69        36.33 o                         
   4  11  -7        849.96        857.41        29.24 o                         
   5  11  -7        237.49        215.47        28.83 o                         
   6  11  -7         97.96         48.83        21.09 o                         
   7  11  -7         93.36         91.95        15.67 o                         
   1  12  -7         16.08         31.07         9.20 o                         
   2  12  -7       1098.23       1047.34        29.86 o                         
   3  12  -7        668.36        713.53        32.61 o                         
   4  12  -7        914.75        846.49        26.78 o                         
   5  12  -7        634.46        549.52        49.87 o                         
   6  12  -7        932.84        863.91        47.55 o                         
   7  12  -7        208.15        206.28        23.55 o                         
   0  13  -7        703.30        701.69        43.50 o                         
   1  13  -7       4124.63       3965.90        73.03 o                         
   2  13  -7        255.22        247.59        15.26 o                         
   3  13  -7        786.12        772.35        22.48 o                         
   4  13  -7        627.93        636.10        23.59 o                         
   5  13  -7        395.55        347.28        31.78 o                         
   6  13  -7         43.77         44.43        16.51 o                         
   7  13  -7          9.63         16.58        11.43 o                         
   1  14  -7        674.03        658.61        24.79 o                         
   2  14  -7         93.74         94.58        10.90 o                         
   3  14  -7        645.43        617.04        24.58 o                         
   4  14  -7        756.53        681.77        24.95 o                         
   5  14  -7        470.19        397.56        34.60 o                         
   6  14  -7       1049.77       1044.31        53.44 o                         
   7  14  -7        130.05        139.12        36.58 o                         
   0  15  -7       1862.57       1860.26        72.96 o                         
   1  15  -7       1342.26       1333.41        35.56 o                         
   2  15  -7        150.57        144.80        13.08 o                         
   3  15  -7        766.01        748.45        27.64 o                         
   4  15  -7        513.94        472.58        30.66 o                         
   5  15  -7        258.29        279.10        24.93 o                         
   6  15  -7         33.66         32.30        14.65 o                         
   7  15  -7         43.34         40.63        18.42 o                         
   1  16  -7        340.77        355.14        18.98 o                         
   2  16  -7        117.70        113.07        10.93 o                         
   3  16  -7        277.23        243.10        16.08 o                         
   4  16  -7        556.16        503.77        32.43 o                         
   5  16  -7        931.17        933.13        44.57 o                         
   6  16  -7       1057.24       1007.06        93.77 o                         
   7  16  -7        350.98        316.13        41.95 o                         
   0  17  -7       1406.85       1264.67        60.97 o                         
   1  17  -7        418.53        416.18        29.47 o                         
   2  17  -7       1143.33       1155.59        35.33 o                         
   3  17  -7        541.35        553.89        24.35 o                         
   4  17  -7        612.13        573.43        34.56 o                         
   5  17  -7         70.12         84.75        24.13 o                         
   6  17  -7        120.69        129.29        21.37 o                         
   7  17  -7         35.28          7.38        16.15 o                         
   1  18  -7        116.05        105.66        15.85 o                         
   2  18  -7        138.80        163.49        15.54 o                         
   3  18  -7        217.98        216.59        22.82 o                         
   4  18  -7        361.33        345.97        44.21 o                         
   5  18  -7        675.12        681.99        37.38 o                         
   6  18  -7        520.73        502.57        55.08 o                         
   7  18  -7        919.43        840.54        67.63 o                         
   0  19  -7       1217.82       1155.13        59.81 o                         
   1  19  -7        918.70        875.64        37.70 o                         
   2  19  -7       1167.90       1203.80        44.21 o                         
   3  19  -7        798.87        801.80        42.66 o                         
   4  19  -7         50.04         67.80        21.53 o                         
   5  19  -7        215.73        221.59        22.31 o                         
   6  19  -7        250.75        259.64        41.03 o                         
   7  19  -7          8.82         48.69        21.56 o                         
   1  20  -7        407.88        410.38        26.55 o                         
   2  20  -7        274.45        254.66        21.82 o                         
   3  20  -7        500.90        488.92        33.50 o                         
   4  20  -7        339.15        394.49        29.80 o                         
   5  20  -7        397.59        353.36        47.25 o                         
   6  20  -7        192.70        182.27        33.67 o                         
   0  21  -7       1037.60        984.98        58.30 o                         
   1  21  -7        511.10        538.31        30.12 o                         
   2  21  -7        221.00        252.69        21.97 o                         
   3  21  -7        410.70        473.27        32.60 o                         
   4  21  -7        115.62        105.62        16.55 o                         
   5  21  -7         29.67        122.21        34.54 o                         
   1  22  -7         44.39         49.32        11.71 o                         
   2  22  -7         22.00         31.39        15.32 o                         
   3  22  -7        269.41        266.27        25.59 o                         
   4  22  -7        118.61        120.00        35.16 o                         
   0  23  -7       1211.03       1238.24        64.96 o                         
   1  23  -7         89.29         88.58        14.20 o                         
   2  23  -7        679.45        650.51        41.15 o                         
   1  24  -7        107.88        133.13        22.65 o                         
   0   0  -6       9865.72       9387.77       201.56 o                         
   2   0  -6       2912.21       2792.51        71.74 o                         
   6   0  -6        551.93        556.00        28.52 o                         
   1   1  -6        198.15        180.07         9.58 o                         
   2   1  -6         20.43         21.90         6.66 o                         
   3   1  -6       3331.18       3168.27        57.02 o                         
   5   1  -6       1327.84       1242.68        35.67 o                         
   6   1  -6         20.27         17.84         6.73 o                         
   0   2  -6       5477.04       5059.98        78.39 o                         
   1   2  -6       1900.74       1930.32        35.47 o                         
   2   2  -6       2765.53       2661.33        47.32 o                         
   3   2  -6        258.57        245.34        16.62 o                         
   5   2  -6        136.98        146.05        16.41 o                         
   6   2  -6        618.20        426.35        91.85 o                         
   7   2  -6        513.71        503.06        27.90 o                         
   9   2  -6         52.68         57.28        17.79 o                         
   1   3  -6        201.13        200.78        11.72 o                         
   2   3  -6        976.54        994.67        25.95 o                         
   3   3  -6       1615.89       1507.61        69.94 o                         
   5   3  -6       5219.08       4982.65       132.13 o                         
   6   3  -6        123.25        142.13        20.03 o                         
   7   3  -6        953.26       1018.60        45.00 o                         
   8   3  -6        212.71        204.32        33.31 o                         
   9   3  -6        387.26        339.61        40.48 o                         
   0   4  -6       5187.34       4791.31        75.05 o                         
   1   4  -6        507.74        500.88        17.75 o                         
   2   4  -6       2502.95       2360.00        44.36 o                         
   3   4  -6        496.97        494.67        18.68 o                         
   4   4  -6       5319.04       5030.48       158.77 o                         
   5   4  -6       1279.30       1226.83        28.89 o                         
   6   4  -6        835.04        794.57        48.05 o                         
   7   4  -6        151.05        156.92        16.53 o                         
   8   4  -6         75.64         64.40        21.68 o                         
   9   4  -6         17.69         25.29        16.30 o                         
   1   5  -6         82.36         96.45         8.18 o                         
   2   5  -6        297.02        269.38        18.13 o                         
   3   5  -6       1488.30       1359.44        52.11 o                         
   4   5  -6        676.48        657.74        54.19 o                         
   5   5  -6       3513.98       3080.59        48.71 o                         
   6   5  -6        758.58        680.28        35.41 o                         
   7   5  -6       1898.10       1767.56        56.82 o                         
   8   5  -6        226.45        185.85        32.28 o                         
   9   5  -6        703.30        612.68        54.02 o                         
   0   6  -6       3929.61       3663.74       170.15 o                         
   1   6  -6        627.11        612.96        19.23 o                         
   2   6  -6       2693.91       2519.01        61.74 o                         
   3   6  -6        273.57        254.98        24.73 o                         
   4   6  -6       2952.94       2823.99        76.83 o                         
   5   6  -6         29.00         46.61        12.00 o                         
   6   6  -6        167.58        171.31        18.98 o                         
   7   6  -6         44.77         71.91        13.23 o                         
   8   6  -6        198.83        189.28        32.41 o                         
   9   6  -6          4.11         -9.59        13.08 o                         
   1   7  -6        793.97        755.72        21.17 o                         
   2   7  -6        440.52        419.77        16.53 o                         
   3   7  -6       2793.22       2865.57       117.49 o                         
   4   7  -6        322.65        295.85        31.15 o                         
   5   7  -6        433.88        465.99        31.05 o                         
   6   7  -6        615.87        604.09        34.81 o                         
   7   7  -6       2046.48       1910.57       143.17 o                         
   8   7  -6        209.77        166.64        31.02 o                         
   9   7  -6        480.94        427.68        44.45 o                         
   0   8  -6       6033.18       5722.70       118.90 o                         
   1   8  -6       1546.50       1490.50        29.43 o                         
   2   8  -6       1750.22       1637.56        40.36 o                         
   3   8  -6        637.28        673.56        55.69 o                         
   4   8  -6       1261.97       1210.34        21.47 o                         
   5   8  -6        576.71        530.49        38.65 o                         
   6   8  -6        403.43        334.92        26.82 o                         
   7   8  -6         20.72         31.02        12.36 o                         
   8   8  -6        128.74        101.34        25.94 o                         
   9   8  -6         11.95          1.74        12.68 o                         
   1   9  -6       2647.95       2612.58        54.43 o                         
   2   9  -6        378.84        376.99        14.99 o                         
   3   9  -6       2020.91       1888.26       103.22 o                         
   4   9  -6         72.24         72.51         5.88 o                         
   5   9  -6        803.25        782.06        41.56 o                         
   6   9  -6        368.53        365.30        29.22 o                         
   7   9  -6       1187.48       1197.48        96.87 o                         
   8   9  -6         95.83         84.90        18.50 o                         
   9   9  -6        611.59        592.65        51.69 o                         
   0  10  -6       8846.94       8500.69       234.16 o                         
   1  10  -6       1732.80       1597.04        42.34 o                         
   2  10  -6        935.82        915.49        27.02 o                         
   3  10  -6          5.25         15.77         6.37 o                         
   4  10  -6        883.51        877.55        20.62 o                         
   5  10  -6        254.92        266.38        18.95 o                         
   6  10  -6        355.12        355.59        21.33 o                         
   7  10  -6         79.96         78.45        15.41 o                         
   8  10  -6         24.09         54.96        21.91 o                         
   9  10  -6         35.99         27.67        16.52 o                         
   1  11  -6        344.27        334.04        20.24 o                         
   2  11  -6        941.93        922.77        20.60 o                         
   3  11  -6        311.69        279.47        15.59 o                         
   4  11  -6         77.46         72.53         5.96 o                         
   5  11  -6       1504.58       1427.99        42.23 o                         
   6  11  -6       1138.22       1079.47        37.64 o                         
   7  11  -6       1275.32       1290.24        54.80 o                         
   8  11  -6        232.02        205.88        33.31 o                         
   0  12  -6       5859.84       5597.52       123.35 o                         
   1  12  -6       1163.06       1118.95        30.46 o                         
   2  12  -6       1946.59       1864.30        66.14 o                         
   3  12  -6       1489.38       1507.23        45.97 o                         
   4  12  -6        765.81        757.03        19.94 o                         
   5  12  -6        438.70        432.99        23.38 o                         
   6  12  -6        174.12        177.54        15.96 o                         
   7  12  -6          9.04         24.42        15.15 o                         
   8  12  -6         91.16        134.74        27.56 o                         
   1  13  -6        110.60        124.45        10.73 o                         
   2  13  -6        442.75        387.06        27.17 o                         
   3  13  -6        650.67        596.56        18.76 o                         
   4  13  -6        124.70        116.45         7.92 o                         
   5  13  -6       1075.10       1006.24        35.87 o                         
   6  13  -6        709.31        616.62        40.95 o                         
   7  13  -6       1574.60       1500.14        61.64 o                         
   8  13  -6         84.13         65.58        21.40 o                         
   0  14  -6       1761.13       1698.53        76.21 o                         
   1  14  -6        375.64        364.73        15.96 o                         
   2  14  -6       2705.41       2586.66        50.15 o                         
   3  14  -6        505.08        513.78        14.16 o                         
   4  14  -6        729.72        737.66        16.68 o                         
   5  14  -6        233.04        190.43        12.78 o                         
   6  14  -6         69.28         44.23        10.05 o                         
   7  14  -6        440.10        420.03        33.04 o                         
   8  14  -6        122.57         87.77        19.02 o                         
   1  15  -6         18.24         28.31         7.52 o                         
   2  15  -6        451.31        434.37        14.38 o                         
   3  15  -6        542.60        559.18        28.70 o                         
   4  15  -6        282.78        299.16        10.86 o                         
   5  15  -6       1037.98       1044.23        44.61 o                         
   6  15  -6        580.81        564.11        30.21 o                         
   7  15  -6       1422.04       1366.93        59.39 o                         
   8  15  -6        227.89        210.71        23.01 o                         
   0  16  -6       1005.47        989.06        41.78 o                         
   1  16  -6       2143.41       2118.14        49.81 o                         
   2  16  -6       2290.65       2248.08        31.40 o                         
   3  16  -6        556.91        570.23        23.42 o                         
   4  16  -6         43.33         49.16         5.52 o                         
   5  16  -6        204.47        182.91        20.82 o                         
   6  16  -6         13.05         -6.77        17.29 o                         
   7  16  -6         28.13         13.21        12.99 o                         
   8  16  -6        137.92        116.51        25.67 o                         
   1  17  -6        137.39        120.75        11.63 o                         
   2  17  -6        355.50        355.35        11.07 o                         
   3  17  -6        205.98        218.51        10.25 o                         
   4  17  -6        740.18        802.97        51.21 o                         
   5  17  -6        970.20       1036.12        39.62 o                         
   6  17  -6       1084.74       1065.13        73.53 o                         
   7  17  -6        419.95        420.16        33.55 o                         
   8  17  -6        429.61        430.28        45.94 o                         
   0  18  -6       1090.66       1031.42        54.16 o                         
   1  18  -6       2023.43       1855.66        48.55 o                         
   2  18  -6       1024.25       1077.30        23.95 o                         
   3  18  -6        875.67        879.73        25.73 o                         
   4  18  -6         76.91        105.38        15.41 o                         
   5  18  -6        418.02        396.74        28.94 o                         
   6  18  -6        193.00        175.26        23.29 o                         
   7  18  -6        308.61        269.58        27.37 o                         
   8  18  -6         20.45        -10.08        13.32 o                         
   1  19  -6        622.47        551.48        35.34 o                         
   2  19  -6        541.82        525.61        22.52 o                         
   3  19  -6        743.55        716.57        28.13 o                         
   4  19  -6        342.06        359.32        33.57 o                         
   5  19  -6        464.62        446.66        30.73 o                         
   6  19  -6        781.19        745.59        46.47 o                         
   7  19  -6        215.42        241.50        39.35 o                         
   0  20  -6       1583.50       1470.51        75.60 o                         
   1  20  -6        893.48        912.25        37.82 o                         
   2  20  -6       1291.45       1272.60        35.62 o                         
   3  20  -6        250.07        271.15        17.75 o                         
   4  20  -6        367.73        353.57        29.28 o                         
   5  20  -6         28.87         29.28        11.04 o                         
   6  20  -6         82.46         78.97        19.41 o                         
   7  20  -6         16.96         38.58        21.78 o                         
   1  21  -6        340.52        289.70        21.99 o                         
   2  21  -6        716.12        658.65        33.18 o                         
   3  21  -6        480.97        480.84        32.36 o                         
   4  21  -6        403.65        419.63        30.01 o                         
   5  21  -6        255.45        258.02        23.56 o                         
   6  21  -6        468.27        499.77        55.31 o                         
   0  22  -6         36.00         49.90        16.57 o                         
   1  22  -6        879.46        943.79        39.51 o                         
   2  22  -6        845.22        842.34        33.32 o                         
   3  22  -6        781.19        793.31        41.92 o                         
   4  22  -6        184.68        200.45        22.69 o                         
   5  22  -6        100.09         78.89        25.91 o                         
   1  23  -6        359.50        374.54        25.77 o                         
   2  23  -6         94.34        106.20        15.76 o                         
   3  23  -6         24.66          7.57         9.71 o                         
   4  23  -6        770.13        792.07        41.46 o                         
   0  24  -6        315.20        337.96        33.83 o                         
   1  24  -6       1040.95       1059.81        42.25 o                         
   2  24  -6         46.35         42.49        11.08 o                         
   3  24  -6        573.84        582.77        35.63 o                         
   4  24  -6        228.63        199.42        35.64 o                         
   5  24  -6         68.63         28.05        17.48 o                         
   1  25  -6        121.26        114.08        15.69 o                         
   2  25  -6        273.05        266.13        30.44 o                         
   3  25  -6        221.87        212.07        27.10 o                         
   0  26  -6        181.69        157.92        35.16 o                         
   1  26  -6        667.19        745.58        46.81 o                         
   2  26  -6        138.06        187.24        37.86 o                         
   1  27  -6         13.35         68.73        44.60 o                         
   2   0  -5       1373.88       1285.55        48.27 o                         
   6   0  -5        447.39        397.84        21.16 o                         
   0   1  -5        800.60        822.52        28.04 o                         
   1   1  -5       8016.21       7551.04        74.35 o                         
   2   1  -5         28.27         28.21         6.79 o                         
   3   1  -5       3437.67       3088.50       115.97 o                         
   5   1  -5        540.62        513.62        19.68 o                         
   6   1  -5         69.58         66.40        10.55 o                         
  10   1  -5        115.39         77.61        18.68 o                         
   1   2  -5        321.75        363.42        17.43 o                         
   2   2  -5       1117.44       1076.23        33.56 o                         
   3   2  -5        337.67        337.19        14.39 o                         
   4   2  -5       1258.21       1169.99        52.77 o                         
   5   2  -5        237.94        219.44        12.41 o                         
   6   2  -5       2963.53       2766.25        77.59 o                         
  10   2  -5        779.08        706.68        54.75 o                         
   0   3  -5        649.44        640.36        22.97 o                         
   1   3  -5      10882.28      10357.29       105.35 o                         
   2   3  -5        270.68        293.69        25.50 o                         
   3   3  -5       8249.05       7679.75       178.73 o                         
   4   3  -5        222.42        218.30        23.15 o                         
   5   3  -5        553.06        476.50        15.61 o                         
   6   3  -5        352.65        321.37        26.72 o                         
   8   3  -5        171.51        156.78        31.21 o                         
   9   3  -5         46.70         41.94        15.78 o                         
  10   3  -5         25.84          2.91        12.38 o                         
   1   4  -5        120.71        129.47        10.47 o                         
   2   4  -5       2840.61       2649.42        82.31 o                         
   3   4  -5        337.61        336.75        17.10 o                         
   4   4  -5        533.14        512.82        42.45 o                         
   5   4  -5       1287.17       1236.19        57.77 o                         
   6   4  -5       4649.79       4398.18        92.66 o                         
   7   4  -5        170.13        155.57        29.21 o                         
   8   4  -5       1980.28       1889.74        95.80 o                         
   9   4  -5         24.42         -7.28        12.65 o                         
  10   4  -5        531.72        494.83        43.82 o                         
   0   5  -5        480.31        399.13        17.54 o                         
   1   5  -5       6141.03       5655.48        69.73 o                         
   2   5  -5        463.77        437.55        32.48 o                         
   3   5  -5       4080.97       3988.03        79.58 o                         
   4   5  -5        704.14        703.14        34.45 o                         
   5   5  -5       2317.33       2123.59        62.27 o                         
   6   5  -5        351.06        333.71        24.49 o                         
   7   5  -5        559.03        500.49        28.11 o                         
   8   5  -5         28.05         47.08        17.45 o                         
   9   5  -5          1.07        -13.48        14.06 o                         
  10   5  -5          5.62         12.21        12.78 o                         
   1   6  -5        202.40        220.66        11.85 o                         
   2   6  -5        524.83        410.26        25.62 o                         
   4   6  -5        952.47        850.16        38.83 o                         
   5   6  -5        897.16        885.60        31.36 o                         
   6   6  -5       2846.86       2780.72        66.83 o                         
   7   6  -5        348.21        319.08        23.74 o                         
   8   6  -5       1571.09       1459.82        83.26 o                         
   9   6  -5         51.94         59.61        16.09 o                         
  10   6  -5        389.55        285.92        34.85 o                         
   0   7  -5       1138.63       1102.69        46.48 o                         
   1   7  -5       4815.00       4578.66        59.24 o                         
   2   7  -5        727.67        691.06        28.30 o                         
   3   7  -5        946.34        890.91        61.31 o                         
   4   7  -5        253.80        248.41        10.74 o                         
   5   7  -5       1768.93       1703.47        44.59 o                         
   6   7  -5         76.92         78.30        11.03 o                         
   7   7  -5        847.85        778.23        37.96 o                         
   8   7  -5        107.61         83.21        23.75 o                         
   9   7  -5         44.66         48.02        17.60 o                         
  10   7  -5          6.49         14.45        11.50 o                         
   1   8  -5        520.13        517.48        18.91 o                         
   2   8  -5        924.67        847.82        31.85 o                         
   3   8  -5        340.71        310.95        20.15 o                         
   4   8  -5       1097.12       1080.51        25.18 o                         
   5   8  -5        495.20        449.89        23.12 o                         
   6   8  -5       2079.47       2130.09        51.48 o                         
   7   8  -5        139.25        145.47        17.64 o                         
   8   8  -5        970.17        897.85        63.98 o                         
   9   8  -5         62.69         30.37        15.11 o                         
  10   8  -5        612.30        482.19        43.30 o                         
   0   9  -5        922.06        927.48        42.31 o                         
   1   9  -5       5674.70       5243.95        89.06 o                         
   2   9  -5        121.53        104.85         8.63 o                         
   3   9  -5       2096.01       1920.47        62.81 o                         
   4   9  -5       1144.82       1158.15        18.16 o                         
   5   9  -5        794.11        767.51        25.92 o                         
   6   9  -5        165.30        178.36        25.94 o                         
   7   9  -5         12.07         14.39         9.20 o                         
   8   9  -5          9.19         -2.83        16.92 o                         
   9   9  -5         28.99          6.20        11.62 o                         
  10   9  -5         71.42         82.34        21.59 o                         
   1  10  -5       1940.02       1907.44        51.18 o                         
   2  10  -5       2491.93       2509.46        40.42 o                         
   3  10  -5        590.16        579.84        16.32 o                         
   4  10  -5        798.89        779.78        16.92 o                         
   5  10  -5        720.53        687.15        25.22 o                         
   6  10  -5       1614.33       1611.06        70.00 o                         
   7  10  -5        156.35        179.39        37.83 o                         
   8  10  -5       1267.25       1169.35        72.88 o                         
   9  10  -5         25.81         48.64        17.54 o                         
   0  11  -5        425.48        432.61        30.24 o                         
   1  11  -5       3465.29       3326.22        61.41 o                         
   2  11  -5       1525.47       1487.18        20.02 o                         
   3  11  -5       3285.17       3218.91        77.08 o                         
   4  11  -5       1388.79       1390.24        51.73 o                         
   5  11  -5         93.58         83.44        12.93 o                         
   6  11  -5        302.23        293.92        20.17 o                         
   7  11  -5         65.18         84.00        28.55 o                         
   8  11  -5         91.88        121.17        28.61 o                         
   9  11  -5         40.93         21.40        14.71 o                         
   1  12  -5       1241.05       1109.73        35.68 o                         
   2  12  -5        460.83        398.17        11.63 o                         
   3  12  -5        376.16        375.86        14.47 o                         
   4  12  -5       1470.86       1477.59        47.35 o                         
   5  12  -5        617.16        582.58        23.02 o                         
   6  12  -5       1168.97       1177.64        34.14 o                         
   7  12  -5        570.14        642.15        67.77 o                         
   8  12  -5       1202.22       1225.60       124.71 o                         
   9  12  -5        216.93        166.20        27.42 o                         
   0  13  -5       2570.69       2689.66        89.18 o                         
   1  13  -5       2431.37       2216.24        39.79 o                         
   2  13  -5        448.05        465.93        16.36 o                         
   3  13  -5       1709.77       1729.84        36.85 o                         
   4  13  -5        880.32        889.28        25.60 o                         
   5  13  -5        437.40        428.55        13.45 o                         
   6  13  -5        347.15        325.26        18.11 o                         
   7  13  -5         37.41         58.54        25.80 o                         
   8  13  -5        158.54        188.75        40.31 o                         
   9  13  -5         13.97         21.41        13.07 o                         
   1  14  -5       2054.57       1943.65        25.44 o                         
   2  14  -5        342.95        344.10        11.83 o                         
   3  14  -5        227.95        223.63         8.43 o                         
   4  14  -5       2437.88       2417.06        37.78 o                         
   5  14  -5        216.32        220.65        10.46 o                         
   6  14  -5       1106.36       1115.04        38.23 o                         
   7  14  -5        266.29        282.48        36.49 o                         
   8  14  -5        791.14        805.17        77.19 o                         
   9  14  -5        168.54        223.97        48.64 o                         
   0  15  -5       1459.54       1389.92        44.16 o                         
   1  15  -5       2686.31       2672.86        37.47 o                         
   2  15  -5         14.35         15.55         4.15 o                         
   3  15  -5       1520.06       1462.09        35.37 o                         
   4  15  -5        460.95        499.15        14.85 o                         
   5  15  -5         45.23         50.24         7.59 o                         
   6  15  -5        333.55        267.90        21.37 o                         
   7  15  -5          8.11          8.71         9.32 o                         
   8  15  -5        219.19        249.31        50.94 o                         
   9  15  -5         51.83         48.62        12.10 o                         
   1  16  -5       2150.50       2179.39        49.01 o                         
   2  16  -5        474.51        482.22        14.45 o                         
   3  16  -5        525.72        492.82        18.28 o                         
   4  16  -5       1055.42       1154.94        22.52 o                         
   5  16  -5        310.16        326.97        18.14 o                         
   6  16  -5       1941.63       1946.42        56.94 o                         
   7  16  -5        588.74        529.28        29.80 o                         
   8  16  -5        416.44        430.08        56.10 o                         
   0  17  -5        901.03        942.53        91.41 o                         
   1  17  -5        915.03        973.28        19.81 o                         
   2  17  -5       2215.65       2242.16        49.61 o                         
   3  17  -5       1125.20       1142.47        25.22 o                         
   4  17  -5        669.53        671.40        23.15 o                         
   5  17  -5         26.20         23.21         9.32 o                         
   6  17  -5        275.70        270.65        21.77 o                         
   7  17  -5        362.98        373.85        25.54 o                         
   8  17  -5          1.74          6.39        14.68 o                         
   1  18  -5        761.93        785.52        31.17 o                         
   2  18  -5        242.11        250.03        11.12 o                         
   3  18  -5        572.17        595.63        16.32 o                         
   4  18  -5        798.74        849.23        22.25 o                         
   5  18  -5        850.31        910.09        38.69 o                         
   6  18  -5        442.34        450.32        27.74 o                         
   7  18  -5        633.67        647.59        32.18 o                         
   8  18  -5        682.95        609.05        37.82 o                         
   0  19  -5       1141.46       1056.45        92.65 o                         
   1  19  -5       1375.63       1396.01        41.90 o                         
   2  19  -5       1412.51       1403.25        35.64 o                         
   3  19  -5        496.35        505.87        16.42 o                         
   4  19  -5        452.30        464.32        24.00 o                         
   5  19  -5        259.87        246.28        21.10 o                         
   6  19  -5        330.69        320.59        23.74 o                         
   7  19  -5         96.70         63.44        17.48 o                         
   8  19  -5        216.90        175.64        32.77 o                         
   1  20  -5        140.78        155.75        10.50 o                         
   2  20  -5        247.60        230.62        10.97 o                         
   3  20  -5        581.54        603.54        19.09 o                         
   4  20  -5        708.44        682.94        36.09 o                         
   5  20  -5        726.18        740.93        47.50 o                         
   6  20  -5         33.32         28.34        15.44 o                         
   7  20  -5        109.67         73.17        29.64 o                         
   0  21  -5        541.17        566.60        42.15 o                         
   1  21  -5        428.23        390.22        35.60 o                         
   2  21  -5        915.04        904.34        28.56 o                         
   3  21  -5        479.13        495.78        17.53 o                         
   4  21  -5        201.54        211.24        17.05 o                         
   5  21  -5        164.65        155.63        18.69 o                         
   6  21  -5         22.71          5.86        12.10 o                         
   7  21  -5        183.72        118.14        30.19 o                         
   1  22  -5        226.96        193.77        17.96 o                         
   2  22  -5        564.67        574.24        25.76 o                         
   3  22  -5        560.15        532.15        29.08 o                         
   4  22  -5        878.44        901.21        43.71 o                         
   5  22  -5        787.93        854.21        47.61 o                         
   6  22  -5          1.52         -9.61        17.23 o                         
   0  23  -5        719.17        710.17        64.09 o                         
   1  23  -5        177.09        164.15        16.83 o                         
   2  23  -5       2167.19       2141.04        59.00 o                         
   3  23  -5        314.25        319.49        26.57 o                         
   4  23  -5        479.65        465.58        27.63 o                         
   5  23  -5        135.07        123.33        16.30 o                         
   6  23  -5         50.03         74.79        23.11 o                         
   1  24  -5        258.65        281.42        22.27 o                         
   2  24  -5        120.11        155.56        20.34 o                         
   3  24  -5        218.97        206.17        21.68 o                         
   4  24  -5        282.15        299.81        25.19 o                         
   5  24  -5        302.63        237.33        37.95 o                         
   6  24  -5          4.26        -19.98        19.98 o                         
   0  25  -5        413.27        403.07        36.32 o                         
   1  25  -5        116.90         76.75        32.36 o                         
   2  25  -5       1255.78       1292.12        61.68 o                         
   3  25  -5        280.51        291.59        25.58 o                         
   4  25  -5         39.99         31.80        15.49 o                         
   5  25  -5        221.87        203.05        34.00 o                         
   1  26  -5         19.34         29.89        14.41 o                         
   2  26  -5        174.48        189.40        22.09 o                         
   3  26  -5        403.89        433.59        36.40 o                         
   4  26  -5         69.49         69.55        26.35 o                         
   5  26  -5        157.37        128.83        27.93 o                         
   0  27  -5        498.20        498.35        53.57 o                         
   1  27  -5        163.48        179.17        25.32 o                         
   2  27  -5        595.63        628.78        58.38 o                         
   3  27  -5        160.81        132.32        28.84 o                         
   1  28  -5         54.26         38.26        16.26 o                         
   2  28  -5         62.00        102.31        28.44 o                         
   0  29  -5        718.13        806.51        65.16 o                         
   1  29  -5        135.93        104.99        18.79 o                         
   0   0  -4       2746.40       2512.95        74.36 o                         
   2   0  -4       8642.01       8694.98       153.45 o                         
   4   0  -4       4082.57       3836.67        86.98 o                         
   1   1  -4       1758.59       1765.79        31.33 o                         
   2   1  -4       3044.54       3043.25        51.20 o                         
   4   1  -4        886.53        876.11        25.38 o                         
   5   1  -4       4123.61       3599.21       170.27 o                         
   0   2  -4       7303.40       6945.48        92.52 o                         
   1   2  -4       1340.30       1302.17        26.90 o                         
   2   2  -4       9744.70       9515.87       388.48 o                         
   4   2  -4       3089.56       2969.57        50.79 o                         
   5   2  -4        351.74        329.01        25.37 o                         
  10   2  -4        411.17        401.71        40.15 o                         
   1   3  -4       1055.19       1099.91        24.60 o                         
   2   3  -4       8006.57       7844.96       153.52 o                         
   4   3  -4         90.65         98.87         7.58 o                         
   5   3  -4       4549.98       4372.11        83.16 o                         
   6   3  -4       2111.33       2100.88       108.26 o                         
   9   3  -4       1150.76       1047.55        66.10 o                         
  10   3  -4          6.40          4.49        11.51 o                         
   0   4  -4       7975.59       7758.44       156.53 o                         
   1   4  -4       1860.00       1867.87        32.83 o                         
   2   4  -4       5466.66       4868.37       112.66 o                         
   3   4  -4        327.35        301.65        24.08 o                         
   4   4  -4       4306.89       4098.16       120.51 o                         
   5   4  -4       1706.15       1695.94        49.59 o                         
   6   4  -4       1213.93       1142.15        97.11 o                         
   7   4  -4        612.33        576.81        48.59 o                         
   8   4  -4         24.94         22.27        15.49 o                         
   9   4  -4        161.27        158.54        27.28 o                         
  10   4  -4        311.40        299.17        33.07 o                         
   1   5  -4        339.73        351.64        13.97 o                         
   2   5  -4        428.17        396.24        29.88 o                         
   3   5  -4       5937.70       5786.03       127.13 o                         
   4   5  -4        368.76        390.51        19.50 o                         
   5   5  -4       3571.44       3447.72        63.42 o                         
   6   5  -4        613.71        573.48        24.48 o                         
   7   5  -4        715.06        690.38        53.23 o                         
   8   5  -4        333.82        260.84        32.94 o                         
   9   5  -4       1299.46       1211.51        70.21 o                         
  10   5  -4          1.04         -0.34        11.84 o                         
   0   6  -4       2194.71       1989.34        81.14 o                         
   1   6  -4       4162.20       4252.69        60.15 o                         
   2   6  -4       5421.56       4820.37        76.59 o                         
   3   6  -4        454.16        466.89        17.84 o                         
   4   6  -4       2940.58       2800.63        52.05 o                         
   5   6  -4        127.86        152.84        11.93 o                         
   6   6  -4       1030.14       1012.70        29.93 o                         
   7   6  -4        508.17        493.21        44.91 o                         
   8   6  -4        216.42        210.21        30.66 o                         
   9   6  -4        136.77        135.08        23.89 o                         
  10   6  -4        233.75        225.21        29.84 o                         
   1   7  -4        194.25        176.78         9.22 o                         
   2   7  -4       1770.08       1704.32        47.89 o                         
   3   7  -4       1702.37       1534.86        26.90 o                         
   4   7  -4        210.31        195.65        12.46 o                         
   5   7  -4       1516.72       1499.20        41.10 o                         
   6   7  -4        111.55        113.41        13.23 o                         
   7   7  -4       2848.31       2679.43        94.07 o                         
   8   7  -4       1007.45        912.41        61.58 o                         
   9   7  -4        977.89        918.87        61.38 o                         
  10   7  -4         98.60         99.15        20.98 o                         
   0   8  -4       3344.85       3210.99       109.92 o                         
   1   8  -4       4436.05       4112.06        73.49 o                         
   2   8  -4       5696.28       5455.12        69.37 o                         
   3   8  -4        239.25        255.19        10.09 o                         
   4   8  -4       2949.47       2786.25        48.52 o                         
   5   8  -4        120.02        126.00        14.59 o                         
   6   8  -4        526.76        508.24        23.89 o                         
   7   8  -4          8.08         -4.47         9.25 o                         
   8   8  -4        227.19        186.56        29.09 o                         
   9   8  -4          5.49         14.74        13.53 o                         
  10   8  -4        278.60        219.13        28.68 o                         
   1   9  -4       4231.29       4284.34        60.63 o                         
   2   9  -4        119.01         98.96         6.97 o                         
   3   9  -4       1774.99       1680.28        27.98 o                         
   4   9  -4        287.83        290.57        13.17 o                         
   5   9  -4       1561.25       1481.79        36.57 o                         
   6   9  -4        576.45        561.09        25.16 o                         
   7   9  -4       1225.77       1234.76        41.80 o                         
   8   9  -4        138.14        158.71        38.75 o                         
   9   9  -4        797.11        737.44        54.17 o                         
  10   9  -4        191.04        158.32        23.91 o                         
   0  10  -4       7873.09       7555.03       191.84 o                         
   1  10  -4        796.49        815.80        15.19 o                         
   2  10  -4       1085.45        908.31        18.28 o                         
   3  10  -4         62.47         57.74         5.71 o                         
   4  10  -4       1152.08       1107.08        23.55 o                         
   5  10  -4        642.58        608.80        23.27 o                         
   6  10  -4        559.74        558.23        35.43 o                         
   7  10  -4        169.37        150.70        15.45 o                         
   8  10  -4         45.96         65.15        16.62 o                         
   9  10  -4        195.39        229.86        41.14 o                         
   1  11  -4       2388.97       2385.08        28.18 o                         
   2  11  -4         18.13         18.54         3.71 o                         
   3  11  -4       1240.19       1241.57        30.65 o                         
   4  11  -4         56.25         58.10         5.76 o                         
   5  11  -4       1639.15       1622.39        39.08 o                         
   6  11  -4        928.87        913.74        36.15 o                         
   7  11  -4       1260.37       1267.88        82.61 o                         
   8  11  -4        267.63        267.83        36.81 o                         
   9  11  -4        748.55        852.58       104.11 o                         
   0  12  -4       9179.04       8628.42       214.50 o                         
   1  12  -4       2622.69       2575.45        38.96 o                         
   2  12  -4       2753.85       2509.17        50.55 o                         
   3  12  -4       2004.36       2014.59        28.74 o                         
   4  12  -4        912.04        921.96        23.25 o                         
   5  12  -4         51.08         41.33         7.53 o                         
   6  12  -4        688.78        699.71        42.05 o                         
   7  12  -4         80.25        118.75        30.13 o                         
   8  12  -4         79.91         82.27        18.42 o                         
   9  12  -4          7.61         32.96        13.00 o                         
   1  13  -4         96.97         75.56         7.72 o                         
   2  13  -4       1093.42       1062.38        19.60 o                         
   3  13  -4       1806.43       1785.58        43.39 o                         
   4  13  -4        531.75        585.23        18.34 o                         
   5  13  -4       1241.83       1264.02        35.96 o                         
   6  13  -4        944.57        966.53        39.89 o                         
   7  13  -4       1771.36       1710.25        53.03 o                         
   8  13  -4        779.19        853.73        70.69 o                         
   9  13  -4        458.86        466.86        33.24 o                         
   0  14  -4       5733.77       5501.57       109.61 o                         
   1  14  -4       2034.02       2040.28        47.28 o                         
   2  14  -4       2181.78       2133.49        38.26 o                         
   3  14  -4       1281.26       1263.19        22.13 o                         
   4  14  -4        853.20        898.68        23.88 o                         
   5  14  -4        370.97        396.94        18.59 o                         
   6  14  -4         10.18         10.10         9.12 o                         
   7  14  -4          4.98          4.93         9.47 o                         
   8  14  -4        117.65        149.05        41.25 o                         
   9  14  -4         20.32         57.27        35.51 o                         
   1  15  -4         81.14         76.89         7.65 o                         
   2  15  -4        858.66        815.07        19.59 o                         
   3  15  -4         58.53         69.88         5.30 o                         
   4  15  -4       1264.06       1310.99        34.89 o                         
   5  15  -4       1223.14       1307.28        42.74 o                         
   6  15  -4        232.17        221.25        19.51 o                         
   7  15  -4       1658.63       1541.94       101.61 o                         
   8  15  -4        620.91        613.48        65.18 o                         
   9  15  -4        237.39        269.44        56.28 o                         
   0  16  -4       1109.33       1147.50        56.13 o                         
   1  16  -4       1474.38       1457.24        31.41 o                         
   2  16  -4       1879.16       1808.54        37.23 o                         
   3  16  -4        165.31        182.65         8.60 o                         
   4  16  -4        618.69        572.90        16.34 o                         
   5  16  -4        129.80        137.43        10.04 o                         
   6  16  -4        158.69        151.11        16.72 o                         
   7  16  -4          9.58          5.68         8.52 o                         
   8  16  -4         26.33         40.72        30.26 o                         
   9  16  -4        120.67        126.89        19.02 o                         
   1  17  -4        236.05        249.39        13.42 o                         
   2  17  -4         77.55         71.06         6.41 o                         
   3  17  -4         98.38        104.93         6.49 o                         
   4  17  -4        430.49        469.45        14.98 o                         
   5  17  -4       1508.00       1607.83        45.69 o                         
   6  17  -4        551.17        574.69        31.03 o                         
   7  17  -4       1297.16       1230.51        49.50 o                         
   8  17  -4        110.27         98.66        33.93 o                         
   9  17  -4        310.38        293.39        33.77 o                         
   0  18  -4       4380.23       4163.31        97.90 o                         
   1  18  -4        944.27        876.01        28.22 o                         
   2  18  -4       1708.41       1678.59        34.19 o                         
   3  18  -4       1230.86       1233.76        20.44 o                         
   4  18  -4        329.24        320.01        12.50 o                         
   5  18  -4        153.72        172.47        24.41 o                         
   6  18  -4        505.32        525.97        39.69 o                         
   7  18  -4         89.86         72.84        12.49 o                         
   8  18  -4         82.53         70.70        14.32 o                         
   1  19  -4        107.35         98.52        10.49 o                         
   2  19  -4        159.01        154.52        10.07 o                         
   3  19  -4        792.89        796.55        17.43 o                         
   4  19  -4        751.26        758.77        26.50 o                         
   5  19  -4        529.38        569.36        25.55 o                         
   6  19  -4       1365.49       1251.98        57.86 o                         
   7  19  -4        503.94        511.75        29.40 o                         
   8  19  -4        167.93        175.50        31.58 o                         
   0  20  -4       2357.72       2106.80        76.99 o                         
   1  20  -4       1336.98       1239.37        34.32 o                         
   2  20  -4        953.29        946.13        25.86 o                         
   3  20  -4       1200.41       1188.85        26.11 o                         
   4  20  -4        395.43        415.74        16.43 o                         
   5  20  -4        617.30        635.61        33.50 o                         
   6  20  -4        120.33        137.82        25.35 o                         
   7  20  -4         23.90          7.86        11.90 o                         
   8  20  -4         40.59         27.06        29.72 o                         
   1  21  -4        427.88        396.99        24.16 o                         
   2  21  -4        125.35        126.55        11.78 o                         
   3  21  -4        322.02        353.88        14.61 o                         
   4  21  -4        759.01        747.71        30.14 o                         
   5  21  -4         91.25         66.84        12.02 o                         
   6  21  -4        625.25        688.94        79.50 o                         
   7  21  -4        137.04        126.09        15.33 o                         
   8  21  -4        564.25        465.46        43.95 o                         
   0  22  -4       1035.18        957.14        52.81 o                         
   1  22  -4       1331.34       1373.64        44.47 o                         
   2  22  -4        368.99        376.01        19.21 o                         
   3  22  -4        787.20        781.42        31.83 o                         
   4  22  -4        310.34        303.02        23.71 o                         
   5  22  -4        180.00        184.01        17.91 o                         
   6  22  -4          0.20         -6.51         9.76 o                         
   7  22  -4         38.30         18.50        13.22 o                         
   1  23  -4        590.38        562.54        29.22 o                         
   2  23  -4        237.38        230.58        23.08 o                         
   3  23  -4        235.53        255.53        18.91 o                         
   4  23  -4        545.87        518.03        26.74 o                         
   5  23  -4        224.52        225.43        22.17 o                         
   6  23  -4        417.69        386.78        58.24 o                         
   0  24  -4        516.06        454.44        37.94 o                         
   1  24  -4        821.49        832.93        35.73 o                         
   2  24  -4        279.96        266.21        30.08 o                         
   3  24  -4        563.17        558.11        28.00 o                         
   4  24  -4        933.23        950.48        35.68 o                         
   5  24  -4        183.25        166.19        19.73 o                         
   6  24  -4         16.68         -5.25        15.27 o                         
   1  25  -4        102.17         93.04        13.78 o                         
   2  25  -4         91.46         79.35        15.83 o                         
   3  25  -4         24.77         31.51        17.02 o                         
   4  25  -4        528.11        551.01        33.73 o                         
   5  25  -4        280.15        241.02        24.53 o                         
   0  26  -4        387.42        439.90        86.71 o                         
   1  26  -4        871.40        839.96        36.22 o                         
   2  26  -4        129.64        105.26        17.31 o                         
   3  26  -4        641.71        664.61        44.12 o                         
   4  26  -4        256.97        242.01        36.24 o                         
   5  26  -4         31.06         46.11        18.07 o                         
   1  27  -4         43.28         38.28        10.93 o                         
   2  27  -4        385.11        369.93        42.43 o                         
   3  27  -4        121.86        118.70        20.66 o                         
   4  27  -4        519.45        535.42        38.26 o                         
   5  27  -4         31.81          2.94        14.73 o                         
   0  28  -4        196.30        175.63        32.59 o                         
   1  28  -4        621.16        665.78        41.42 o                         
   2  28  -4        145.36        149.01        23.28 o                         
   3  28  -4        715.81        747.68        46.07 o                         
   4  28  -4         30.03         32.61        17.33 o                         
   1  29  -4         40.69         21.72        30.23 o                         
   2  29  -4        191.73        215.68        35.08 o                         
   3  29  -4         23.43         40.44        18.32 o                         
   0  30  -4         24.26         13.73        15.73 o                         
   1  30  -4        803.24        828.62        45.02 o                         
   2  30  -4         59.16         95.27        25.72 o                         
   1  31  -4          4.27         26.87        12.77 o                         
   2   0  -3        683.77        651.11        23.16 o                         
   4   0  -3       6291.45       5788.88       110.02 o                         
   0   1  -3       2172.33       2146.21        43.14 o                         
   1   1  -3      18813.66      18358.40       429.33 o                         
   2   1  -3       6124.33       6066.12        98.79 o                         
   3   1  -3       3505.21       3556.24        81.51 o                         
   4   1  -3          1.80          4.86         3.05 o                         
   5   1  -3       2453.44       2309.71       117.00 o                         
   6   1  -3          1.21         13.78         9.96 o                         
   1   2  -3       5958.49       6123.67        90.12 o                         
   2   2  -3       7124.09       7195.53       164.97 o                         
   3   2  -3        508.80        497.16        21.13 o                         
   4   2  -3       3959.83       3770.28        70.04 o                         
   5   2  -3        228.57        209.71        15.12 o                         
   6   2  -3       3741.04       3658.58       117.05 o                         
  10   2  -3        769.74        779.77        52.76 o                         
   0   3  -3       3316.17       3352.62        55.09 o                         
   1   3  -3       7935.22       7606.49       107.94 o                         
   2   3  -3        981.32        945.14        44.09 o                         
   3   3  -3       9285.51       8925.51       121.88 o                         
   4   3  -3        571.50        636.67        24.70 o                         
   5   3  -3       1156.83       1070.58        31.06 o                         
   6   3  -3        669.01        691.76        41.74 o                         
   8   3  -3         93.94        123.46        21.79 o                         
   9   3  -3        792.43        701.44        51.56 o                         
  10   3  -3        344.68        280.98        30.68 o                         
   1   4  -3       1725.73       1633.28        41.88 o                         
   2   4  -3       2198.50       2107.30        85.16 o                         
   3   4  -3       5777.91       6054.66        78.28 o                         
   4   4  -3       4610.12       4463.68        68.69 o                         
   5   4  -3       2887.30       2837.47        54.92 o                         
   6   4  -3       3316.49       3377.89        83.91 o                         
   7   4  -3        416.42        411.74        30.27 o                         
   8   4  -3       1100.18       1052.39        63.28 o                         
   9   4  -3         96.72         81.56        19.44 o                         
  10   4  -3        916.87        808.58        52.82 o                         
   0   5  -3       2110.15       2164.22        75.46 o                         
   1   5  -3       7890.76       7062.68        60.29 o                         
   2   5  -3       4309.25       4300.74        66.29 o                         
   3   5  -3       3073.64       2830.43        53.55 o                         
   4   5  -3        649.76        722.01        25.31 o                         
   5   5  -3       1206.26       1199.59        30.73 o                         
   6   5  -3        618.89        668.54        28.61 o                         
   7   5  -3        136.42        125.19        13.55 o                         
   8   5  -3        108.17         97.64        17.75 o                         
   9   5  -3        203.17        122.57        22.59 o                         
  10   5  -3        120.88        136.33        22.84 o                         
   1   6  -3       5634.39       5557.04        53.08 o                         
   2   6  -3         58.24         54.83         7.03 o                         
   3   6  -3       1822.80       1812.99        22.41 o                         
   4   6  -3       3084.23       3030.30        56.29 o                         
   5   6  -3       1301.26       1296.65        32.67 o                         
   6   6  -3       1821.75       1749.86        55.54 o                         
   7   6  -3        234.83        235.96        19.51 o                         
   8   6  -3       1991.61       1938.35        78.38 o                         
   9   6  -3         11.95         -3.11         9.92 o                         
  10   6  -3        992.12        891.02        54.48 o                         
   0   7  -3        963.11        959.69        52.29 o                         
   1   7  -3       9924.50       9233.51        76.85 o                         
   2   7  -3       1065.35       1001.82        20.00 o                         
   3   7  -3       3500.28       3299.23        65.13 o                         
   4   7  -3        269.04        266.45        14.32 o                         
   5   7  -3        760.53        736.67        24.89 o                         
   6   7  -3        203.71        218.64        12.66 o                         
   7   7  -3        121.61        115.83        17.06 o                         
   8   7  -3        112.89        124.93        55.43 o                         
   9   7  -3        187.85        206.90        30.96 o                         
   1   8  -3        504.55        515.34        11.59 o                         
   2   8  -3       5787.06       5917.27        62.65 o                         
   3   8  -3       3518.61       3496.79        51.15 o                         
   4   8  -3       4284.05       4037.39        60.09 o                         
   5   8  -3        182.03        185.46        11.53 o                         
   6   8  -3       1669.08       1710.76        55.71 o                         
   7   8  -3        152.92        133.45        29.81 o                         
   8   8  -3       1351.43       1272.28        70.90 o                         
   9   8  -3        355.64        310.81        60.45 o                         
   0   9  -3       1190.93       1190.56        40.03 o                         
   1   9  -3       4197.17       3873.84        49.48 o                         
   2   9  -3       1582.04       1582.51        27.70 o                         
   3   9  -3       3039.36       2964.04        64.97 o                         
   4   9  -3         89.03         86.22         6.40 o                         
   5   9  -3        652.58        640.34        21.45 o                         
   6   9  -3         48.86         68.61         9.88 o                         
   7   9  -3        147.44        130.96        17.83 o                         
   8   9  -3        177.15        145.93        30.41 o                         
   9   9  -3        199.31        185.11        21.80 o                         
   1  10  -3        271.54        284.73        15.98 o                         
   2  10  -3       1048.47       1059.83        21.70 o                         
   3  10  -3       2628.97       2604.16        32.87 o                         
   4  10  -3       2474.53       2425.20        54.18 o                         
   5  10  -3         67.20         73.31        12.31 o                         
   6  10  -3       1900.12       1926.61        49.19 o                         
   7  10  -3        350.00        345.30        28.21 o                         
   8  10  -3        585.85        603.31        37.66 o                         
   9  10  -3        399.87        409.48        30.62 o                         
   0  11  -3       1045.41       1054.83        38.52 o                         
   1  11  -3       2772.82       2536.34        45.39 o                         
   2  11  -3        983.59        936.05        19.69 o                         
   3  11  -3       6394.62       6274.89        59.36 o                         
   4  11  -3        205.79        225.82        10.47 o                         
   5  11  -3        433.63        383.70        16.91 o                         
   6  11  -3         26.10         42.81         7.95 o                         
   7  11  -3         44.36         60.96        13.70 o                         
   8  11  -3         67.54         43.88        14.16 o                         
   9  11  -3        175.62        184.67        26.04 o                         
   1  12  -3        175.20        190.64        12.65 o                         
   2  12  -3         92.67        108.22         6.45 o                         
   3  12  -3       1351.92       1347.38        24.05 o                         
   4  12  -3       2597.02       2677.27        38.54 o                         
   5  12  -3        399.54        350.35        18.22 o                         
   6  12  -3       2916.62       2838.62        83.57 o                         
   7  12  -3        338.62        357.24        28.79 o                         
   8  12  -3        673.14        656.70        39.17 o                         
   9  12  -3        245.33        220.88        27.99 o                         
   0  13  -3       2157.41       2139.15        89.79 o                         
   1  13  -3       3336.01       3131.95        47.81 o                         
   2  13  -3       1153.39       1108.11        24.27 o                         
   3  13  -3       3909.42       3806.47        47.17 o                         
   4  13  -3       2385.19       2436.61        41.51 o                         
   5  13  -3       1328.85       1317.54        36.16 o                         
   6  13  -3        216.36        223.36        18.32 o                         
   7  13  -3          8.42         16.34        17.27 o                         
   8  13  -3         30.14         28.40        12.37 o                         
   9  13  -3         41.52         39.49        22.80 o                         
   1  14  -3          1.42          2.02         6.62 o                         
   2  14  -3        993.64        955.36        20.96 o                         
   3  14  -3       1472.88       1460.92        24.50 o                         
   4  14  -3       2829.68       2931.44        59.61 o                         
   5  14  -3       1163.62       1243.97        37.65 o                         
   6  14  -3       1710.05       1650.21        50.52 o                         
   7  14  -3        912.81        853.77        39.74 o                         
   8  14  -3        412.12        395.67        54.39 o                         
   9  14  -3        394.15        347.05        27.81 o                         
   0  15  -3       3059.82       2877.83        76.17 o                         
   1  15  -3       3483.69       3360.70        89.07 o                         
   2  15  -3        610.29        576.15        16.23 o                         
   3  15  -3        522.63        526.67        14.53 o                         
   4  15  -3       2226.25       2188.63        34.69 o                         
   5  15  -3        112.58        123.96         9.32 o                         
   6  15  -3        488.94        450.47        26.83 o                         
   7  15  -3          0.10        -10.86        17.38 o                         
   8  15  -3        163.91        155.73        36.27 o                         
   9  15  -3         29.99         11.81        15.33 o                         
   1  16  -3         37.34         28.77         6.05 o                         
   2  16  -3        376.45        343.78        12.73 o                         
   3  16  -3       1232.45       1224.80        24.45 o                         
   4  16  -3        180.87        186.20        10.10 o                         
   5  16  -3        299.47        293.90        14.42 o                         
   6  16  -3       2237.48       2163.92        60.16 o                         
   7  16  -3        832.12        799.48        36.25 o                         
   8  16  -3        411.39        390.59        33.29 o                         
   0  17  -3       2111.64       2142.88        57.36 o                         
   1  17  -3       4947.86       4703.73        77.64 o                         
   2  17  -3        563.81        526.51        16.07 o                         
   3  17  -3        367.90        353.21        13.08 o                         
   4  17  -3        169.58        172.18         9.97 o                         
   5  17  -3        455.10        435.68        15.20 o                         
   6  17  -3        291.24        280.81        22.14 o                         
   7  17  -3        131.20         94.96        12.94 o                         
   8  17  -3         29.59         16.31        37.13 o                         
   1  18  -3        969.22        934.90        25.35 o                         
   2  18  -3       1199.38       1132.70        27.34 o                         
   3  18  -3        845.49        801.99        20.69 o                         
   4  18  -3        507.10        502.87        16.39 o                         
   5  18  -3        395.05        399.03        14.90 o                         
   6  18  -3       1281.71       1238.53        45.98 o                         
   7  18  -3        251.22        211.44        18.72 o                         
   8  18  -3       1186.25       1118.76        67.04 o                         
   0  19  -3       3794.35       3691.26       117.15 o                         
   1  19  -3       2935.75       2849.94        51.71 o                         
   2  19  -3        648.15        604.43        20.19 o                         
   3  19  -3        245.23        238.39        10.90 o                         
   4  19  -3        482.15        513.94        15.69 o                         
   5  19  -3       1283.26       1256.65        38.78 o                         
   6  19  -3        284.92        281.07        30.53 o                         
   7  19  -3         49.99         35.19        16.98 o                         
   8  19  -3        154.20        124.64        17.48 o                         
   1  20  -3        282.23        261.50        16.71 o                         
   2  20  -3        790.42        762.08        23.07 o                         
   3  20  -3        989.17        988.84        28.08 o                         
   4  20  -3        275.27        288.61        14.42 o                         
   5  20  -3       1167.79       1195.26        39.56 o                         
   6  20  -3        615.40        567.73        26.56 o                         
   7  20  -3        816.92        712.91        84.01 o                         
   8  20  -3        291.19        258.03        24.34 o                         
   0  21  -3       3230.85       3081.13        92.13 o                         
   1  21  -3          6.99          1.19         6.68 o                         
   2  21  -3       1648.88       1578.99        43.14 o                         
   3  21  -3        579.97        554.98        17.43 o                         
   4  21  -3        740.27        764.66        30.47 o                         
   5  21  -3        408.88        393.99        22.96 o                         
   6  21  -3         51.59         30.92        19.48 o                         
   7  21  -3         53.01         12.22        14.79 o                         
   8  21  -3        222.01        206.94        20.44 o                         
   1  22  -3        174.91        147.45        15.11 o                         
   2  22  -3        585.62        558.20        33.34 o                         
   3  22  -3        292.12        281.84        19.79 o                         
   4  22  -3        132.90        148.04        15.03 o                         
   5  22  -3        890.86        914.83        41.05 o                         
   6  22  -3        201.69        206.89        18.78 o                         
   7  22  -3        545.19        573.92        39.52 o                         
   0  23  -3        193.13        237.41        30.03 o                         
   1  23  -3        209.56        216.51        18.00 o                         
   2  23  -3        676.00        625.79        35.67 o                         
   3  23  -3        532.54        494.19        26.03 o                         
   4  23  -3       1043.75       1074.60        38.60 o                         
   5  23  -3        179.40        183.13        16.78 o                         
   6  23  -3          9.13         -9.62         9.62 o                         
   7  23  -3         46.49         22.87        13.75 o                         
   1  24  -3        190.12        170.95        16.52 o                         
   2  24  -3        284.52        272.55        26.89 o                         
   3  24  -3        197.77        187.01        20.77 o                         
   4  24  -3        270.57        277.00        20.18 o                         
   5  24  -3        945.71        991.94        36.56 o                         
   6  24  -3         63.78         60.86        11.60 o                         
   0  25  -3       1627.83       1540.83        66.55 o                         
   1  25  -3        260.68        260.19        20.05 o                         
   2  25  -3        427.60        415.00        29.77 o                         
   3  25  -3        641.56        616.66        35.38 o                         
   4  25  -3        665.99        673.17        30.84 o                         
   5  25  -3        235.51        223.03        24.15 o                         
   1  26  -3        151.95        158.19        16.45 o                         
   2  26  -3        263.38        285.66        25.41 o                         
   3  26  -3        429.05        444.15        30.66 o                         
   4  26  -3        101.55        120.76        13.74 o                         
   5  26  -3        291.26        286.47        26.77 o                         
   0  27  -3       2204.11       2161.21        80.78 o                         
   1  27  -3        109.87        129.89        14.93 o                         
   2  27  -3        423.19        430.79        30.63 o                         
   3  27  -3        108.31        122.37        20.78 o                         
   4  27  -3        367.93        405.97        33.36 o                         
   5  27  -3        189.46        159.82        20.34 o                         
   1  28  -3        137.28        124.45        17.06 o                         
   2  28  -3         29.97         18.94        13.07 o                         
   3  28  -3        197.50        192.36        23.73 o                         
   4  28  -3         53.78         82.61        22.70 o                         
   5  28  -3        431.37        300.41        41.37 o                         
   0  29  -3       1044.44       1030.68        69.06 o                         
   1  29  -3         78.55         97.41        15.46 o                         
   2  29  -3        357.48        388.02        43.54 o                         
   3  29  -3         57.33         90.22        18.68 o                         
   4  29  -3        754.11        779.87        44.03 o                         
   1  30  -3         53.90         31.37        15.83 o                         
   2  30  -3         11.26         -9.45        14.83 o                         
   3  30  -3        277.71        290.26        36.66 o                         
   0  31  -3        420.42        384.61        41.16 o                         
   1  31  -3          9.53          9.79        13.10 o                         
   2  31  -3        616.42        631.63        54.04 o                         
   3  31  -3         87.69        109.41        25.93 o                         
   0   0  -2      50084.20      49229.88       697.77 o                         
   6   0  -2        365.36        381.31        36.73 o                         
   8   0  -2         33.13         32.98        12.56 o                         
   1   1  -2       4546.89       4645.50        85.56 o                         
   2   1  -2       9022.64       9229.71       165.89 o                         
   3   1  -2        423.31        360.71        11.60 o                         
   4   1  -2        103.32        110.28         8.85 o                         
   5   1  -2       4587.52       4360.62        86.10 o                         
   6   1  -2         10.04          4.34         8.38 o                         
   8   1  -2        442.16        392.68        32.82 o                         
  10   1  -2        517.31        360.74        34.44 o                         
   0   2  -2       6311.08       6306.76        80.52 o                         
   1   2  -2      25221.49      24288.13       209.29 o                         
   2   2  -2      23476.15      22598.26       201.41 o                         
   3   2  -2        343.96        325.67        14.40 o                         
   4   2  -2        637.31        553.10        19.97 o                         
   5   2  -2        440.04        430.21        27.41 o                         
   6   2  -2        928.61        966.27        43.04 o                         
   7   2  -2        767.70        819.62        67.77 o                         
   8   2  -2        123.00        108.17        15.43 o                         
  10   2  -2        256.06        261.14        28.93 o                         
   1   3  -2       5844.49       5549.40        58.97 o                         
   2   3  -2       2795.97       2859.47        41.98 o                         
   3   3  -2       2029.62       1870.42        36.70 o                         
   4   3  -2        638.44        586.68        30.06 o                         
   5   3  -2       2786.67       2509.40        67.41 o                         
   6   3  -2        656.78        690.21        65.13 o                         
   7   3  -2       4753.50       4758.47       266.74 o                         
   8   3  -2          4.53         -2.46        14.63 o                         
   9   3  -2       1020.16       1024.85        59.03 o                         
  10   3  -2         35.81         19.36        11.69 o                         
   0   4  -2       3123.05       2894.22        78.64 o                         
   1   4  -2       2702.08       2552.97        36.22 o                         
   2   4  -2      16569.73      15683.38       233.03 o                         
   3   4  -2       5902.02       6084.05        68.56 o                         
   4   4  -2       1097.70        975.13        28.78 o                         
   5   4  -2        401.92        420.23        27.02 o                         
   6   4  -2        261.94        282.47        18.48 o                         
   7   4  -2        247.67        253.69        20.30 o                         
   8   4  -2        776.44        687.98        63.25 o                         
   9   4  -2         22.19         33.62        26.74 o                         
   1   5  -2       3924.88       3978.27        47.47 o                         
   2   5  -2         67.87         73.43        11.81 o                         
   3   5  -2       6171.50       5832.46        67.71 o                         
   4   5  -2       1479.49       1421.85        31.45 o                         
   5   5  -2       3246.73       3022.21       115.91 o                         
   6   5  -2        677.22        681.26        24.20 o                         
   7   5  -2        702.85        721.12        41.03 o                         
   8   5  -2         62.01         51.57         9.92 o                         
   9   5  -2       2128.05       2087.76       127.13 o                         
   0   6  -2        702.98        696.80        39.33 o                         
   1   6  -2        569.14        599.44        16.14 o                         
   2   6  -2       7665.51       7087.58        76.92 o                         
   3   6  -2        518.68        492.07        13.01 o                         
   4   6  -2       3778.55       3772.63        63.71 o                         
   5   6  -2        227.78        220.84        13.63 o                         
   6   6  -2         46.22         45.41         8.30 o                         
   7   6  -2         95.79         91.53        12.07 o                         
   8   6  -2         70.09         69.23        14.64 o                         
   9   6  -2         17.95         23.52        39.14 o                         
   1   7  -2        165.69        158.39        11.91 o                         
   2   7  -2        974.42        951.14        30.23 o                         
   3   7  -2       3774.95       3641.38        42.77 o                         
   4   7  -2        610.71        600.42        23.14 o                         
   5   7  -2       3545.35       3536.22        72.64 o                         
   6   7  -2         77.18         78.63         9.74 o                         
   7   7  -2       1393.22       1377.32        74.29 o                         
   8   7  -2        269.10        273.25        24.84 o                         
   9   7  -2       2038.47       2059.84       152.56 o                         
   0   8  -2       3939.92       3622.44       110.84 o                         
   1   8  -2        606.46        547.11        13.38 o                         
   2   8  -2      17292.72      17319.93       128.48 o                         
   3   8  -2        354.43        321.00        11.70 o                         
   4   8  -2       3211.16       3139.28        51.67 o                         
   5   8  -2        463.17        484.89        18.15 o                         
   6   8  -2        168.16        163.29        12.43 o                         
   7   8  -2        336.35        338.48        35.96 o                         
   8   8  -2        293.80        273.13        24.74 o                         
   9   8  -2         78.91         93.69        18.48 o                         
   1   9  -2       1156.05       1109.20        27.08 o                         
   2   9  -2       2503.50       2624.64        38.12 o                         
   3   9  -2       2520.16       2384.24        38.61 o                         
   4   9  -2       1126.47       1136.39        27.38 o                         
   5   9  -2       2902.27       2879.22        62.34 o                         
   6   9  -2        280.73        275.09        16.02 o                         
   7   9  -2       1490.77       1426.83        54.46 o                         
   8   9  -2        371.04        366.98        28.96 o                         
   9   9  -2       2306.50       2253.95       129.96 o                         
   0  10  -2       2929.38       2584.32        58.74 o                         
   1  10  -2        315.80        319.96        19.11 o                         
   2  10  -2       7784.23       7544.82       129.78 o                         
   3  10  -2       3402.89       3380.52        48.99 o                         
   4  10  -2       3279.29       3218.96        73.47 o                         
   5  10  -2        406.14        388.23        16.24 o                         
   6  10  -2        146.47        152.56        11.97 o                         
   7  10  -2        377.66        350.01        27.06 o                         
   8  10  -2         57.25         72.53        39.62 o                         
   9  10  -2         69.51         74.86        15.67 o                         
   1  11  -2       1144.01       1080.74        20.77 o                         
   2  11  -2        220.75        196.58         9.78 o                         
   3  11  -2       1342.51       1308.04        29.46 o                         
   4  11  -2       1430.21       1469.48        27.24 o                         
   5  11  -2       2099.35       2111.72        40.46 o                         
   6  11  -2        525.77        525.00        31.66 o                         
   7  11  -2       1575.49       1517.02        57.14 o                         
   8  11  -2        777.23        741.92        40.90 o                         
   9  11  -2        334.04        330.06        26.63 o                         
   0  12  -2       1030.18        913.34        41.31 o                         
   1  12  -2        303.36        230.58        11.40 o                         
   2  12  -2       2547.66       2320.17        45.75 o                         
   3  12  -2       2612.64       2556.92        40.21 o                         
   4  12  -2       1490.97       1528.69        32.87 o                         
   5  12  -2         67.67         71.57         8.39 o                         
   6  12  -2        366.08        331.13        21.53 o                         
   7  12  -2        242.56        235.43        22.94 o                         
   8  12  -2        219.89        215.95        22.08 o                         
   9  12  -2        204.93        179.17        19.98 o                         
   1  13  -2        189.91        162.12        10.74 o                         
   2  13  -2        780.03        774.27        23.54 o                         
   3  13  -2       1514.86       1438.13        29.49 o                         
   4  13  -2        617.92        591.42        20.08 o                         
   5  13  -2       1911.41       1952.20        58.10 o                         
   6  13  -2        132.63        112.68        12.79 o                         
   7  13  -2        973.58        961.11        45.83 o                         
   8  13  -2        786.03        794.97        67.28 o                         
   9  13  -2        347.91        368.10        47.36 o                         
   0  14  -2       9879.07       9710.17       159.54 o                         
   1  14  -2       1761.51       1749.77        35.96 o                         
   2  14  -2        686.56        658.63        18.36 o                         
   3  14  -2       2036.97       1960.13        32.25 o                         
   4  14  -2       1367.96       1341.24        25.72 o                         
   5  14  -2        775.51        776.82        23.01 o                         
   6  14  -2         74.63         59.83        10.35 o                         
   7  14  -2         45.55         27.42         9.66 o                         
   8  14  -2        129.90        128.97        17.64 o                         
   9  14  -2        162.63        205.06        36.88 o                         
   1  15  -2       1042.43       1036.68        27.83 o                         
   2  15  -2        705.36        673.69        17.09 o                         
   3  15  -2        281.66        286.29        12.46 o                         
   4  15  -2       2026.27       2022.19        33.94 o                         
   5  15  -2       3094.52       3226.76       102.44 o                         
   6  15  -2        313.87        263.92        20.92 o                         
   7  15  -2       1223.90       1281.69        54.38 o                         
   8  15  -2       1542.42       1456.98       103.32 o                         
   9  15  -2        465.91        490.81        57.63 o                         
   0  16  -2       4092.90       4030.47        74.38 o                         
   1  16  -2       1509.89       1431.10        29.76 o                         
   2  16  -2       2867.19       2712.04        53.90 o                         
   3  16  -2        977.73        943.86        24.98 o                         
   4  16  -2        619.79        622.46        18.45 o                         
   5  16  -2        649.65        719.08        20.05 o                         
   6  16  -2        398.87        402.01        26.12 o                         
   7  16  -2        291.57        343.55        28.68 o                         
   8  16  -2         20.29          4.59        19.83 o                         
   1  17  -2        295.14        297.68        13.96 o                         
   2  17  -2        898.12        829.18        24.53 o                         
   3  17  -2        322.84        326.86        15.15 o                         
   4  17  -2       1172.28       1127.07        25.69 o                         
   5  17  -2        590.77        586.57        21.44 o                         
   6  17  -2        525.28        501.58        22.52 o                         
   7  17  -2       1774.79       1537.40        77.56 o                         
   8  17  -2        571.14        570.72        35.53 o                         
   0  18  -2       4863.93       4850.76        94.52 o                         
   1  18  -2       2140.37       2046.16        37.36 o                         
   2  18  -2        984.27        966.34        25.01 o                         
   3  18  -2        733.31        785.26        25.38 o                         
   4  18  -2        106.12        105.41         7.81 o                         
   5  18  -2        319.12        280.91        12.95 o                         
   6  18  -2        275.88        272.97        15.16 o                         
   7  18  -2        115.98         94.91        37.78 o                         
   8  18  -2        123.85        124.39        21.71 o                         
   1  19  -2        379.29        395.72        14.98 o                         
   2  19  -2         20.90         21.55         7.66 o                         
   3  19  -2        542.61        522.96        21.02 o                         
   4  19  -2        292.11        294.29        13.10 o                         
   5  19  -2        264.83        263.31        12.75 o                         
   6  19  -2       1643.71       1561.99        43.44 o                         
   7  19  -2        421.17        398.10        31.07 o                         
   8  19  -2        543.26        531.74        37.29 o                         
   0  20  -2       2675.17       2518.01        60.33 o                         
   1  20  -2       2982.23       2892.84        46.17 o                         
   2  20  -2        152.04        127.41        12.71 o                         
   3  20  -2        341.93        347.95        17.60 o                         
   4  20  -2       1053.20       1051.96        27.50 o                         
   5  20  -2        565.28        549.15        24.57 o                         
   6  20  -2         34.60         43.44        14.99 o                         
   7  20  -2        204.88        243.03        38.28 o                         
   8  20  -2         67.89         35.25        20.70 o                         
   1  21  -2       1161.49       1148.60        31.69 o                         
   2  21  -2         51.03         44.33        11.61 o                         
   3  21  -2        104.45         97.19         8.38 o                         
   4  21  -2        911.26        893.43        25.60 o                         
   5  21  -2        541.89        522.36        38.88 o                         
   6  21  -2       1028.20        965.10        64.19 o                         
   7  21  -2        255.57        236.20        36.96 o                         
   8  21  -2        751.55        651.20        61.11 o                         
   0  22  -2        727.57        705.67        60.10 o                         
   1  22  -2       1553.87       1533.90        43.95 o                         
   2  22  -2        626.92        595.89        41.88 o                         
   3  22  -2        881.61        855.77        27.96 o                         
   4  22  -2        776.28        766.32        41.72 o                         
   5  22  -2        478.07        498.08        30.26 o                         
   6  22  -2        215.09        216.57        20.05 o                         
   7  22  -2        109.03         64.20        20.78 o                         
   1  23  -2        119.42        122.58        13.61 o                         
   2  23  -2        366.72        360.61        26.16 o                         
   3  23  -2        637.83        588.84        33.10 o                         
   4  23  -2        266.76        276.76        22.10 o                         
   5  23  -2        425.27        486.51        30.46 o                         
   6  23  -2       1442.12       1540.23        51.75 o                         
   7  23  -2        137.65        156.84        29.61 o                         
   0  24  -2        439.02        430.26        50.10 o                         
   1  24  -2        969.75        962.15        35.83 o                         
   2  24  -2        145.61        174.33        19.44 o                         
   3  24  -2       1413.60       1327.27        70.79 o                         
   4  24  -2        770.16        760.02        50.34 o                         
   5  24  -2        470.83        525.53        32.42 o                         
   6  24  -2         23.49          4.94        15.67 o                         
   7  24  -2         29.47         50.13        20.60 o                         
   1  25  -2         12.25         15.74         8.58 o                         
   2  25  -2        304.97        295.25        24.66 o                         
   3  25  -2         68.94         65.97        13.73 o                         
   4  25  -2        495.59        514.35        27.02 o                         
   5  25  -2        252.90        266.80        23.39 o                         
   6  25  -2        347.72        415.27        46.59 o                         
   0  26  -2        230.66        216.72        34.74 o                         
   1  26  -2        787.45        778.70        32.70 o                         
   2  26  -2        109.84        133.74        17.42 o                         
   3  26  -2        673.91        681.31        37.02 o                         
   4  26  -2         51.87         49.99        10.72 o                         
   5  26  -2        168.49        172.66        17.76 o                         
   6  26  -2        126.25        160.93        33.64 o                         
   1  27  -2        104.05        113.83        13.91 o                         
   2  27  -2        329.18        322.43        25.95 o                         
   3  27  -2        182.98        195.20        21.13 o                         
   4  27  -2        501.07        473.04        37.55 o                         
   5  27  -2         50.30         63.81        21.43 o                         
   0  28  -2        574.65        567.87        42.14 o                         
   1  28  -2        708.00        732.39        31.24 o                         
   2  28  -2        105.26         97.70        15.95 o                         
   3  28  -2        439.01        422.28        32.89 o                         
   4  28  -2        148.19        148.45        23.25 o                         
   5  28  -2        216.01        216.19        41.18 o                         
   1  29  -2         27.96         33.45        12.70 o                         
   2  29  -2        177.82        198.06        24.33 o                         
   3  29  -2        111.52         77.49        31.53 o                         
   4  29  -2        334.00        312.41        27.41 o                         
   5  29  -2        123.71         53.68        18.82 o                         
   0  30  -2          8.76        -12.01        14.81 o                         
   1  30  -2       1131.94       1125.05        67.97 o                         
   2  30  -2         92.50        114.37        36.34 o                         
   3  30  -2        494.99        468.98        33.88 o                         
   4  30  -2         45.40         57.82        14.81 o                         
   2   0  -1       2278.24       2243.95        57.87 o                         
   4   0  -1       2639.02       2421.23        89.72 o                         
   6   0  -1       7208.20       6952.52       299.64 o                         
   8   0  -1       5673.90       5521.34       136.31 o                         
   2   1  -1       2020.51       2077.44        38.47 o                         
   3   1  -1       3002.96       2615.64        59.54 o                         
   4   1  -1         20.15         15.56         9.26 o                         
   5   1  -1       1573.23       1436.39        53.32 o                         
   6   1  -1          9.29         39.53        11.81 o                         
   7   1  -1        423.72        410.60        20.82 o                         
   8   1  -1        654.68        696.39        27.25 o                         
   1   2  -1       9159.06       9460.10       107.91 o                         
   2   2  -1      10512.80      10554.52       219.54 o                         
   3   2  -1        113.56        111.58        10.56 o                         
   4   2  -1       1567.85       1395.42        66.78 o                         
   5   2  -1        476.59        475.46        44.04 o                         
   6   2  -1       7643.40       7626.38       109.80 o                         
   7   2  -1        544.03        568.30        33.05 o                         
   8   2  -1       1454.82       1484.64        40.37 o                         
   9   2  -1         75.59         71.67        15.29 o                         
   1   3  -1       3562.11       3419.02        38.48 o                         
   2   3  -1        554.22        585.27        21.40 o                         
   3   3  -1       2439.11       2142.65        47.97 o                         
   4   3  -1         55.32         26.72        13.94 o                         
   5   3  -1        847.48        728.96        27.05 o                         
   6   3  -1        202.53        212.29        14.20 o                         
   7   3  -1        368.66        342.10        26.09 o                         
   8   3  -1         90.81         85.59         9.03 o                         
   9   3  -1        717.35        667.66        36.68 o                         
   1   4  -1      12592.62      11940.09       148.93 o                         
   2   4  -1       5074.35       5101.08        89.99 o                         
   3   4  -1       2536.58       2662.39        39.78 o                         
   4   4  -1       3797.46       3451.58        58.08 o                         
   5   4  -1       1416.17       1409.66        32.27 o                         
   6   4  -1       2695.07       2687.46        74.76 o                         
   7   4  -1         50.75         60.64        10.92 o                         
   8   4  -1        581.57        563.99        21.13 o                         
   9   4  -1         56.48         32.76         9.76 o                         
   0   5  -1       6588.99       6565.96       127.99 o                         
   1   5  -1       5182.93       4923.58       123.85 o                         
   2   5  -1        385.30        372.05        10.72 o                         
   3   5  -1       5331.94       4916.00        59.88 o                         
   4   5  -1       1127.84       1229.80        25.01 o                         
   5   5  -1       5008.69       5072.59        80.64 o                         
   6   5  -1        523.48        564.48        26.28 o                         
   7   5  -1        155.45        164.29        14.14 o                         
   8   5  -1         23.60         13.16         7.07 o                         
   9   5  -1        129.89        130.39        17.22 o                         
   1   6  -1       1810.23       1734.86        25.17 o                         
   2   6  -1       6584.30       6274.55        65.27 o                         
   3   6  -1         44.76         45.43         5.01 o                         
   4   6  -1       6357.50       6261.26        66.97 o                         
   5   6  -1         43.95         38.70         6.94 o                         
   6   6  -1       2803.61       2858.74        76.12 o                         
   7   6  -1        464.67        443.18        22.67 o                         
   8   6  -1       1170.16       1157.99        44.97 o                         
   9   6  -1        200.31        219.28        24.79 o                         
   0   7  -1       4786.29       4601.30       236.25 o                         
   1   7  -1       2476.76       2292.15        57.99 o                         
   2   7  -1        748.16        736.12        19.19 o                         
   3   7  -1      17705.14      18060.45       141.57 o                         
   4   7  -1         33.47         38.94         6.01 o                         
   5   7  -1       2785.74       2924.04        60.13 o                         
   6   7  -1         32.78         24.71         8.27 o                         
   7   7  -1         13.89         15.90         7.55 o                         
   8   7  -1         74.31         78.07        11.12 o                         
   9   7  -1        136.01        113.68        15.83 o                         
   1   8  -1       1039.36       1015.52        20.54 o                         
   2   8  -1       3254.81       3433.90        54.30 o                         
   3   8  -1        687.65        827.90        19.55 o                         
   4   8  -1       2589.12       2409.95        39.07 o                         
   5   8  -1         75.10         52.12        10.33 o                         
   6   8  -1       2090.26       2227.02        61.43 o                         
   7   8  -1        187.55        163.06        14.43 o                         
   8   8  -1       2147.74       2096.63        91.62 o                         
   9   8  -1        584.51        577.53        47.40 o                         
   0   9  -1       5207.61       5008.03        88.01 o                         
   1   9  -1       7797.05       7177.95        75.22 o                         
   2   9  -1       1743.58       1731.31        30.85 o                         
   3   9  -1       8148.44       8065.01        77.83 o                         
   4   9  -1        476.87        462.27        14.46 o                         
   5   9  -1        176.38        178.32        16.81 o                         
   6   9  -1        535.40        528.65        26.22 o                         
   7   9  -1          7.48          2.36         7.22 o                         
   8   9  -1         89.81         67.99        15.74 o                         
   9   9  -1        116.00        111.36        15.66 o                         
   1  10  -1       2563.38       2539.91        34.90 o                         
   2  10  -1       1187.86       1143.94        25.57 o                         
   3  10  -1        194.09        200.58        11.83 o                         
   4  10  -1       4478.95       4396.76        83.14 o                         
   5  10  -1        661.63        666.14        34.47 o                         
   6  10  -1        699.92        737.04        25.74 o                         
   7  10  -1        842.18        819.83        32.19 o                         
   8  10  -1       1694.71       1680.52        80.50 o                         
   9  10  -1        618.29        587.14        33.71 o                         
   0  11  -1        486.05        521.76        21.14 o                         
   1  11  -1       2490.74       2082.07        34.87 o                         
   2  11  -1       3700.43       3632.18        50.84 o                         
   3  11  -1       3795.72       3475.53        61.71 o                         
   4  11  -1        848.13        791.59        22.28 o                         
   5  11  -1        793.31        827.25        32.50 o                         
   6  11  -1        110.14        114.87        12.52 o                         
   7  11  -1        244.64        232.44        21.91 o                         
   8  11  -1        252.07        248.28        22.87 o                         
   9  11  -1        486.92        516.12        59.47 o                         
   1  12  -1       3289.19       3265.31        37.47 o                         
   2  12  -1        812.26        768.54        21.75 o                         
   3  12  -1        427.26        407.67        18.98 o                         
   4  12  -1       3612.90       3688.68        76.47 o                         
   5  12  -1        289.91        292.75        15.63 o                         
   6  12  -1        304.42        308.99        19.80 o                         
   7  12  -1        545.36        564.98        33.61 o                         
   8  12  -1        966.69       1048.72        46.41 o                         
   9  12  -1        517.48        607.05        64.28 o                         
   0  13  -1       1668.24       1517.92        68.53 o                         
   1  13  -1       2324.72       1970.07        28.04 o                         
   2  13  -1       1344.14       1202.43        28.65 o                         
   3  13  -1       1397.89       1407.58        31.58 o                         
   4  13  -1        886.02        911.06        22.61 o                         
   5  13  -1         86.27         84.14        10.65 o                         
   6  13  -1         67.98         69.09        13.03 o                         
   7  13  -1         19.40          2.11         8.01 o                         
   8  13  -1        140.13        124.46        16.99 o                         
   9  13  -1        211.89        205.99        38.61 o                         
   1  14  -1       1369.95       1400.35        25.98 o                         
   2  14  -1        504.45        463.84        17.89 o                         
   3  14  -1        675.21        679.25        18.65 o                         
   4  14  -1       1620.88       1616.25        35.23 o                         
   5  14  -1       1180.97       1131.11        28.62 o                         
   6  14  -1        971.04        975.87        44.24 o                         
   7  14  -1        599.65        651.31        36.93 o                         
   8  14  -1       1075.36       1120.07        48.24 o                         
   9  14  -1        754.54        829.80        74.61 o                         
   0  15  -1       4316.33       4275.37        74.15 o                         
   1  15  -1       4213.57       4114.26        53.00 o                         
   2  15  -1       1293.50       1237.91        34.26 o                         
   3  15  -1       3023.10       2921.36        80.50 o                         
   4  15  -1       1440.53       1414.63        26.51 o                         
   5  15  -1       1396.04       1406.26        33.06 o                         
   6  15  -1        890.91        933.74        33.91 o                         
   7  15  -1         46.39         40.72         8.61 o                         
   8  15  -1        173.66        163.81        19.18 o                         
   1  16  -1          7.74         13.27         5.49 o                         
   2  16  -1        715.96        642.66        18.61 o                         
   3  16  -1       1910.56       1811.95        37.33 o                         
   4  16  -1        350.14        341.31        13.96 o                         
   5  16  -1        758.13        727.80        20.64 o                         
   6  16  -1       4888.52       4811.99        71.00 o                         
   7  16  -1        959.62        907.61        33.10 o                         
   8  16  -1        592.55        618.33        36.44 o                         
   0  17  -1       3213.58       3120.33        64.42 o                         
   1  17  -1       4302.76       4255.63        54.68 o                         
   2  17  -1       2767.39       2696.73        59.81 o                         
   3  17  -1        548.01        517.15        18.67 o                         
   4  17  -1        823.55        822.80        24.23 o                         
   5  17  -1        447.92        446.10        16.32 o                         
   6  17  -1        198.18        205.88        14.98 o                         
   7  17  -1        327.38        329.88        40.56 o                         
   8  17  -1         97.40         79.65        14.11 o                         
   1  18  -1         30.18         38.68         6.77 o                         
   2  18  -1        246.31        255.53        12.34 o                         
   3  18  -1        384.14        364.20        17.88 o                         
   4  18  -1        814.61        819.62        24.41 o                         
   5  18  -1       2156.34       2087.48        41.24 o                         
   6  18  -1        650.14        606.08        35.92 o                         
   7  18  -1       1208.33       1402.81        94.07 o                         
   8  18  -1        544.91        624.75        62.24 o                         
   0  19  -1       2595.95       2654.24        51.74 o                         
   1  19  -1       2064.66       2048.88        39.13 o                         
   2  19  -1       1480.95       1458.88        32.72 o                         
   3  19  -1        919.39        862.50        27.48 o                         
   4  19  -1        589.87        590.81        20.89 o                         
   5  19  -1        217.12        218.22        12.90 o                         
   6  19  -1        484.10        448.25        31.08 o                         
   7  19  -1        163.02        288.79        46.07 o                         
   8  19  -1         41.01         54.02        22.48 o                         
   1  20  -1        427.84        384.66        18.10 o                         
   2  20  -1       1116.29       1122.26        34.88 o                         
   3  20  -1          2.34         -5.25         5.25 o                         
   4  20  -1        171.95        156.06        20.67 o                         
   5  20  -1       1757.63       1759.14        37.30 o                         
   6  20  -1        226.35        210.65        21.24 o                         
   7  20  -1       1358.97       1432.93        94.98 o                         
   8  20  -1        471.22        430.44        51.03 o                         
   0  21  -1       1379.11       1316.61        54.36 o                         
   1  21  -1       1302.71       1193.89        36.39 o                         
   2  21  -1       2387.95       2269.75        62.01 o                         
   3  21  -1       1205.14       1235.55        34.64 o                         
   4  21  -1        278.37        280.07        27.73 o                         
   5  21  -1        218.22        218.47        15.25 o                         
   6  21  -1         73.88         59.65        12.85 o                         
   7  21  -1         69.70        128.50        30.85 o                         
   1  22  -1         37.71         47.78         9.49 o                         
   2  22  -1        339.64        323.90        24.30 o                         
   3  22  -1        767.55        777.67        27.87 o                         
   4  22  -1        177.41        143.99        23.74 o                         
   5  22  -1        998.84       1064.68        44.15 o                         
   6  22  -1        438.13        392.86        49.31 o                         
   7  22  -1        840.60        978.14        77.97 o                         
   0  23  -1       1551.94       1480.75        59.00 o                         
   1  23  -1        482.50        457.37        23.35 o                         
   2  23  -1       1713.48       1681.66        54.61 o                         
   3  23  -1       1451.87       1454.78        57.25 o                         
   4  23  -1        517.73        537.87        31.09 o                         
   5  23  -1         86.72        128.62        22.73 o                         
   6  23  -1         80.52         79.00        24.13 o                         
   7  23  -1         18.23         24.25        18.51 o                         
   1  24  -1        342.60        322.54        23.30 o                         
   2  24  -1        101.74         89.57        14.47 o                         
   3  24  -1        227.24        248.34        22.90 o                         
   4  24  -1        790.87        766.31        50.27 o                         
   5  24  -1       1028.23       1110.92        45.82 o                         
   6  24  -1        144.16        174.36        33.57 o                         
   7  24  -1        261.27        229.59        37.62 o                         
   0  25  -1       1096.35       1104.98        52.28 o                         
   1  25  -1        118.41         96.67        12.79 o                         
   2  25  -1        468.28        536.24        31.45 o                         
   3  25  -1        382.78        407.02        28.41 o                         
   4  25  -1        819.75        847.44        60.77 o                         
   5  25  -1         13.10         11.18         8.52 o                         
   6  25  -1        233.38        326.88        45.97 o                         
   1  26  -1        416.13        411.00        22.73 o                         
   2  26  -1        225.58        219.30        21.47 o                         
   3  26  -1        781.30        796.50        38.37 o                         
   4  26  -1        262.95        222.67        20.86 o                         
   5  26  -1        190.21        181.32        17.83 o                         
   6  26  -1        115.55         95.19        25.16 o                         
   0  27  -1        711.59        760.12        43.33 o                         
   1  27  -1        328.93        336.13        25.24 o                         
   2  27  -1        720.03        731.57        37.24 o                         
   3  27  -1         64.00         83.31        20.52 o                         
   4  27  -1        354.98        357.62        54.98 o                         
   5  27  -1         56.44         87.26        53.97 o                         
   6  27  -1         61.64         94.30        22.97 o                         
   1  28  -1        145.57        154.71        24.35 o                         
   2  28  -1         68.34         56.30        25.11 o                         
   3  28  -1        162.85        187.75        22.35 o                         
   4  28  -1        149.68        168.23        20.51 o                         
   5  28  -1        280.25        310.10       102.10 o                         
   0  29  -1        531.58        580.04        45.52 o                         
   1  29  -1         42.85         50.39        11.31 o                         
   2  29  -1        654.32        683.60        39.83 o                         
   3  29  -1         24.85         31.27        11.43 o                         
   4  29  -1        348.16        329.57        27.21 o                         
   5  29  -1          8.06         34.42        11.47 o                         
   1  30  -1         21.67         39.12        23.35 o                         
   2  30  -1         13.29         40.10        23.29 o                         
   3  30  -1        643.55        623.05        57.82 o                         
   4  30  -1         44.23         26.52        17.14 o                         
   3  31  -1         17.79        -10.77        16.62 o                         
   2   0   0        669.70        600.94        32.29 o                         
   4   0   0        105.96         88.40        19.50 o                         
   6   0   0        915.34        972.57        36.01 o                         
   8   0   0        601.37        653.25        33.55 o                         
   2   1   0         63.13         66.97         6.55 o                         
   3   1   0         12.92         24.09         6.61 o                         
   4   1   0        197.82        182.77        12.87 o                         
   5   1   0       3563.07       3312.12        49.31 o                         
   6   1   0         28.86         20.46         4.56 o                         
   7   1   0       8857.15       8791.83       144.48 o                         
   8   1   0        163.55        179.09        13.11 o                         
   9   1   0       2918.29       3037.26       148.57 o                         
   2   2   0         33.27         27.64         8.42 o                         
   3   2   0        444.49        380.72        16.17 o                         
   4   2   0         49.50         82.39         9.22 o                         
   5   2   0         69.07         80.61        10.40 o                         
   6   2   0        613.01        600.69        17.23 o                         
   7   2   0          2.55         34.81         8.30 o                         
   8   2   0         33.42         34.71         7.68 o                         
   9   2   0        263.03        251.50        21.62 o                         
   1   3   0         89.07         83.78         8.70 o                         
   2   3   0       1300.10       1242.83        44.97 o                         
   3   3   0        380.24        317.97        13.77 o                         
   4   3   0        195.00        179.21        13.42 o                         
   5   3   0       1890.98       1636.31        42.66 o                         
   6   3   0        251.20        266.31        13.75 o                         
   7   3   0       5776.33       5803.34       122.30 o                         
   8   3   0        382.22        419.35        20.10 o                         
   9   3   0         38.43         34.64        18.84 o                         
   1   4   0        144.61        132.03         9.75 o                         
   2   4   0       1611.22       1469.17        51.91 o                         
   3   4   0        169.50        154.27        10.56 o                         
   4   4   0       2096.05       1919.56        44.78 o                         
   5   4   0         26.75         18.54         5.94 o                         
   6   4   0        176.60        173.54        10.33 o                         
   7   4   0          0.03          5.07         5.84 o                         
   8   4   0        449.06        468.13        21.03 o                         
   9   4   0          1.81          6.92         8.26 o                         
   1   5   0       2213.07       2102.94        52.14 o                         
   2   5   0       3186.07       3351.83        46.60 o                         
   3   5   0       1968.73       1900.64        38.45 o                         
   4   5   0        488.77        455.65        18.83 o                         
   5   5   0       5315.81       5194.10        77.23 o                         
   6   5   0       1172.31       1221.95        34.23 o                         
   7   5   0       2493.32       2551.32        50.86 o                         
   8   5   0        590.22        544.44        34.26 o                         
   9   5   0       1302.95       1226.25        85.32 o                         
   0   6   0      19571.51      18991.34       880.16 o                         
   1   6   0        186.73        183.22         8.77 o                         
   2   6   0      10229.36       9896.52       104.73 o                         
   3   6   0        217.68        208.61        11.25 o                         
   4   6   0      17565.40      18027.80       183.88 o                         
   5   6   0       3553.21       3626.94        55.22 o                         
   6   6   0        141.37        159.42        11.62 o                         
   7   6   0        529.92        556.83        34.52 o                         
   8   6   0         50.52         51.99        13.92 o                         
   9   6   0        159.09        160.71        16.76 o                         
   1   7   0       2063.92       1978.88        30.71 o                         
   2   7   0       1437.49       1396.28        30.47 o                         
   3   7   0       5653.88       5419.34        57.51 o                         
   4   7   0       2850.96       3018.94        54.50 o                         
   5   7   0       5266.54       5468.48        75.61 o                         
   6   7   0       1082.16       1006.84        40.19 o                         
   7   7   0       1105.27       1189.12        50.56 o                         
   8   7   0        170.57        184.67        35.35 o                         
   9   7   0       1858.16       1892.07       117.99 o                         
   0   8   0       6747.16       6483.05       197.79 o                         
   1   8   0        304.65        282.67        10.21 o                         
   2   8   0       4782.61       4625.14        72.45 o                         
   3   8   0        939.98        894.51        28.25 o                         
   4   8   0       2200.63       2087.62        47.67 o                         
   5   8   0       2974.18       2953.13       106.87 o                         
   6   8   0         85.34         81.75         9.03 o                         
   7   8   0         73.49         70.77        14.48 o                         
   8   8   0          0.94         -3.35        11.53 o                         
   9   8   0          8.99         16.73        25.28 o                         
   1   9   0          1.32         -1.63         4.74 o                         
   2   9   0       2016.14       2034.35        30.80 o                         
   3   9   0       4996.93       4942.53        62.96 o                         
   4   9   0        236.33        298.65        14.93 o                         
   5   9   0       1544.22       1507.19        58.18 o                         
   6   9   0       1242.28       1294.49        42.02 o                         
   7   9   0        645.59        734.05        40.20 o                         
   8   9   0         13.72          8.09         8.59 o                         
   9   9   0       2152.66       2174.21       126.37 o                         
   0  10   0       3905.43       3570.00        68.35 o                         
   1  10   0       1210.30       1105.82        22.00 o                         
   2  10   0       7595.63       7273.32        79.60 o                         
   3  10   0        383.51        376.06        13.39 o                         
   4  10   0       1866.11       1757.47        59.68 o                         
   5  10   0        695.91        668.49        27.05 o                         
   6  10   0         57.74         40.23        12.55 o                         
   7  10   0        154.41        164.90        20.01 o                         
   8  10   0         10.39         22.95        11.83 o                         
   9  10   0         13.72        -24.91        24.91 o                         
   1  11   0          1.19          4.65         4.87 o                         
   2  11   0       2180.17       2144.32        38.35 o                         
   3  11   0       2168.05       2133.59        34.55 o                         
   4  11   0        265.23        238.68        11.23 o                         
   5  11   0       2032.23       2023.76        41.15 o                         
   6  11   0        290.11        316.15        27.24 o                         
   7  11   0       2004.30       2010.62        45.08 o                         
   8  11   0         83.84        106.78        14.38 o                         
   9  11   0        450.66        484.17        57.49 o                         
   1  12   0         81.05         61.04         5.66 o                         
   2  12   0       6162.51       5649.72        70.75 o                         
   3  12   0        137.24        122.60         9.45 o                         
   4  12   0       2902.48       2874.84        44.30 o                         
   5  12   0       1096.45       1148.78        30.98 o                         
   6  12   0         41.22         31.59        10.56 o                         
   7  12   0        189.56        182.54        12.87 o                         
   8  12   0        169.52        131.21        15.84 o                         
   9  12   0        672.56        687.77        70.90 o                         
   1  13   0        408.39        444.77        13.81 o                         
   2  13   0       3225.59       3381.75        59.14 o                         
   3  13   0       1990.31       1886.24        38.31 o                         
   4  13   0       2484.37       2506.64        45.48 o                         
   5  13   0       1883.80       1843.64        40.72 o                         
   6  13   0        165.20        165.89        13.00 o                         
   7  13   0        575.59        637.51        23.62 o                         
   8  13   0         30.39         41.85        10.28 o                         
   9  13   0        207.76        234.96        43.54 o                         
   0  14   0       3758.05       3840.46        66.18 o                         
   1  14   0       1374.71       1268.80        24.39 o                         
   2  14   0        414.70        350.78        16.70 o                         
   3  14   0        757.21        702.17        20.99 o                         
   4  14   0       2601.02       2563.58        55.33 o                         
   5  14   0       1793.32       1857.04        45.30 o                         
   6  14   0        175.67        198.04        14.44 o                         
   7  14   0        161.91        155.31        12.21 o                         
   8  14   0         83.01         71.49        11.89 o                         
   9  14   0        510.30        585.69        63.28 o                         
   1  15   0        112.26        125.33         8.32 o                         
   2  15   0        423.03        415.04        18.39 o                         
   3  15   0       1981.39       1903.29        36.61 o                         
   4  15   0       1294.48       1305.19        37.62 o                         
   5  15   0       3741.25       3794.60        59.64 o                         
   6  15   0         81.50         83.96        19.15 o                         
   7  15   0        505.44        571.48        62.84 o                         
   8  15   0       1065.96       1014.57        82.51 o                         
   0  16   0       3059.41       3148.89        61.75 o                         
   1  16   0       2626.03       2587.86        41.32 o                         
   2  16   0       4986.96       4806.26       108.95 o                         
   3  16   0        597.09        597.18        20.48 o                         
   4  16   0        915.55        905.06        27.77 o                         
   5  16   0        336.15        368.64        17.69 o                         
   6  16   0       1149.99       1194.97        46.45 o                         
   7  16   0        710.16        746.35        68.43 o                         
   8  16   0         27.48         -9.96        20.88 o                         
   1  17   0        127.34        134.95         9.71 o                         
   2  17   0       1877.31       1816.43        35.10 o                         
   3  17   0       1088.52       1076.61        28.05 o                         
   4  17   0        207.13        220.82        14.19 o                         
   5  17   0        193.22        201.11        20.73 o                         
   6  17   0        795.29        800.66        38.10 o                         
   7  17   0       2365.50       2219.28       121.41 o                         
   8  17   0        433.59        493.91        58.42 o                         
   0  18   0       1751.14       1702.78        59.45 o                         
   1  18   0       2967.38       2935.98        46.96 o                         
   2  18   0       1516.98       1497.75        30.19 o                         
   3  18   0         35.05         30.24         6.37 o                         
   4  18   0        111.81        137.74        12.16 o                         
   5  18   0        108.09        118.62        25.19 o                         
   6  18   0         31.46         14.91         9.35 o                         
   7  18   0        330.63        349.77        50.38 o                         
   8  18   0          5.16         52.43        27.76 o                         
   1  19   0        338.50        360.39        15.31 o                         
   2  19   0        237.09        268.74        17.79 o                         
   3  19   0       1103.11       1156.74        35.46 o                         
   4  19   0        379.77        401.76        30.92 o                         
   5  19   0         24.30         38.87        23.25 o                         
   6  19   0       2644.96       2590.73        74.59 o                         
   7  19   0        275.45        288.07        43.36 o                         
   8  19   0        382.66        468.25        58.04 o                         
   0  20   0        551.61        517.21        31.24 o                         
   1  20   0       3271.15       3183.77        51.57 o                         
   2  20   0         12.93         20.13         6.18 o                         
   3  20   0         49.29         72.15         9.74 o                         
   4  20   0        739.96        803.81        29.59 o                         
   5  20   0        478.33        502.34        30.54 o                         
   6  20   0         62.35         49.25        37.60 o                         
   7  20   0         43.94        123.43        33.02 o                         
   1  21   0        417.90        426.72        20.76 o                         
   2  21   0        246.68        210.94        18.48 o                         
   3  21   0        257.70        254.98        16.04 o                         
   4  21   0       1372.63       1411.35        43.80 o                         
   5  21   0        363.99        350.66        26.97 o                         
   6  21   0       1798.71       1768.24       107.83 o                         
   7  21   0        389.10        364.20        52.12 o                         
   0  22   0       1147.56       1180.27        66.94 o                         
   1  22   0       1727.03       1720.11        42.17 o                         
   2  22   0       1740.38       1665.35        51.23 o                         
   3  22   0       1256.80       1251.11        35.50 o                         
   4  22   0         44.42         28.67         7.79 o                         
   5  22   0        263.79        233.68        21.13 o                         
   6  22   0        300.30        338.82        48.21 o                         
   7  22   0          0.07         22.16        21.87 o                         
   1  23   0         42.08         53.24        11.32 o                         
   2  23   0         95.14        121.06        21.82 o                         
   3  23   0        583.00        586.74        24.56 o                         
   4  23   0        331.89        368.89        22.79 o                         
   5  23   0         28.26        -11.21        32.84 o                         
   6  23   0       1603.84       1734.48       106.88 o                         
   7  23   0        329.74        369.30        49.62 o                         
   0  24   0         80.73         87.19        15.02 o                         
   1  24   0        316.28        363.97        24.23 o                         
   2  24   0        371.07        371.87        25.17 o                         
   3  24   0       1407.33       1419.88        38.49 o                         
   4  24   0        119.65        135.88        16.70 o                         
   5  24   0        259.40        251.37        24.25 o                         
   6  24   0         38.72         15.29        17.68 o                         
   1  25   0         33.20         61.60        11.32 o                         
   2  25   0        813.90        783.48        36.49 o                         
   3  25   0        175.21        205.10        25.47 o                         
   4  25   0       1035.90        995.63        41.23 o                         
   5  25   0        173.49        158.89        36.21 o                         
   6  25   0         90.98         65.58        24.08 o                         
   0  26   0          8.93          1.00        13.47 o                         
   1  26   0       1256.47       1294.23        47.01 o                         
   2  26   0        506.66        567.62        31.55 o                         
   3  26   0        605.75        645.70        33.63 o                         
   4  26   0        123.12        102.06        16.36 o                         
   5  26   0         70.67         43.90        23.22 o                         
   6  26   0         46.16         46.92        18.67 o                         
   1  27   0         13.42         21.09         9.46 o                         
   2  27   0         84.25         93.83        14.66 o                         
   3  27   0         29.65         33.74        16.12 o                         
   4  27   0        640.04        670.05        74.12 o                         
   5  27   0        111.19        117.05        17.70 o                         
   0  28   0         79.89         97.95        17.65 o                         
   1  28   0        757.34        776.80        35.86 o                         
   2  28   0        162.74        160.97        17.53 o                         
   3  28   0        772.53        795.04        41.20 o                         
   4  28   0          5.59         -2.14         9.24 o                         
   5  28   0         44.65         -7.75        22.78 o                         
   1  29   0         69.44         45.43        17.04 o                         
   2  29   0          1.51         52.00        24.09 o                         
   3  29   0          3.66         11.87        14.73 o                         
   0  30   0         24.53         47.06        22.29 o                         
   1  30   0        201.47        202.47        37.46 o                         
   2  30   0        158.71        145.72        32.68 o                         
   3  30   0       1070.23       1190.18        79.12 o                         
   2  31   0        153.98        194.66        36.92 o                         
   3  31   0         45.03         62.53        23.85 o                         
   2   0   1       2078.23       1968.14        63.26 o                         
   4   0   1       2548.22       2536.97        54.41 o                         
   6   0   1       7475.15       7777.21       157.56 o                         
   8   0   1       5554.34       5545.95       240.07 o                         
   2   1   1       1987.54       2064.24        52.42 o                         
   3   1   1       2916.78       2591.55        84.71 o                         
   4   1   1         17.85         23.07         5.31 o                         
   5   1   1       1516.11       1587.65        31.84 o                         
   7   1   1        411.36        422.19        22.81 o                         
   8   1   1        655.14        637.11        23.23 o                         
   9   1   1        194.93        190.63        27.64 o                         
   1   2   1       9170.26       9966.35       380.71 o                         
   2   2   1       9746.81       9602.12       217.63 o                         
   3   2   1        116.47        114.38        10.17 o                         
   4   2   1       1396.84       1281.81        24.81 o                         
   5   2   1        464.19        497.65        16.92 o                         
   6   2   1       7974.18       8236.77       170.40 o                         
   7   2   1        516.49        549.60        19.84 o                         
   8   2   1       1488.72       1455.18        27.95 o                         
   9   2   1         76.44         73.80        31.79 o                         
   1   3   1       4255.72       4149.84        87.57 o                         
   2   3   1        519.70        558.04        12.48 o                         
   3   3   1       2008.03       1844.53        33.63 o                         
   4   3   1         54.88         45.25         4.68 o                         
   5   3   1        865.23        774.83        16.19 o                         
   6   3   1        212.24        227.29         9.16 o                         
   7   3   1        346.66        337.60        12.54 o                         
   8   3   1         92.88         92.00         9.93 o                         
   9   3   1        675.57        628.23        68.14 o                         
   1   4   1      12609.05      12608.76       141.90 o                         
   2   4   1       4828.78       4944.12       196.45 o                         
   3   4   1       2600.81       2854.87        37.43 o                         
   4   4   1       3831.28       3556.35        48.54 o                         
   5   4   1       1401.54       1440.68        22.06 o                         
   6   4   1       2875.92       2852.69        66.21 o                         
   7   4   1         42.84         40.48         6.49 o                         
   8   4   1        456.30        462.37        24.83 o                         
   9   4   1         57.53         88.22        32.26 o                         
   0   5   1       6337.70       5943.84       145.69 o                         
   1   5   1       5415.76       5182.15       113.51 o                         
   2   5   1        368.74        408.23        22.15 o                         
   3   5   1       4963.99       4723.17        82.93 o                         
   4   5   1       1189.92       1338.69        45.48 o                         
   5   5   1       5141.00       5105.02       110.27 o                         
   6   5   1        548.27        551.74        28.30 o                         
   7   5   1        151.70        160.69        12.12 o                         
   8   5   1         24.85         19.43         8.68 o                         
   9   5   1        119.54        126.46        31.01 o                         
   1   6   1       1845.36       1866.57       113.03 o                         
   2   6   1       6752.97       6730.57        91.78 o                         
   3   6   1         29.07         33.08         4.61 o                         
   4   6   1       6222.31       6151.68       183.95 o                         
   5   6   1         55.06         53.53        12.68 o                         
   6   6   1       2848.68       2902.77        68.14 o                         
   7   6   1        468.63        469.24        20.46 o                         
   8   6   1       1144.18       1170.35        33.38 o                         
   9   6   1        191.68        255.46        46.64 o                         
   0   7   1       5077.66       4928.84        59.69 o                         
   1   7   1       3234.65       3091.54        66.95 o                         
   2   7   1        713.34        712.16        24.14 o                         
   3   7   1      17328.91      17881.58       295.81 o                         
   4   7   1         15.63         10.79         3.46 o                         
   5   7   1       2834.95       2943.31        81.16 o                         
   6   7   1         34.27         40.00         8.41 o                         
   7   7   1         12.02         15.05         5.17 o                         
   8   7   1         77.01         65.47         8.76 o                         
   9   7   1        127.60        170.20        36.62 o                         
   1   8   1       1073.42       1077.62        24.04 o                         
   2   8   1       3502.01       3609.60        53.55 o                         
   3   8   1        662.20        807.16        36.64 o                         
   4   8   1       2388.60       2206.06        54.98 o                         
   5   8   1         71.38         55.87         4.73 o                         
   6   8   1       2031.31       2165.46        47.02 o                         
   7   8   1        145.28        141.91        11.98 o                         
   8   8   1       2209.51       2401.46        57.36 o                         
   9   8   1        642.93        659.31        70.04 o                         
   0   9   1       5615.44       5695.67        71.57 o                         
   1   9   1       7952.94       7534.83        80.78 o                         
   2   9   1       1583.35       1538.46        33.28 o                         
   3   9   1       7729.50       7929.36       155.90 o                         
   4   9   1        455.57        449.41        15.35 o                         
   5   9   1        184.77        175.13         9.84 o                         
   6   9   1        581.47        553.70        27.40 o                         
   7   9   1          6.25         15.87        11.88 o                         
   8   9   1         91.69         97.83        10.74 o                         
   9   9   1        139.29        154.74        35.09 o                         
   1  10   1       2640.79       2689.09        39.06 o                         
   2  10   1       1134.45       1068.02        25.88 o                         
   3  10   1        263.25        242.35        12.27 o                         
   4  10   1       4443.01       4423.49       149.71 o                         
   5  10   1        698.99        749.24        40.44 o                         
   6  10   1        660.77        666.18        16.55 o                         
   7  10   1        711.91        729.27        27.47 o                         
   8  10   1       1685.53       1678.99        42.05 o                         
   9  10   1        597.81        611.16        66.21 o                         
   0  11   1        338.40        337.92        15.59 o                         
   1  11   1       2505.28       2214.18        35.88 o                         
   2  11   1       3422.69       3448.60        51.63 o                         
   3  11   1       3750.01       3598.67        75.19 o                         
   4  11   1        794.47        777.71        20.97 o                         
   5  11   1        908.08        949.34        25.69 o                         
   6  11   1        135.15        150.46         8.52 o                         
   7  11   1        242.59        244.29        20.40 o                         
   8  11   1        258.87        251.69        35.73 o                         
   9  11   1        507.60        535.87        64.07 o                         
   1  12   1       3310.79       3403.15        47.39 o                         
   2  12   1        721.73        683.98        22.15 o                         
   3  12   1        351.75        343.10        39.39 o                         
   4  12   1       3791.06       3953.78        57.73 o                         
   5  12   1        346.45        397.29        18.19 o                         
   6  12   1        370.28        385.44        17.57 o                         
   7  12   1        492.90        502.85        57.39 o                         
   8  12   1       1014.68       1084.65        87.23 o                         
   9  12   1        453.57        459.81        59.51 o                         
   0  13   1       1579.88       1387.49        34.36 o                         
   1  13   1       2267.90       1972.69        31.16 o                         
   2  13   1       1418.79       1388.83        32.64 o                         
   3  13   1       1541.55       1609.23        42.08 o                         
   4  13   1       1001.24       1058.68        28.04 o                         
   5  13   1        145.71        155.57        14.26 o                         
   6  13   1         79.25         97.11         9.89 o                         
   7  13   1         22.91         23.31        21.71 o                         
   8  13   1        150.88        210.63        42.77 o                         
   9  13   1        221.37        258.39        46.47 o                         
   1  14   1       1373.89       1448.80        26.92 o                         
   2  14   1        557.41        542.35        20.94 o                         
   3  14   1        627.60        664.17        22.47 o                         
   4  14   1       1599.80       1703.57        36.77 o                         
   5  14   1       1461.66       1599.13        57.30 o                         
   6  14   1        849.97        902.20        33.12 o                         
   7  14   1        613.67        718.23        68.61 o                         
   8  14   1       1145.37       1254.80        94.50 o                         
   0  15   1       4299.55       4192.95        68.83 o                         
   1  15   1       4002.27       4034.55        62.77 o                         
   2  15   1       1298.74       1273.39        33.08 o                         
   3  15   1       3019.18       3172.24        70.16 o                         
   4  15   1       1647.47       1755.78        41.18 o                         
   5  15   1       1288.79       1363.44        38.56 o                         
   6  15   1        937.84        957.96        39.92 o                         
   7  15   1         50.22         57.37        25.12 o                         
   8  15   1        177.94        164.54        39.20 o                         
   1  16   1          3.65         19.95         6.85 o                         
   2  16   1        794.72        763.18        26.23 o                         
   3  16   1       1800.61       1817.41        39.53 o                         
   4  16   1        412.68        440.22        18.80 o                         
   5  16   1        951.58        995.86        28.54 o                         
   6  16   1       4607.37       4706.97        93.15 o                         
   7  16   1        822.06        867.19        76.47 o                         
   8  16   1        597.51        602.74        65.64 o                         
   0  17   1       3231.15       3216.44        61.13 o                         
   1  17   1       4170.22       4136.68        57.96 o                         
   2  17   1       2513.04       2558.93        54.82 o                         
   3  17   1        615.06        619.69        24.90 o                         
   4  17   1        628.54        635.05        25.64 o                         
   5  17   1        472.19        480.36        20.34 o                         
   6  17   1        185.92        211.90        18.70 o                         
   7  17   1        336.49        319.88        49.09 o                         
   8  17   1        108.17        152.52        39.18 o                         
   1  18   1         25.58         38.63         6.61 o                         
   2  18   1        278.72        289.48        13.56 o                         
   3  18   1        363.70        375.76        19.04 o                         
   4  18   1       1041.45       1105.31        34.51 o                         
   5  18   1       2127.18       2161.90        52.09 o                         
   6  18   1        548.23        616.50        31.34 o                         
   7  18   1       1100.10       1064.71        87.23 o                         
   8  18   1        542.45        514.55        61.12 o                         
   0  19   1       2692.97       2605.58        55.99 o                         
   1  19   1       2051.23       2053.30        44.45 o                         
   2  19   1       1609.48       1648.94        35.15 o                         
   3  19   1       1104.75       1128.25        40.59 o                         
   4  19   1        462.10        485.22        27.86 o                         
   5  19   1        205.58        185.95        19.68 o                         
   6  19   1        507.15        539.07        61.17 o                         
   7  19   1        163.60        194.27        40.89 o                         
   1  20   1        441.42        430.45        23.60 o                         
   2  20   1       1003.14       1016.99        30.95 o                         
   3  20   1         19.97         26.41         9.44 o                         
   4  20   1        208.55        237.43        20.44 o                         
   5  20   1       1839.80       1928.05        65.04 o                         
   6  20   1        250.43        303.21        46.84 o                         
   7  20   1       1409.76       1534.77       105.45 o                         
   0  21   1       1483.53       1444.72        49.48 o                         
   1  21   1       1152.89       1113.21        38.47 o                         
   2  21   1       2577.07       2542.10        50.80 o                         
   3  21   1       1293.10       1387.49        50.32 o                         
   4  21   1        296.58        336.23        24.10 o                         
   5  21   1        169.86        162.56        20.65 o                         
   6  21   1        100.99         84.72        27.71 o                         
   7  21   1         67.51         74.89        26.53 o                         
   1  22   1         23.46         31.77         9.32 o                         
   2  22   1        322.46        322.42        22.04 o                         
   3  22   1        733.61        731.36        29.10 o                         
   4  22   1        187.21        198.78        30.22 o                         
   5  22   1       1088.85       1152.76        62.76 o                         
   6  22   1        443.89        498.33        59.42 o                         
   7  22   1        764.74        801.48        75.03 o                         
   0  23   1       1336.66       1310.13        48.61 o                         
   1  23   1        451.68        482.71        26.04 o                         
   2  23   1       1637.43       1668.34        49.76 o                         
   3  23   1       1483.31       1536.74        43.43 o                         
   4  23   1        445.30        448.07        43.89 o                         
   5  23   1         60.54         99.86        22.86 o                         
   6  23   1         88.94         68.62        28.28 o                         
   1  24   1        313.84        298.94        21.76 o                         
   2  24   1        111.14        113.21        14.36 o                         
   3  24   1        199.24        233.51        22.10 o                         
   4  24   1        790.13        826.58        65.81 o                         
   6  24   1        161.93        143.31        33.34 o                         
   0  25   1       1095.48       1146.71        46.45 o                         
   1  25   1        176.73        179.84        21.27 o                         
   2  25   1        559.01        581.22        30.07 o                         
   3  25   1        384.23        402.58        50.66 o                         
   4  25   1        747.52        735.74        38.55 o                         
   1  26   1        423.45        415.82        24.94 o                         
   2  26   1        237.74        235.21        19.53 o                         
   3  26   1        817.51        806.40        69.02 o                         
   4  26   1        265.17        287.18        24.35 o                         
   0  27   1        664.74        726.60        53.58 o                         
   1  27   1        314.78        318.20        21.80 o                         
   2  27   1        775.41        802.75        42.09 o                         
   3  27   1         57.27         48.17        18.25 o                         
   4  27   1        341.31        354.47        26.09 o                         
   1  28   1        156.68        165.02        25.70 o                         
   2  28   1         79.06        127.07        30.62 o                         
   3  28   1        186.97        181.32        33.59 o                         
   0  29   1        512.84        530.13        59.40 o                         
   1  29   1         27.24         52.76        19.20 o                         
   2  29   1        696.09        774.10        66.93 o                         
   3  29   1         29.39         14.71        14.32 o                         
   1  30   1         17.82          0.14        17.53 o                         
   2  30   1         17.83         51.64        23.80 o                         
   3  30   1        607.73        630.67        55.73 o                         
   1  31   1        188.69        261.13        42.71 o                         
   2  31   1       1179.64       1174.88        81.43 o                         
   3  31   1         14.75         98.39        26.26 o                         
   2   0   2        861.53        883.52        40.29 o                         
   4   0   2        916.95        821.21        52.37 o                         
   6   0   2        373.58        404.97        28.13 o                         
   8   0   2         47.07         78.33        28.08 o                         
   1   1   2       4309.92       4456.28        59.64 o                         
   2   1   2       9032.39       9437.35        82.81 o                         
   3   1   2        524.50        456.91        18.61 o                         
   4   1   2        101.67        120.14        15.58 o                         
   5   1   2       4733.27       4658.56        68.38 o                         
   6   1   2          7.82          5.55         6.71 o                         
   7   1   2       4487.83       4385.83       116.66 o                         
   8   1   2        428.15        385.39        32.05 o                         
   9   1   2       1452.66       1596.82        75.95 o                         
   0   2   2       6714.60       6991.01       167.89 o                         
   1   2   2      24967.83      25469.19       213.96 o                         
   2   2   2      23115.90      22767.39       225.18 o                         
   3   2   2        364.92        349.79        16.38 o                         
   4   2   2        901.12        779.74        33.00 o                         
   5   2   2        433.48        456.76        15.06 o                         
   6   2   2        871.62        879.01        21.23 o                         
   7   2   2        763.91        752.30        40.38 o                         
   8   2   2        101.81         90.08        10.36 o                         
   9   2   2        285.65        288.71        35.49 o                         
   1   3   2       6102.81       6054.89        61.51 o                         
   2   3   2       2799.47       3028.15        42.55 o                         
   3   3   2       2229.43       2151.21        42.16 o                         
   4   3   2        624.55        653.86        25.41 o                         
   5   3   2       2740.84       2554.43        38.33 o                         
   6   3   2        634.87        656.27        25.39 o                         
   7   3   2       4860.50       4705.65       105.17 o                         
   8   3   2          1.43          0.98         5.19 o                         
   9   3   2       1018.06       1158.73        93.04 o                         
   0   4   2       3413.37       3327.10        81.46 o                         
   1   4   2       2859.78       3065.95        55.17 o                         
   2   4   2      16312.53      16479.18       348.43 o                         
   3   4   2       6008.61       6394.16        94.04 o                         
   4   4   2       1160.65       1025.08        41.25 o                         
   5   4   2        429.34        445.52        12.64 o                         
   6   4   2        270.29        279.30        14.48 o                         
   7   4   2        248.04        243.28        13.03 o                         
   8   4   2        717.52        650.33        23.52 o                         
   9   4   2         24.89         34.85        26.66 o                         
   1   5   2       4137.56       4388.53        72.53 o                         
   2   5   2         76.07         73.06         9.48 o                         
   3   5   2       6525.96       6470.14        84.67 o                         
   4   5   2       1521.39       1533.45        51.12 o                         
   5   5   2       2822.32       2789.69        74.02 o                         
   6   5   2        663.89        689.16        31.05 o                         
   7   5   2        734.15        796.52        42.82 o                         
   8   5   2         75.55         71.74         7.28 o                         
   9   5   2       2018.81       2259.11       130.47 o                         
   0   6   2       1245.10       1220.08        49.74 o                         
   1   6   2        610.15        669.29        26.14 o                         
   2   6   2       7292.93       7563.12       112.68 o                         
   4   6   2       3733.82       3581.40       123.48 o                         
   5   6   2        249.31        267.29        15.15 o                         
   6   6   2         69.60         75.36         7.70 o                         
   7   6   2         97.83         93.69         7.78 o                         
   8   6   2         80.54         67.82        25.17 o                         
   9   6   2         17.99         39.03        28.62 o                         
   1   7   2        119.98        109.59        12.10 o                         
   2   7   2        985.57       1030.57        38.04 o                         
   4   7   2        544.15        474.67        44.15 o                         
   5   7   2       3507.44       3600.99       183.18 o                         
   6   7   2         52.08         47.66        12.32 o                         
   7   7   2       1372.68       1364.04        53.30 o                         
   8   7   2        273.31        274.19        43.36 o                         
   9   7   2       1949.67       2120.85       126.60 o                         
   0   8   2       3615.61       3456.35        97.33 o                         
   1   8   2        675.03        700.96        29.07 o                         
   2   8   2      16539.11      17921.98       222.48 o                         
   4   8   2       3595.13       3433.63       123.48 o                         
   5   8   2        400.81        501.52        25.33 o                         
   6   8   2        221.77        214.11        22.21 o                         
   7   8   2        325.94        299.25        25.77 o                         
   8   8   2        324.89        275.61        44.26 o                         
   9   8   2         66.66         26.43        21.51 o                         
   1   9   2       1231.59       1319.50        58.29 o                         
   2   9   2       2490.30       2658.84        62.22 o                         
   3   9   2       2655.64       2732.81        64.63 o                         
   4   9   2        973.81        931.48        54.23 o                         
   5   9   2       3021.33       3157.65       148.87 o                         
   6   9   2        354.28        335.20        29.04 o                         
   7   9   2       1477.06       1598.35        83.72 o                         
   8   9   2        391.78        421.88        53.74 o                         
   9   9   2       2119.20       2182.53       129.05 o                         
   0  10   2       2974.30       2572.35       113.64 o                         
   1  10   2        225.49        268.36        15.38 o                         
   2  10   2       7774.67       7739.33       100.73 o                         
   3  10   2       3557.02       3800.09        79.40 o                         
   4  10   2       3566.34       3674.66       115.68 o                         
   5  10   2        407.79        448.48        25.07 o                         
   6  10   2        113.11        128.89        18.87 o                         
   7  10   2        364.15        339.33        48.14 o                         
   8  10   2         57.46         49.20        25.55 o                         
   9  10   2         60.60        141.02        40.07 o                         
   1  11   2       1180.12       1205.39        29.24 o                         
   2  11   2        204.10        210.90        12.34 o                         
   3  11   2       1124.90       1164.57        41.63 o                         
   4  11   2       1271.20       1372.74        67.84 o                         
   5  11   2       1940.40       2085.49        69.97 o                         
   6  11   2        640.22        694.93        40.35 o                         
   7  11   2       1767.93       1747.69       105.28 o                         
   8  11   2        703.19        741.85        73.29 o                         
   9  11   2        331.10        440.98        59.27 o                         
   0  12   2       1302.31       1250.17        86.50 o                         
   1  12   2        309.20        263.52        14.21 o                         
   2  12   2       2507.51       2553.48        44.79 o                         
   3  12   2       2483.07       2599.42        72.39 o                         
   4  12   2       1561.62       1646.16        74.77 o                         
   5  12   2        100.01        103.20        16.14 o                         
   6  12   2        313.08        250.80        40.67 o                         
   7  12   2        231.23        190.47        34.75 o                         
   8  12   2        214.98        209.72        40.84 o                         
   1  13   2        196.44        190.84        12.87 o                         
   2  13   2        802.26        877.47        25.90 o                         
   3  13   2       1710.89       1847.61        50.85 o                         
   4  13   2        615.39        645.27        32.50 o                         
   5  13   2       1811.72       1877.43        86.64 o                         
   6  13   2        183.48        190.34        37.15 o                         
   7  13   2        919.13        941.85        79.67 o                         
   8  13   2        753.07        820.28        77.37 o                         
   0  14   2       9502.45       9728.51       168.50 o                         
   1  14   2       2025.08       2177.76        35.52 o                         
   2  14   2        676.31        663.19        23.07 o                         
   3  14   2       2046.85       2175.18        42.82 o                         
   4  14   2       1300.51       1407.42        37.38 o                         
   5  14   2        854.84        838.97        42.41 o                         
   6  14   2         86.55        107.22        31.40 o                         
   7  14   2         49.34         40.73        22.24 o                         
   8  14   2        140.41        156.57        37.48 o                         
   1  15   2        962.57       1013.77        23.86 o                         
   2  15   2        721.99        768.12        25.50 o                         
   3  15   2        419.31        476.99        20.22 o                         
   4  15   2       1886.49       2035.33        46.60 o                         
   5  15   2       3077.81       3103.47       136.67 o                         
   6  15   2        484.87        465.88        56.02 o                         
   7  15   2       1103.03       1202.80        91.49 o                         
   8  15   2       1595.16       1619.62       110.05 o                         
   0  16   2       3877.79       4011.70        86.20 o                         
   1  16   2       1628.77       1636.99        31.78 o                         
   2  16   2       2982.97       3078.04        58.20 o                         
   3  16   2        977.63       1062.25        30.20 o                         
   4  16   2        751.70        821.78        26.21 o                         
   5  16   2        543.10        599.74        59.13 o                         
   6  16   2        388.98        380.66        49.54 o                         
   7  16   2        284.49        297.42        46.76 o                         
   8  16   2         27.83         35.95        25.81 o                         
   1  17   2        275.39        294.66        13.48 o                         
   2  17   2        859.57        886.19        28.55 o                         
   3  17   2        364.05        382.38        18.49 o                         
   4  17   2        937.94        980.30        34.42 o                         
   6  17   2        558.82        537.09        60.38 o                         
   7  17   2       1637.66       1562.96       105.26 o                         
   8  17   2        597.70        562.45        65.50 o                         
   0  18   2       4611.54       4628.35        86.10 o                         
   1  18   2       1996.72       2017.35        40.86 o                         
   2  18   2       1129.27       1203.54        33.86 o                         
   3  18   2        622.97        678.62        28.22 o                         
   4  18   2        190.41        255.91        35.51 o                         
   6  18   2        261.43        223.28        42.22 o                         
   7  18   2        112.65        124.30        31.59 o                         
   1  19   2        362.65        376.33        23.12 o                         
   2  19   2          7.05         12.38         6.88 o                         
   3  19   2        590.35        593.28        32.50 o                         
   4  19   2        290.91        380.60        37.28 o                         
   6  19   2       1680.64       1801.42       112.17 o                         
   7  19   2        427.59        409.83        55.34 o                         
   0  20   2       2598.02       2441.28        59.70 o                         
   1  20   2       3255.26       3264.41        73.13 o                         
   2  20   2        277.93        294.40        17.62 o                         
   3  20   2        355.47        397.64        26.45 o                         
   4  20   2        922.16       1047.50        62.06 o                         
   6  20   2         23.64          4.37        20.42 o                         
   7  20   2        217.01        240.87        45.72 o                         
   1  21   2       1111.51       1129.20        40.49 o                         
   2  21   2         40.27         59.23        20.46 o                         
   3  21   2         92.91         94.70        14.35 o                         
   4  21   2        862.18        997.59        61.28 o                         
   6  21   2       1028.85       1050.12        87.94 o                         
   7  21   2        286.64        236.06        45.23 o                         
   0  22   2        906.01        888.44        34.81 o                         
   1  22   2       1701.74       1721.15        51.88 o                         
   2  22   2        624.36        687.31        44.76 o                         
   3  22   2        827.04        860.84        48.50 o                         
   4  22   2        702.49        780.95        55.11 o                         
   6  22   2        216.55        203.94        41.15 o                         
   1  23   2        108.70        110.67        18.01 o                         
   2  23   2        398.38        374.83        25.07 o                         
   3  23   2        568.79        556.87        31.51 o                         
   6  23   2       1370.94       1615.05       107.13 o                         
   1  24   2        768.32        785.11        34.89 o                         
   2  24   2        163.72        168.84        17.42 o                         
   3  24   2       1502.30       1615.95        54.26 o                         
   1  25   2         15.97         25.69         9.71 o                         
   2  25   2        274.95        286.16        21.91 o                         
   3  25   2         43.10         42.43        13.44 o                         
   4  25   2        506.27        516.76        39.60 o                         
   2  26   2         91.83        112.19        17.00 o                         
   2   0   3        527.40        511.14        32.03 o                         
   4   0   3       6370.85       5837.17       185.60 o                         
   6   0   3        570.84        582.55        20.99 o                         
   8   0   3       3560.98       3149.01       289.28 o                         
   0   1   3       2136.36       2396.98        61.60 o                         
   1   1   3      18798.62      19429.07       305.21 o                         
   2   1   3       6066.80       6509.77        64.45 o                         
   3   1   3       4308.61       4556.17        54.51 o                         
   4   1   3          2.15          5.76         4.73 o                         
   5   1   3       2058.25       2139.44        40.51 o                         
   6   1   3          1.36          7.55         3.84 o                         
   7   1   3        600.24        690.28        36.97 o                         
   8   1   3         50.86        101.64        24.23 o                         
   9   1   3        678.42        746.36        52.19 o                         
   1   2   3       5974.24       6419.47        58.89 o                         
   2   2   3       6473.06       6745.17        74.59 o                         
   3   2   3        531.78        556.56        14.52 o                         
   4   2   3       4092.63       4021.28        60.83 o                         
   5   2   3        213.60        234.94        11.30 o                         
   6   2   3       3816.78       4121.06        92.63 o                         
   7   2   3       1355.53       1293.45        60.75 o                         
   8   2   3       2753.81       2817.36        97.32 o                         
   9   2   3        212.64        275.89        34.20 o                         
   0   3   3       3320.12       3716.55        58.23 o                         
   1   3   3       8066.56       8055.19        69.29 o                         
   2   3   3        921.30        954.30        21.34 o                         
   3   3   3       9310.06       9414.39        91.82 o                         
   4   3   3        548.65        632.02        22.61 o                         
   5   3   3        961.06       1003.52        24.26 o                         
   6   3   3        680.97        719.08        39.33 o                         
   7   3   3        664.19        683.38        44.46 o                         
   8   3   3         95.33        135.67        25.01 o                         
   9   3   3        775.48        850.44        55.72 o                         
   1   4   3       1740.02       1694.19        22.07 o                         
   2   4   3       1928.61       1999.06        33.34 o                         
   3   4   3       5915.71       6534.16        71.68 o                         
   4   4   3       4710.24       4897.51       150.33 o                         
   5   4   3       2799.38       2998.40        62.74 o                         
   6   4   3       3371.92       3610.32       127.33 o                         
   7   4   3        414.99        452.40        36.32 o                         
   8   4   3       1126.02       1178.22        62.22 o                         
   9   4   3        122.06        105.85        36.22 o                         
   0   5   3       1922.73       1980.66        66.91 o                         
   1   5   3       8170.96       8073.98       255.17 o                         
   2   5   3       4519.92       4731.40       102.50 o                         
   3   5   3       3045.18       3124.00        52.35 o                         
   4   5   3        698.22        801.99        32.35 o                         
   5   5   3       1138.00       1232.25        38.90 o                         
   6   5   3        647.27        710.37        31.29 o                         
   7   5   3        141.88        129.21        21.10 o                         
   8   5   3        106.31        112.40        31.57 o                         
   9   5   3        197.30        179.40        41.07 o                         
   1   6   3       5669.21       5981.41       215.69 o                         
   2   6   3         24.34         26.12        10.67 o                         
   3   6   3       1896.18       2067.28        78.34 o                         
   4   6   3       2709.79       2760.77       128.25 o                         
   5   6   3       1228.61       1332.39        53.57 o                         
   6   6   3       1954.89       2036.24        60.89 o                         
   7   6   3        289.09        276.10        41.81 o                         
   8   6   3       2094.04       2188.00       122.22 o                         
   9   6   3         23.94         15.75        20.47 o                         
   0   7   3        792.55        809.95        43.27 o                         
   1   7   3       9806.54       9543.60       196.52 o                         
   2   7   3       1090.69       1160.73        53.26 o                         
   3   7   3       3435.68       3727.20       106.12 o                         
   4   7   3        268.93        279.04        21.51 o                         
   5   7   3        778.82        828.29        25.94 o                         
   6   7   3        196.97        206.48        21.35 o                         
   7   7   3        109.36         95.33        28.50 o                         
   8   7   3        112.91        165.08        40.11 o                         
   9   7   3        185.96        192.81        40.35 o                         
   1   8   3        482.86        492.39        27.14 o                         
   2   8   3       6134.70       6945.04       127.08 o                         
   3   8   3       3581.41       4116.44       117.48 o                         
   4   8   3       3890.69       3855.49       132.12 o                         
   5   8   3        135.16        134.17        16.62 o                         
   6   8   3       1723.21       1789.55       101.58 o                         
   7   8   3         95.41         67.35        24.18 o                         
   8   8   3       1385.48       1346.45        98.18 o                         
   9   8   3        394.39        385.75        53.79 o                         
   0   9   3       1062.75       1068.59        54.17 o                         
   1   9   3       4417.69       4414.32        85.95 o                         
   2   9   3       1415.59       1552.66        60.79 o                         
   3   9   3       2834.30       2945.68        98.38 o                         
   4   9   3        105.56        105.17        13.74 o                         
   5   9   3        709.84        729.98        37.25 o                         
   6   9   3         61.17         61.83        20.43 o                         
   7   9   3        156.90        165.04        36.24 o                         
   8   9   3        183.42        153.78        34.12 o                         
   9   9   3        227.52        295.70        48.79 o                         
   1  10   3        285.02        271.67        20.58 o                         
   2  10   3       1235.24       1449.88        47.51 o                         
   3  10   3       2720.88       2963.15        71.61 o                         
   4  10   3       2284.56       2427.55        65.30 o                         
   5  10   3        104.52        106.19        12.16 o                         
   6  10   3       1936.38       1955.13        64.41 o                         
   7  10   3        263.00        236.84        41.12 o                         
   8  10   3        659.13        741.62        71.71 o                         
   9  10   3        361.06        486.05        61.66 o                         
   0  11   3        794.29        941.04        54.03 o                         
   1  11   3       3244.99       3293.83       102.61 o                         
   2  11   3        964.23       1018.62        32.51 o                         
   3  11   3       6134.28       6577.05        96.45 o                         
   4  11   3        282.09        306.49        22.80 o                         
   5  11   3        543.96        522.94        26.14 o                         
   6  11   3         32.39         49.47        13.29 o                         
   7  11   3         43.34         48.31        27.54 o                         
   8  11   3         65.15         54.37        27.81 o                         
   1  12   3        201.72        243.55        18.23 o                         
   2  12   3        117.69        131.41        12.46 o                         
   3  12   3       1435.82       1531.96        42.15 o                         
   4  12   3       2449.16       2696.98        79.36 o                         
   5  12   3        334.10        287.46        25.10 o                         
   6  12   3       2829.92       2760.07        79.48 o                         
   7  12   3        341.92        294.12        25.10 o                         
   8  12   3        725.77        710.72        72.79 o                         
   0  13   3       1917.92       2103.62        87.23 o                         
   1  13   3       3137.28       3357.29        64.38 o                         
   2  13   3       1235.04       1280.55        38.33 o                         
   3  13   3       3689.92       3892.30        72.09 o                         
   4  13   3       2455.46       2669.94        83.42 o                         
   5  13   3       1302.15       1258.65        73.96 o                         
   6  13   3        218.32        279.38        31.14 o                         
   7  13   3          6.19         -6.26        14.82 o                         
   8  13   3         26.49         -7.65        19.61 o                         
   1  14   3          4.71          1.10         5.31 o                         
   2  14   3       1164.39       1278.60        39.09 o                         
   3  14   3       1520.35       1657.17        44.82 o                         
   4  14   3       2720.57       3096.87        78.10 o                         
   5  14   3       1217.09       1335.17       118.04 o                         
   6  14   3       1650.55       1778.49       108.95 o                         
   7  14   3        965.89        996.69        82.56 o                         
   8  14   3        403.57        399.18        55.84 o                         
   0  15   3       3036.76       3512.08       122.90 o                         
   1  15   3       3342.41       3451.12        94.85 o                         
   2  15   3        587.30        605.99        36.40 o                         
   3  15   3        778.69        875.42        32.69 o                         
   4  15   3       2380.11       2585.69        74.17 o                         
   5  15   3         98.25         84.46        20.85 o                         
   6  15   3        477.19        424.21        52.18 o                         
   7  15   3          0.49          6.68        22.66 o                         
   8  15   3        154.82        180.33        40.49 o                         
   1  16   3         26.60         24.07         5.18 o                         
   2  16   3        418.31        437.69        23.45 o                         
   3  16   3       1129.08       1200.09        38.77 o                         
   4  16   3        326.44        366.22        37.15 o                         
   6  16   3       2217.52       2250.63       123.23 o                         
   7  16   3        796.19        829.81        76.72 o                         
   8  16   3        400.71        433.49        58.49 o                         
   0  17   3       2194.14       2368.33       101.79 o                         
   1  17   3       4795.31       4894.06       167.98 o                         
   2  17   3        452.71        467.20        24.09 o                         
   3  17   3        561.81        637.45        42.21 o                         
   6  17   3        250.61        241.93        44.57 o                         
   7  17   3        135.43        166.85        40.14 o                         
   1  18   3        927.70        889.96        33.32 o                         
   2  18   3       1183.50       1163.28        63.89 o                         
   3  18   3        898.04        895.25        55.53 o                         
   6  18   3       1183.72       1210.42        94.25 o                         
   7  18   3        264.59        306.73        48.67 o                         
   1  19   3       2751.98       2771.10        67.28 o                         
   2  19   3        738.96        761.48        30.11 o                         
   6  19   3        284.79        228.42        43.43 o                         
   7  19   3         46.93         22.63        21.63 o                         
   1  20   3        296.20        272.81        18.59 o                         
   2  20   3        707.33        698.08        35.99 o                         
   6  20   3        640.43        646.58        70.83 o                         
   1  21   3          3.85          5.27         4.77 o                         
   2  21   3       1728.36       1698.06        58.18 o                         
   6  21   3         35.84         26.04        20.04 o                         
   1  22   3        190.46        208.39        16.56 o                         
   2  22   3        582.17        616.62        33.59 o                         
   3  22   3        310.70        319.97        27.45 o                         
   6  22   3        259.89        216.46        43.00 o                         
   1  23   3        276.96        277.65        19.15 o                         
   2  23   3        608.58        624.37        33.45 o                         
   3  23   3        518.78        488.98        33.76 o                         
   1  24   3        168.09        142.35        13.95 o                         
   2  24   3        273.88        279.99        22.38 o                         
   3  24   3        221.61        199.18        22.35 o                         
   0   0   4       2363.80       2375.60        70.70 o                         
   2   0   4      10225.97      10968.92       253.44 o                         
   4   0   4       3946.73       3954.99       126.76 o                         
   6   0   4       2300.78       2414.83       128.26 o                         
   8   0   4        144.49        135.82        34.07 o                         
   1   1   4       1640.23       1717.37        55.33 o                         
   2   1   4       3054.53       3376.42        44.95 o                         
   3   1   4       6572.08       6525.71        94.02 o                         
   4   1   4        877.75        887.17        35.84 o                         
   5   1   4       4336.29       4463.72       149.08 o                         
   6   1   4         33.09         38.91         8.07 o                         
   7   1   4       1652.35       1787.14        72.35 o                         
   8   1   4        166.52        187.80        26.61 o                         
   9   1   4        641.86        751.76        52.44 o                         
   0   2   4       6316.68       6728.95        97.81 o                         
   1   2   4       1358.85       1354.12        36.39 o                         
   2   2   4       9707.43       9865.29        90.51 o                         
   3   2   4        149.94        174.40         9.49 o                         
   4   2   4       2944.74       2986.13        44.60 o                         
   5   2   4        339.77        356.22        14.83 o                         
   6   2   4        769.29        761.72        21.17 o                         
   7   2   4        274.64        238.93        21.24 o                         
   8   2   4         92.77         87.19        19.89 o                         
   9   2   4         87.28         73.21        19.57 o                         
   1   3   4        949.43       1000.94        20.00 o                         
   2   3   4       8061.81       9067.18        84.33 o                         
   3   3   4       3185.90       3195.57        44.62 o                         
   4   3   4        102.91        109.27         8.60 o                         
   5   3   4       4758.23       4850.84        94.11 o                         
   6   3   4       2020.75       2090.01        75.61 o                         
   7   3   4       1618.70       1620.53        38.31 o                         
   8   3   4        460.28        477.27        40.12 o                         
   9   3   4       1206.26       1314.01        68.79 o                         
   1   4   4       1848.50       1849.13        39.50 o                         
   2   4   4       5749.94       5642.14        67.17 o                         
   3   4   4        281.27        278.09        13.22 o                         
   4   4   4       3988.35       4199.66       104.13 o                         
   5   4   4       1695.16       1819.01        42.02 o                         
   6   4   4       1153.86       1201.19        30.24 o                         
   7   4   4        618.64        555.81        23.53 o                         
   8   4   4         22.87         11.02        13.37 o                         
   9   4   4        171.14        216.95        31.34 o                         
   1   5   4        299.11        290.17         9.47 o                         
   2   5   4        395.34        405.04        14.17 o                         
   3   5   4       6000.70       6103.23        76.80 o                         
   4   5   4        425.82        478.12        20.78 o                         
   5   5   4       3740.28       3867.49       117.78 o                         
   6   5   4        568.08        599.09        22.09 o                         
   7   5   4        754.30        832.60        30.27 o                         
   8   5   4        353.30        375.83        34.44 o                         
   9   5   4       1274.28       1298.39        99.76 o                         
   0   6   4       2273.64       2267.46        78.81 o                         
   1   6   4       4180.71       4481.36       124.68 o                         
   2   6   4       5883.79       5841.39       179.05 o                         
   3   6   4        535.29        590.76        19.70 o                         
   4   6   4       2921.90       2959.09        56.54 o                         
   5   6   4        116.33        144.65         9.91 o                         
   6   6   4       1180.78       1198.84        31.92 o                         
   7   6   4        512.65        514.08        25.19 o                         
   8   6   4        225.99        160.31        37.33 o                         
   9   6   4        150.33        238.09        46.74 o                         
   1   7   4        173.92        167.65        12.21 o                         
   2   7   4       1677.87       1751.51        67.28 o                         
   3   7   4       1780.12       1801.09        44.63 o                         
   4   7   4        265.53        288.03        21.95 o                         
   5   7   4       1677.48       1805.64        52.26 o                         
   6   7   4        130.78        144.15        13.14 o                         
   7   7   4       2771.85       2988.21       149.20 o                         
   8   7   4       1068.10       1076.24        87.64 o                         
   9   7   4       1027.42       1155.18        93.51 o                         
   0   8   4       3984.32       4170.44       118.04 o                         
   1   8   4       4485.59       4780.55        63.99 o                         
   2   8   4       5371.36       5582.44       139.10 o                         
   3   8   4        309.09        354.39        31.01 o                         
   4   8   4       2742.32       3011.35        72.39 o                         
   5   8   4         99.26        102.01         8.57 o                         
   6   8   4        611.35        622.76        36.68 o                         
   7   8   4          6.86         19.08         8.28 o                         
   8   8   4        249.43        295.32        48.33 o                         
   9   8   4          8.55         11.51        22.77 o                         
   1   9   4       4383.71       4940.90        65.30 o                         
   2   9   4         90.45         76.53        11.83 o                         
   3   9   4       1757.69       1906.82        77.10 o                         
   4   9   4        330.02        409.70        26.07 o                         
   5   9   4       1481.65       1557.17        88.71 o                         
   6   9   4        494.46        482.30        30.79 o                         
   7   9   4       1113.94       1276.34        49.59 o                         
   8   9   4        153.44        139.98        35.30 o                         
   0  10   4       8068.92       8367.80       192.60 o                         
   1  10   4        607.82        639.90        18.12 o                         
   2  10   4       1083.17       1027.00        41.18 o                         
   3  10   4         81.82         81.74        12.35 o                         
   4  10   4       1096.29       1149.30        44.91 o                         
   5  10   4        629.05        676.17        40.22 o                         
   6  10   4        613.28        650.75        48.34 o                         
   7  10   4        169.28        142.64        17.88 o                         
   8  10   4         49.50         76.89        30.95 o                         
   1  11   4       2496.15       2577.76        79.32 o                         
   2  11   4         11.44         15.02         8.43 o                         
   3  11   4       1152.97       1294.71        48.06 o                         
   4  11   4         97.88         96.88        29.93 o                         
   5  11   4       1693.11       1834.26        79.36 o                         
   6  11   4        875.79        894.84        43.50 o                         
   7  11   4       1269.74       1279.67        51.71 o                         
   8  11   4        218.13        212.57        45.86 o                         
   0  12   4       9303.64      10024.78       225.52 o                         
   1  12   4       2744.97       3034.79        61.71 o                         
   2  12   4       2478.52       2598.03        57.61 o                         
   3  12   4       1887.70       2250.40        66.28 o                         
   4  12   4        953.65        999.53        42.92 o                         
   5  12   4         29.18         39.61        20.01 o                         
   6  12   4        704.37        749.06        40.32 o                         
   7  12   4         78.84         91.11        16.02 o                         
   8  12   4         91.72        121.20        36.21 o                         
   1  13   4        111.83         98.65        11.49 o                         
   2  13   4        987.98       1075.75        36.43 o                         
   3  13   4       1712.91       1966.54        50.58 o                         
   4  13   4        685.12        826.94        54.67 o                         
   5  13   4       1195.94       1287.93        67.64 o                         
   6  13   4        886.96        931.22        48.01 o                         
   7  13   4       1723.32       1824.01        88.46 o                         
   8  13   4        810.51        866.57        81.61 o                         
   0  14   4       5714.58       6262.76       173.87 o                         
   1  14   4       2156.67       2411.00        56.92 o                         
   2  14   4       2233.44       2478.44        78.01 o                         
   3  14   4       1329.73       1511.63        56.78 o                         
   4  14   4        677.14        848.52        55.47 o                         
   5  14   4        376.02        412.69        38.57 o                         
   6  14   4         18.00         19.96        25.61 o                         
   7  14   4          4.46          0.13        22.07 o                         
   8  14   4        136.62        132.19        37.90 o                         
   1  15   4         68.81         74.90        10.65 o                         
   2  15   4        749.73        813.38        32.61 o                         
   3  15   4         87.77         74.31        13.21 o                         
   4  15   4       1296.28       1501.80        76.01 o                         
   5  15   4       1256.16       1489.92        73.52 o                         
   6  15   4        324.26        331.43        48.91 o                         
   7  15   4       1676.36       1674.43       110.99 o                         
   0  16   4       1124.13       1375.21        76.30 o                         
   1  16   4       1459.48       1671.45        47.62 o                         
   2  16   4       1954.06       2089.74       129.02 o                         
   3  16   4        214.79        227.07        30.90 o                         
   6  16   4        177.65        184.05        40.79 o                         
   7  16   4          8.23        -21.99        21.99 o                         
   1  17   4        269.31        287.16        33.77 o                         
   2  17   4         51.80         97.26        21.42 o                         
   6  17   4        536.00        548.44        63.49 o                         
   7  17   4       1164.89       1126.61        92.98 o                         
   2  18   4       1663.88       1684.67        50.00 o                         
   6  18   4        459.75        341.28        51.95 o                         
   7  18   4         83.74        121.89        37.93 o                         
   2  19   4        118.25        116.92        11.92 o                         
   6  19   4       1338.22       1355.70       100.21 o                         
   2  20   4       1027.34       1030.46        36.80 o                         
   6  20   4         97.90         70.68        28.97 o                         
   2  21   4        150.58        156.51        13.49 o                         
   6  21   4        605.49        568.82        64.95 o                         
   2  22   4        333.80        349.10        19.66 o                         
   3  22   4        713.48        763.90        37.48 o                         
   2   0   5       1402.37       1360.53        58.60 o                         
   4   0   5       5194.53       5418.06       154.18 o                         
   6   0   5        456.85        538.08        46.58 o                         
   8   0   5       2045.12       2336.82       125.91 o                         
   0   1   5        804.25        866.40        31.13 o                         
   1   1   5       7714.40       8000.74       117.31 o                         
   2   1   5         24.38         29.53         7.73 o                         
   3   1   5       4203.92       4546.45        61.16 o                         
   4   1   5        670.91        699.68        23.98 o                         
   5   1   5        633.49        664.36        30.41 o                         
   6   1   5         69.13         75.82         9.78 o                         
   7   1   5          6.67         -3.93        12.40 o                         
   8   1   5         85.92        126.81        37.57 o                         
   9   1   5        158.39        200.91        29.44 o                         
   1   2   5        328.22        412.10        21.61 o                         
   2   2   5       1070.49       1110.95        29.32 o                         
   3   2   5        329.63        365.31        15.37 o                         
   4   2   5       1558.85       1699.79        47.15 o                         
   5   2   5        248.79        256.09        15.40 o                         
   6   2   5       2731.32       2874.41        65.04 o                         
   7   2   5        299.62        318.76        31.68 o                         
   8   2   5       2431.28       2572.69        93.75 o                         
   9   2   5         30.22         64.84        20.25 o                         
   0   3   5        660.59        680.51        43.05 o                         
   1   3   5      10274.36      10654.55       124.36 o                         
   2   3   5        250.09        313.55        13.44 o                         
   3   3   5       7905.07       8143.92       147.71 o                         
   4   3   5        214.22        201.19        12.11 o                         
   5   3   5        465.79        466.09        17.25 o                         
   6   3   5        356.88        365.73        15.22 o                         
   7   3   5         16.80         18.35         7.78 o                         
   8   3   5        173.82        193.14        28.88 o                         
   9   3   5         78.94         49.66        27.00 o                         
   1   4   5        113.81        113.02        11.67 o                         
   2   4   5       2869.26       2992.45        55.23 o                         
   3   4   5        358.78        410.47        14.83 o                         
   4   4   5        378.66        361.15        15.96 o                         
   5   4   5       1210.53       1279.09        27.60 o                         
   6   4   5       4432.94       4446.06        80.54 o                         
   7   4   5        180.23        175.85        14.11 o                         
   8   4   5       1993.11       2189.61       170.14 o                         
   9   4   5         30.95         22.79        17.22 o                         
   1   5   5       6647.82       6370.69       158.14 o                         
   2   5   5        504.44        549.83        14.96 o                         
   3   5   5       3846.88       3933.93       106.95 o                         
   4   5   5        643.69        702.04        27.98 o                         
   5   5   5       2127.56       2175.06        71.83 o                         
   6   5   5        347.10        357.60        16.10 o                         
   7   5   5        549.48        531.69        21.87 o                         
   8   5   5         29.48         51.31        18.19 o                         
   9   5   5          5.44         59.74        29.75 o                         
   1   6   5        213.77        246.32        15.19 o                         
   2   6   5        512.28        466.93        14.58 o                         
   3   6   5        329.27        353.46        15.10 o                         
   4   6   5        929.63        914.66        30.95 o                         
   5   6   5        876.08        918.47        23.88 o                         
   6   6   5       2993.16       3016.17        51.38 o                         
   7   6   5        401.05        402.25        20.30 o                         
   8   6   5       1732.41       1795.75       113.53 o                         
   9   6   5         66.00         90.15        30.58 o                         
   0   7   5       1213.12       1326.52        63.43 o                         
   1   7   5       4895.10       5021.70        90.05 o                         
   2   7   5        756.14        800.58        28.83 o                         
   3   7   5       1030.91       1012.58        23.91 o                         
   4   7   5        255.42        305.75        17.13 o                         
   5   7   5       1965.61       2054.88        57.69 o                         
   6   7   5         74.75         80.26         9.13 o                         
   7   7   5        822.21        806.40        72.69 o                         
   8   7   5        105.24        155.53        39.53 o                         
   1   8   5        505.95        594.70        24.49 o                         
   2   8   5        945.86        997.59        36.36 o                         
   3   8   5        409.42        416.58        48.84 o                         
   4   8   5       1109.64       1244.41        34.34 o                         
   5   8   5        513.09        542.16        23.53 o                         
   6   8   5       2188.94       2323.53        51.20 o                         
   7   8   5        120.59         96.72        31.05 o                         
   8   8   5        930.48       1006.90        85.55 o                         
   0   9   5        876.19       1065.56        58.87 o                         
   1   9   5       5588.04       6072.40        96.96 o                         
   2   9   5        157.08        161.79        13.12 o                         
   3   9   5       2153.95       2289.10        93.02 o                         
   4   9   5       1171.04       1296.00        46.26 o                         
   5   9   5        853.29        863.00        65.22 o                         
   6   9   5        151.11        177.14        18.51 o                         
   7   9   5         16.19        -20.74        23.51 o                         
   8   9   5         10.46         22.27        26.00 o                         
   1  10   5       1905.23       2187.54        38.90 o                         
   2  10   5       2561.86       2923.50       102.18 o                         
   3  10   5        505.12        571.49        31.11 o                         
   4  10   5        764.33        858.47        52.67 o                         
   5  10   5        739.51        763.44        44.06 o                         
   6  10   5       1645.01       1757.02       113.73 o                         
   7  10   5        153.54        125.31        32.11 o                         
   8  10   5       1190.16       1347.46       100.46 o                         
   0  11   5        276.22        288.76        31.86 o                         
   1  11   5       3448.43       3671.85        62.87 o                         
   2  11   5       1542.09       1728.38        55.68 o                         
   3  11   5       3098.98       3427.97        82.39 o                         
   4  11   5       1425.88       1523.76        73.95 o                         
   5  11   5        101.75         96.36        15.94 o                         
   6  11   5        285.70        293.30        24.94 o                         
   7  11   5         67.25         72.86        32.18 o                         
   8  11   5         87.87        128.23        34.80 o                         
   1  12   5       1236.04       1335.30        40.94 o                         
   2  12   5        465.68        468.39        24.02 o                         
   3  12   5        449.76        554.44        32.14 o                         
   4  12   5       1398.35       1598.01        78.65 o                         
   5  12   5        608.51        756.15        51.88 o                         
   6  12   5       1079.28       1155.21        55.56 o                         
   7  12   5        550.01        487.42        60.48 o                         
   8  12   5       1223.64       1258.65        96.34 o                         
   0  13   5       2653.58       3157.83       114.66 o                         
   1  13   5       2543.84       2756.95        61.32 o                         
   2  13   5        465.20        552.75        26.24 o                         
   3  13   5       1471.22       1782.39        86.00 o                         
   4  13   5        809.06        953.77        60.89 o                         
   5  13   5        348.18        367.51        36.35 o                         
   6  13   5        348.07        393.77        30.46 o                         
   7  13   5         35.44        -17.56        20.66 o                         
   8  13   5        151.08        180.09        41.75 o                         
   1  14   5       2022.61       2233.61        55.34 o                         
   2  14   5        390.25        457.13        37.11 o                         
   3  14   5        231.77        243.16        32.88 o                         
   4  14   5       2368.56       2714.84       108.59 o                         
   5  14   5        184.48        205.43        27.95 o                         
   6  14   5       1121.32       1234.94       115.16 o                         
   7  14   5        346.56        254.17        44.86 o                         
   0  15   5       1669.05       1867.29        88.93 o                         
   1  15   5       2691.86       3050.19        81.40 o                         
   2  15   5         63.02         70.97        20.96 o                         
   3  15   5       1743.84       2201.97        98.40 o                         
   4  15   5        461.92        544.03        46.55 o                         
   6  15   5        293.71        250.95        43.78 o                         
   7  15   5         11.04         21.84        20.71 o                         
   6  16   5       2051.79       2051.68       121.41 o                         
   7  16   5        590.46        688.18        71.76 o                         
   6  17   5        272.29        266.40        47.71 o                         
   7  17   5        360.10        364.89        54.36 o                         
   2  18   5        208.07        191.03        11.52 o                         
   6  18   5        434.67        478.14        61.15 o                         
   2  19   5       1401.08       1199.11        29.05 o                         
   6  19   5        351.11        336.48        49.52 o                         
   6  20   5         29.33        108.93        37.08 o                         
   4   0   6       2164.52       2384.14        82.20 o                         
   6   0   6        470.78        535.05        50.56 o                         
   8   0   6        119.56        154.03        34.84 o                         
   1   1   6        220.17        233.64        24.14 o                         
   2   1   6         19.92         27.85        10.21 o                         
   3   1   6       3359.22       3687.17        53.35 o                         
   4   1   6        760.22        836.37        27.81 o                         
   5   1   6       1367.50       1523.63        41.09 o                         
   6   1   6         21.55         21.08        10.91 o                         
   7   1   6       1965.64       2154.07        80.90 o                         
   8   1   6        130.84        129.01        24.06 o                         
   9   1   6        586.54        670.89        54.16 o                         
   1   2   6       1908.64       2209.86        72.85 o                         
   2   2   6       2517.09       2612.22        46.15 o                         
   3   2   6        240.72        264.79        12.10 o                         
   4   2   6       5101.24       5546.78       150.33 o                         
   5   2   6        138.73        157.06        13.69 o                         
   6   2   6        551.41        563.91        28.04 o                         
   7   2   6        515.66        561.83        40.80 o                         
   8   2   6         97.32         82.26        19.52 o                         
   9   2   6         55.18         69.18        19.20 o                         
   1   3   6        203.81        205.12        13.52 o                         
   2   3   6       1005.38       1123.70        24.28 o                         
   3   3   6       1456.81       1477.21        40.56 o                         
   4   3   6        156.94        178.02        11.53 o                         
   5   3   6       5247.68       5550.06       140.72 o                         
   6   3   6        101.48        130.22        14.80 o                         
   7   3   6        968.86       1089.25        56.13 o                         
   8   3   6        225.85        184.20        26.09 o                         
   9   3   6        416.37        486.53        41.74 o                         
   1   4   6        549.57        584.25        14.41 o                         
   2   4   6       2397.95       2476.53        37.20 o                         
   3   4   6        447.34        444.66        18.59 o                         
   4   4   6       5106.38       5444.84       174.29 o                         
   5   4   6       1288.10       1463.77        54.36 o                         
   6   4   6        725.05        748.03        31.43 o                         
   7   4   6        154.75        173.95        24.90 o                         
   8   4   6         65.95         76.41        18.85 o                         
   9   4   6         16.94         36.85        18.00 o                         
   1   5   6         76.03         94.02         5.06 o                         
   2   5   6        317.04        303.86        11.46 o                         
   3   5   6       1352.99       1351.65        35.75 o                         
   4   5   6        611.11        625.45        21.71 o                         
   5   5   6       3175.27       3201.98       100.80 o                         
   6   5   6        816.41        760.50        22.70 o                         
   7   5   6       2117.13       2253.83        82.12 o                         
   8   5   6        259.54        289.24        31.38 o                         
   9   5   6        715.58        823.41        71.99 o                         
   1   6   6        642.35        699.62        34.52 o                         
   2   6   6       2602.02       2728.55        35.74 o                         
   3   6   6        255.74        249.50        13.27 o                         
   4   6   6       2761.81       2904.10        96.00 o                         
   5   6   6         29.01         26.42         5.75 o                         
   6   6   6        130.17        147.13        10.59 o                         
   7   6   6         46.68         57.50        18.44 o                         
   8   6   6        174.24        164.61        27.38 o                         
   1   7   6        816.07        885.95        29.67 o                         
   2   7   6        487.45        512.91        24.08 o                         
   3   7   6       2776.62       2991.25        85.99 o                         
   4   7   6        267.13        271.80        14.79 o                         
   5   7   6        342.19        401.65        17.21 o                         
   6   7   6        648.45        672.33        22.39 o                         
   7   7   6       2237.82       2211.90       123.27 o                         
   8   7   6        200.87        143.72        34.03 o                         
   1   8   6       1545.75       1757.64        37.89 o                         
   2   8   6       1891.82       1953.10        55.72 o                         
   3   8   6        523.32        575.17        30.14 o                         
   4   8   6       1356.42       1412.58        91.82 o                         
   5   8   6        616.76        671.55        25.38 o                         
   6   8   6        418.40        396.04        19.32 o                         
   7   8   6         22.22         42.12        22.85 o                         
   8   8   6        106.74        114.47        35.61 o                         
   1   9   6       2683.91       3154.86        52.65 o                         
   2   9   6        430.40        479.63        20.16 o                         
   3   9   6       2043.16       2262.89        64.77 o                         
   4   9   6         85.92         84.60        16.70 o                         
   5   9   6        714.01        694.28        34.83 o                         
   6   9   6        340.84        366.85        24.74 o                         
   7   9   6       1361.10       1485.08       101.88 o                         
   8   9   6         77.37         97.88        27.08 o                         
   0  10   6       8740.56       9826.91       226.75 o                         
   1  10   6       1726.28       1821.39        36.53 o                         
   2  10   6        906.16        966.89        28.55 o                         
   3  10   6          7.59         16.36         7.64 o                         
   4  10   6        834.55        881.96        51.61 o                         
   5  10   6        282.23        299.03        24.07 o                         
   6  10   6        386.75        336.74        24.76 o                         
   7  10   6         78.60        107.21        34.70 o                         
   8  10   6         25.34         26.01        19.93 o                         
   1  11   6        319.80        377.24        21.90 o                         
   2  11   6        998.33       1111.66        33.10 o                         
   3  11   6        299.82        293.58        19.23 o                         
   4  11   6         49.02         60.39        16.16 o                         
   5  11   6       1465.07       1501.78        79.89 o                         
   6  11   6       1188.50       1244.05        48.55 o                         
   7  11   6       1298.95       1421.75       100.70 o                         
   8  11   6        167.39        191.55        39.54 o                         
   0  12   6       5909.28       6450.75       176.20 o                         
   1  12   6       1084.20       1220.34        39.86 o                         
   2  12   6       1573.87       1653.41        42.17 o                         
   3  12   6       1528.76       1905.86        84.14 o                         
   4  12   6        706.28        734.29        49.06 o                         
   5  12   6        440.53        563.04        42.68 o                         
   6  12   6        153.08        174.27        19.45 o                         
   7  12   6          7.37         22.87        21.52 o                         
   1  13   6        111.62        183.11        29.40 o                         
   2  13   6        420.65        464.71        20.53 o                         
   3  13   6        589.89        629.53        48.41 o                         
   4  13   6        151.31        205.48        27.11 o                         
   5  13   6        955.40       1046.25        60.07 o                         
   6  13   6        726.13        840.27        86.06 o                         
   7  13   6       1674.66       1691.22       110.07 o                         
   1  14   6        260.47        322.32        36.97 o                         
   2  14   6       2945.32       3215.72       154.82 o                         
   3  14   6        619.90        741.81        53.51 o                         
   4  14   6        602.43        732.67        52.68 o                         
   5  14   6        190.92        167.86        26.16 o                         
   6  14   6         71.88         54.45        26.86 o                         
   7  14   6        422.94        482.99        58.62 o                         
   2  15   6        371.50        388.15        18.21 o                         
   6  15   6        737.88        775.50        74.64 o                         
   7  15   6       1535.34       1504.32       104.30 o                         
   6  16   6         20.89         15.15        18.06 o                         
   6  17   6       1047.23       1107.46        90.26 o                         
   6  18   6        159.09        133.34        33.99 o                         
   2   0   7       1945.30       2261.59        84.10 o                         
   4   0   7       5893.63       6539.48       173.78 o                         
   6   0   7       1941.86       1928.38       101.83 o                         
   8   0   7       1871.81       2016.40       115.20 o                         
   1   1   7       4127.07       4706.17       130.49 o                         
   2   1   7        112.92        130.88        11.49 o                         
   3   1   7       3410.78       3492.28        88.65 o                         
   4   1   7        816.79        884.48        21.92 o                         
   5   1   7       1803.91       1947.19        42.03 o                         
   6   1   7         84.54         92.73        17.89 o                         
   7   1   7        156.12        176.93        25.30 o                         
   8   1   7         36.59         76.43        37.26 o                         
   9   1   7        334.29        326.03        33.59 o                         
   1   2   7        624.91        755.71        48.16 o                         
   2   2   7        502.61        536.13        27.84 o                         
   3   2   7        526.28        573.26        18.11 o                         
   4   2   7       3597.58       3875.31        78.06 o                         
   5   2   7        409.22        431.87        20.03 o                         
   6   2   7       1755.36       1904.51        71.61 o                         
   7   2   7        326.23        343.37        32.48 o                         
   8   2   7        812.76        873.70        52.39 o                         
   9   2   7         63.20         11.98        21.40 o                         
   1   3   7       3794.79       4058.60        98.28 o                         
   2   3   7        126.18        135.96        10.14 o                         
   3   3   7       2897.56       3112.86        74.31 o                         
   4   3   7        263.59        268.64        15.69 o                         
   5   3   7        389.30        406.21        18.84 o                         
   6   3   7        204.51        175.14        17.32 o                         
   7   3   7        189.52        168.19        24.68 o                         
   8   3   7         38.24         33.70        15.17 o                         
   9   3   7        146.23        208.20        39.50 o                         
   1   4   7         61.33         62.33         5.67 o                         
   2   4   7       1175.73       1275.06        29.29 o                         
   3   4   7         68.20         76.87         7.48 o                         
   4   4   7       1204.85       1284.54        55.49 o                         
   5   4   7         55.73         54.80         8.01 o                         
   6   4   7       1741.95       1837.57        49.98 o                         
   7   4   7        163.72        207.34        26.88 o                         
   8   4   7        901.47        990.48        55.05 o                         
   9   4   7         43.99        105.11        30.02 o                         
   0   5   7       1144.97        990.90        24.89 o                         
   1   5   7       4027.44       4149.58       197.78 o                         
   2   5   7         80.06         83.97         7.44 o                         
   3   5   7       1859.77       2013.68        46.65 o                         
   4   5   7       1371.83       1453.64        40.82 o                         
   5   5   7        822.60        853.55        26.90 o                         
   6   5   7         74.56         82.04        11.38 o                         
   7   5   7          5.23         13.60        13.98 o                         
   8   5   7        170.53        174.45        25.63 o                         
   9   5   7        154.00        175.50        35.38 o                         
   1   6   7         46.95         39.91        12.84 o                         
   2   6   7       1875.32       1996.89        45.45 o                         
   3   6   7       1730.09       1796.77        92.19 o                         
   4   6   7       2109.76       2348.40        64.67 o                         
   5   6   7        602.13        613.65        22.44 o                         
   6   6   7       1151.78       1194.91        39.19 o                         
   7   6   7        157.13        131.81        21.62 o                         
   8   6   7        890.66        876.78        51.93 o                         
   1   7   7       3878.64       4284.13       142.11 o                         
   2   7   7        286.87        322.58        20.64 o                         
   3   7   7       1283.32       1431.35        73.36 o                         
   4   7   7        130.80        141.45         9.96 o                         
   5   7   7       3005.63       3013.17        59.32 o                         
   6   7   7         61.05         77.07        11.12 o                         
   7   7   7         13.26         24.82        25.02 o                         
   8   7   7         86.81        167.54        38.40 o                         
   1   8   7          7.11         15.34         6.39 o                         
   2   8   7       1187.43       1346.82        56.11 o                         
   3   8   7        443.69        439.04        36.70 o                         
   4   8   7       1062.69       1181.27        53.66 o                         
   5   8   7        111.58        135.70        10.17 o                         
   6   8   7       1205.10       1248.05        46.55 o                         
   7   8   7        136.79        130.67        33.11 o                         
   8   8   7        783.91        937.39        81.74 o                         
   1   9   7       2771.29       3076.31        62.33 o                         
   2   9   7        778.83        824.50        31.54 o                         
   3   9   7       1165.97       1259.15        62.12 o                         
   4   9   7        596.94        628.75        29.01 o                         
   5   9   7        547.60        560.66        41.56 o                         
   6   9   7         20.36         11.70        19.37 o                         
   7   9   7         19.36         37.41        27.46 o                         
   8   9   7         46.19         57.01        26.63 o                         
   1  10   7        197.35        280.95        31.77 o                         
   2  10   7       1278.05       1409.43        40.91 o                         
   3  10   7        439.93        463.26        38.52 o                         
   4  10   7        425.11        450.94        25.36 o                         
   5  10   7        426.39        439.76        27.86 o                         
   6  10   7       1155.52       1166.82        86.47 o                         
   7  10   7        213.15        227.72        39.51 o                         
   1  11   7       2551.83       3076.04       111.33 o                         
   2  11   7       1008.46       1194.63        36.32 o                         
   3  11   7        820.65        902.66        57.29 o                         
   4  11   7        803.09        875.88        34.36 o                         
   5  11   7        197.66        200.98        20.23 o                         
   6  11   7         94.91         62.74        24.05 o                         
   7  11   7         92.17         50.25        25.13 o                         
   1  12   7         13.25         51.71        19.61 o                         
   2  12   7        970.51       1101.80        33.25 o                         
   3  12   7        589.44        595.63        26.67 o                         
   4  12   7        986.25       1075.64        47.38 o                         
   5  12   7        701.14        688.81        44.78 o                         
   6  12   7        956.41        931.93        78.86 o                         
   7  12   7        149.77        159.79        37.86 o                         
   2  13   7        286.67        300.37        17.97 o                         
   3  13   7        823.39        947.43        33.35 o                         
   4  13   7        557.30        609.79        48.95 o                         
   5  13   7        336.25        373.64        33.71 o                         
   6  13   7         44.38         -2.21        18.75 o                         
   7  13   7         12.49         -0.05        20.37 o                         
   2  14   7         49.05         41.39         6.32 o                         
   3  14   7        538.97        550.87        29.60 o                         
   6  14   7       1058.59       1058.00        86.80 o                         
   3  15   7        725.41        833.33        35.03 o                         
   6  15   7         20.27         22.03        21.52 o                         
   6  16   7        991.44       1007.30        85.48 o                         
   2   0   8       5050.52       5806.99       150.61 o                         
   4   0   8        305.41        315.77        22.68 o                         
   6   0   8        357.91        375.88        45.96 o                         
   8   0   8        440.40        516.97        55.78 o                         
   1   1   8        186.68        221.52        18.30 o                         
   2   1   8         15.63         35.58         9.41 o                         
   3   1   8        385.23        406.80        18.13 o                         
   4   1   8        127.63        135.99        10.90 o                         
   5   1   8       1688.58       1868.34        40.72 o                         
   6   1   8         19.06         -1.38        13.35 o                         
   7   1   8       1995.42       2130.09        79.67 o                         
   8   1   8         40.97         67.34        17.94 o                         
   1   2   8         21.00         10.37         7.89 o                         
   2   2   8       4809.34       5181.12        65.25 o                         
   3   2   8        453.63        480.28        19.47 o                         
   4   2   8        846.77        926.57        23.92 o                         
   5   2   8        369.16        351.65        20.66 o                         
   6   2   8         67.82         51.15        14.90 o                         
   7   2   8         19.55         45.32        17.84 o                         
   8   2   8        186.81        142.93        56.45 o                         
   1   3   8        318.67        360.71        19.96 o                         
   2   3   8         53.88         71.01         7.02 o                         
   3   3   8        194.76        233.15        14.04 o                         
   4   3   8        799.93        836.92        22.58 o                         
   5   3   8       2422.34       2574.27        56.69 o                         
   6   3   8         50.96         56.45        14.82 o                         
   7   3   8       1425.66       1452.87        64.91 o                         
   8   3   8         11.24         14.71        12.06 o                         
   9   3   8       1496.11       1838.62       104.03 o                         
   1   4   8         72.62         81.84         6.81 o                         
   2   4   8       5001.31       5591.35        64.74 o                         
   3   4   8        766.61        819.09        33.34 o                         
   4   4   8        717.57        743.75        29.22 o                         
   5   4   8         54.20         76.50        10.25 o                         
   6   4   8         85.64         89.34        17.25 o                         
   7   4   8        168.40        199.16        25.27 o                         
   8   4   8          9.56         -4.55        11.79 o                         
   9   4   8        117.96        115.33        35.00 o                         
   1   5   8        125.06        107.24        11.07 o                         
   2   5   8        185.20        189.55        20.38 o                         
   3   5   8        967.83       1023.37        27.05 o                         
   4   5   8        349.45        370.26        20.23 o                         
   5   5   8        828.99        892.70        33.10 o                         
   6   5   8         94.83        110.97        18.81 o                         
   7   5   8       1103.58       1148.95        56.46 o                         
   8   5   8         53.31         80.78        20.75 o                         
   9   5   8       1249.82       1407.90        86.80 o                         
   1   6   8         79.11         91.28        12.26 o                         
   2   6   8       3041.85       3060.86        48.37 o                         
   3   6   8          0.83         12.25         5.07 o                         
   4   6   8        635.21        655.14        30.63 o                         
   5   6   8        248.13        252.57        16.44 o                         
   6   6   8        387.21        408.67        32.32 o                         
   7   6   8         22.95         28.93        13.69 o                         
   8   6   8         75.94        106.40        27.03 o                         
   3   7   8       2349.58       2598.15        50.33 o                         
   4   7   8         92.94        113.82        13.03 o                         
   5   7   8        781.45        842.43        40.17 o                         
   6   7   8        142.57        175.93        21.82 o                         
   7   7   8        603.26        600.10        62.73 o                         
   3   8   8        292.62        300.88        26.15 o                         
   4   8   8       1304.76       1475.71        39.76 o                         
   5   8   8        236.74        247.68        33.68 o                         
   6   8   8        226.30        171.07        35.49 o                         
   7   8   8          7.08         41.60        24.35 o                         
   2   9   8        511.37        600.76        33.51 o                         
   4   9   8        654.36        684.20        41.51 o                         
   5   9   8        911.72        935.23        42.18 o                         
   6   9   8         52.15         72.95        24.98 o                         
   7   9   8        809.52        906.11        77.74 o                         
   2  10   8       1642.64       1828.28        59.26 o                         
   4  10   8        934.02        915.09        34.70 o                         
   5  10   8        267.07        275.47        22.67 o                         
   6  10   8         74.74         62.32        25.07 o                         
   7  10   8         61.83         82.87        28.33 o                         
   2  11   8        543.47        613.53        30.68 o                         
   3  11   8        199.99        214.39        27.49 o                         
   4  11   8        483.57        526.15        25.90 o                         
   5  11   8       1193.72       1170.02        86.18 o                         
   6  11   8        110.76         93.33        28.76 o                         
   7  11   8        706.99        732.95        69.11 o                         
   2  12   8        823.17        923.63        35.34 o                         
   4  12   8        907.40        988.79        46.81 o                         
   6  12   8         56.83         24.40        23.36 o                         
   2  13   8        154.16        183.89        13.78 o                         
   3  13   8        176.79        227.31        18.58 o                         
   6  13   8         68.41         45.94        25.59 o                         
   6  14   8        135.99        115.12        32.44 o                         
   2   0   9        255.08        256.26        20.89 o                         
   4   0   9       1239.38       1403.74        60.92 o                         
   6   0   9       1216.90       1429.98        85.63 o                         
   8   0   9        683.39        622.73        59.62 o                         
   1   1   9       1871.40       2085.22        83.70 o                         
   2   1   9        307.15        335.37        18.34 o                         
   3   1   9       1611.49       1758.89        44.47 o                         
   4   1   9         18.57         28.26         7.13 o                         
   5   1   9        131.68        134.27        13.45 o                         
   6   1   9         33.93         31.79        18.22 o                         
   7   1   9         62.51         47.75        13.72 o                         
   8   1   9          3.44         25.06        16.03 o                         
   1   2   9        703.44        808.29        51.62 o                         
   2   2   9        223.18        234.00        13.50 o                         
   3   2   9        314.17        321.32        18.79 o                         
   4   2   9       2299.40       2436.91        62.80 o                         
   5   2   9        355.64        365.77        20.57 o                         
   6   2   9       1843.09       1940.42        71.14 o                         
   7   2   9         34.35          4.64        13.42 o                         
   8   2   9        540.66        619.26        41.24 o                         
   1   3   9       2389.78       2711.36       140.52 o                         
   2   3   9         52.29         56.96         6.46 o                         
   3   3   9       3120.95       3374.69        71.90 o                         
   4   3   9        209.18        227.21        13.06 o                         
   5   3   9        555.72        569.99        39.27 o                         
   6   3   9        448.10        448.55        34.01 o                         
   7   3   9        117.66        153.44        30.38 o                         
   8   3   9         34.79         54.14        16.62 o                         
   1   4   9        184.49        188.77        12.42 o                         
   2   4   9        339.47        366.80        14.77 o                         
   3   4   9        104.86        124.24         9.82 o                         
   4   4   9       1563.83       1677.16       102.50 o                         
   5   4   9        135.57        186.85        21.25 o                         
   6   4   9       2400.75       2559.08        81.80 o                         
   7   4   9        380.46        418.81        32.93 o                         
   8   4   9        635.24        654.40        62.54 o                         
   0   5   9        456.61        390.54        13.99 o                         
   1   5   9       1685.54       1717.45        43.64 o                         
   2   5   9        326.99        348.51        13.16 o                         
   3   5   9       1800.93       1923.81        37.71 o                         
   4   5   9        175.89        199.90        40.98 o                         
   5   5   9        538.55        574.72        49.33 o                         
   6   5   9         17.96         33.90        14.53 o                         
   7   5   9         31.40         61.75        22.68 o                         
   2   6   9        986.80       1021.02        31.39 o                         
   3   6   9        115.98        129.75         8.94 o                         
   4   6   9        850.89        922.88        55.73 o                         
   5   6   9        188.90        201.46        21.26 o                         
   6   6   9        539.33        559.99        36.15 o                         
   7   6   9        295.28        288.42        42.36 o                         
   2   7   9        113.50        102.38        15.72 o                         
   3   7   9        669.08        720.40        19.25 o                         
   4   7   9        133.34        134.87        18.52 o                         
   5   7   9        903.83        952.62        43.21 o                         
   6   7   9         49.93         33.87        26.94 o                         
   7   7   9         61.71         45.37        23.71 o                         
   3   8   9        280.88        328.16        27.66 o                         
   4   8   9        683.66        777.74        44.90 o                         
   5   8   9         42.31         22.92        20.50 o                         
   6   8   9        297.57        298.65        42.44 o                         
   7   8   9        332.00        377.33        47.37 o                         
   3   9   9       1166.76       1297.16        54.40 o                         
   4   9   9        272.67        293.09        26.73 o                         
   5   9   9        512.80        522.29        55.77 o                         
   6   9   9        175.86        182.53        35.40 o                         
   7   9   9        183.19        208.27        37.82 o                         
   2  10   9       1057.67       1169.19        45.45 o                         
   3  10   9        393.30        408.84        28.91 o                         
   5  10   9        106.73        118.07        29.98 o                         
   6  10   9        434.83        443.79        52.44 o                         
   5  11   9        301.27        317.26        45.43 o                         
   6  11   9         24.04         64.88        24.38 o                         
   5  12   9        196.45        174.44        35.59 o                         
   6  12   9        480.05        486.33        56.07 o                         
   2   0  10        558.81        600.93        42.14 o                         
   4   0  10        515.05        625.10        49.23 o                         
   6   0  10        177.25        167.45        29.99 o                         
   2   1  10        145.32        158.36        21.08 o                         
   3   1  10        185.02        201.14        14.36 o                         
   4   1  10          6.60         28.28        11.84 o                         
   5   1  10       1325.67       1610.50        59.51 o                         
   6   1  10          8.24         -9.85        20.78 o                         
   7   1  10       1136.91       1265.38        79.40 o                         
   1   2  10          6.66         -8.17         8.17 o                         
   2   2  10        826.34        889.64        25.72 o                         
   3   2  10         11.38          7.06         7.70 o                         
   4   2  10        317.76        353.98        26.08 o                         
   5   2  10         99.21        127.79        17.70 o                         
   6   2  10         17.33         46.50        14.67 o                         
   7   2  10         19.67         19.65        18.55 o                         
   1   3  10        142.15        131.96         9.89 o                         
   2   3  10        212.58        243.95        23.26 o                         
   3   3  10        114.19        144.60        16.08 o                         
   4   3  10         40.64         24.77        11.89 o                         
   5   3  10       1334.50       1479.48        56.93 o                         
   6   3  10        195.81        213.55        35.93 o                         
   7   3  10       1522.17       1538.18        91.14 o                         
   0   4  10       3555.21       3646.57        75.49 o                         
   1   4  10        161.07        162.61         9.35 o                         
   2   4  10       2727.57       3139.98        62.80 o                         
   3   4  10          7.85         11.12         8.37 o                         
   4   4  10        493.13        574.88        31.76 o                         
   5   4  10        224.40        219.90        35.03 o                         
   6   4  10        349.39        354.24        42.97 o                         
   7   4  10         90.13         65.03        23.65 o                         
   1   5  10         25.85         13.97         3.78 o                         
   2   5  10        251.12        268.36        24.06 o                         
   3   5  10        811.18        861.68        30.97 o                         
   4   5  10         52.23         48.70        17.55 o                         
   5   5  10       1108.66       1172.12        77.90 o                         
   6   5  10        123.28        153.22        29.25 o                         
   7   5  10       1539.53       1457.46        90.46 o                         
   2   6  10       1116.01       1232.91        55.09 o                         
   3   6  10        633.86        715.58        42.86 o                         
   4   6  10        942.33        929.46        68.08 o                         
   5   6  10         86.00        113.29        28.18 o                         
   6   6  10        131.37         99.50        26.80 o                         
   7   6  10         61.74         53.69        19.80 o                         
   2   7  10        357.14        374.62        29.25 o                         
   4   7  10          8.32        -12.76        15.25 o                         
   5   7  10        781.79        790.87        64.95 o                         
   6   7  10        261.28        216.57        36.66 o                         
   7   7  10        303.92        288.06        42.38 o                         
   5   8  10        587.16        667.66        59.54 o                         
   6   8  10        101.45        120.76        31.61 o                         
   5   9  10        461.19        492.27        53.14 o                         
   6   9  10        252.61        289.84        41.87 o                         
   5  10  10        486.63        481.02        52.83 o                         
   6  10  10        186.73        242.46        38.19 o                         
   5  11  10        444.16        408.83        50.46 o                         
   5  12  10        260.14        239.91        39.81 o                         
   5  13  10        469.63        499.39        52.89 o                         
   2   0  11       1160.66       1269.90        60.13 o                         
   2   1  11         94.68         87.04        17.87 o                         
   3   1  11        656.39        743.31        50.07 o                         
   4   1  11        124.06        116.40        23.19 o                         
   3   2  11        169.38        172.67        26.40 o                         
   4   2  11        392.58        433.55        41.17 o                         
   5   2  11          3.32          3.07        12.08 o                         
   3   3  11        399.22        436.33        41.24 o                         
   4   3  11        137.52        130.54        26.32 o                         
   5   3  11        288.67        368.56        42.09 o                         
   3   4  11         41.28         81.16        20.99 o                         
   4   4  11        424.67        487.94        45.67 o                         
   5   4  11          2.53        -20.31        20.31 o                         
   6   4  11       1805.27       1940.99        98.48 o                         
   4   5  11         97.34         59.63        20.25 o                         
   5   5  11        811.13        816.63        61.21 o                         
   6   5  11         27.27        117.08        28.21 o                         
   4   6  11        532.97        503.82        48.61 o                         
   5   6  11        131.69        181.54        32.48 o                         
   6   6  11        806.18        773.04        62.50 o                         
   4   7  11        132.23         98.94        22.97 o                         
   5   7  11        221.89        207.17        31.98 o                         
   6   7  11         23.90         22.60        14.93 o                         
   4   8  11        399.75        368.77        43.97 o                         
   5   8  11        107.62        128.93        28.64 o                         
   6   8  11        181.89        167.73        30.53 o                         
   4   9  11        120.38         95.89        25.72 o                         
   5   9  11        103.66        161.27        33.24 o                         
   5  10  11        152.95        211.11        34.90 o                         
   5  11  11        378.20        355.44        42.70 o                         
   4   8  12        324.19        361.03        40.84 o                         
   4   9  12         31.33         18.22        14.86 o                         
   4  10  12        441.34        427.04        46.46 o                         
   4  11  12        142.79        164.17        32.50 o                         
                                                                                
